# Supplementary material for: Grapevine Grafting: Scion Transcript Profiling and Defense-Related Metabolites Induced by Rootstocks
Source: Front Plant Sci. 2017 Apr 27;8:654. doi: 10.3389/fpls.2017.00654 (PMC5407058; doi:10.3389/fpls.2017.00654)
Supplement: Supplementary file 2 [file Table2.XLSX]

## Sheet: Supplemental Table S2
Supplemental Table S2. Data relative to the expression analysis of all transcripts annotated in the V1 version of the 12X draft annotation of the grapevine genome (http://genomes.cribi.unipd.it/DATA/).
		Replicate FPKM															Condition FPKM					GAG-KOB_vs_GAG-1103P				GAG-3309C_vs_GAG-1103P				GAG-41B_vs_GAG-1103P				GAG-17-37_vs_GAG-1103P				Functional annotation
Gene_ID	locus	GAG-1103P_RepA	GAG-1103P_RepB	GAG-1103P_RepC	GAG-KOB_RepA	GAG-KOB_RepB	GAG-KOB_RepC	GAG-3309C_RepA	GAG-3309C_RepB	GAG-3309C_RepC	GAG-41B_RepA	GAG-41B_RepB	GAG-41B_RepC	GAG-17-37_RepA	GAG-17-37_RepB	GAG-17-37_RepC	GAG-1103P_FPKM	GAG-KOB_FPKM	GAG-3309C_FPKM	GAG-41B _FPKM	GAG-17-37_FPKM	log2(foldchange)	p_value	q_value	significant	log2(foldchange)	p_value	q_value	significant	log2(foldchange)	p_value	q_value	significant	log2(foldchange)	p_value	q_value	significant	Description (Grimplet et al. 2012)	GO-slim
VIT_00s0120g00010	chrUn:26355-26556	413.08	358.283	424.873	336.359	329.965	316.102	381.342	365.417	408.141	334.208	309.932	328.84	359.473	298.349	385.582	398.745	327.475	384.967	324.327	347.801	-0.284082	0.01075	0.0200315	yes	-0.0507345	0.63585	0.702283	no	-0.29802	0.00795	0.0151992	yes	-0.197205	0.07	0.107878	no	peroxisomal biogenesis factor 11 (PEX11C)	#N/A
VIT_00s0120g00020	chrUn:28133-34736	1.54812	1.93219	1.88822	1.28976	1.79608	1.63059	1.67447	1.7741	1.91599	0.63051	0.807143	0.363492	1.52248	1.85587	1.66521	1.78951	1.57214	1.78819	0.600382	1.68118	-0.18683	0.37985	0.460792	no	-0.00106438	0.9725	0.977501	no	-1.57561	5e-05	0.000133607	yes	-0.0900855	0.6685	0.731018	no	importin beta-3	GO:0000166 nucleotide binding F
VIT_00s0120g00030	chrUn:43473-44300	0.241317	0.426432	0.456415	0.56934	0.636073	0.486882	1.41363	1.12568	0.452359	0.353229	1.26065	0.922557	0.269016	0.459538	0.313064	0.374721	0.564099	0.997223	0.845479	0.347206	0.590129	0.5076	0.585185	no	1.4121	0.19435	0.262327	no	1.17395	0.2344	0.307603	no	-0.110027	1	1	no	AAA-type ATPase	#N/A
VIT_00s0120g00060	chrUn:65302-76017	0	0.328637	0	0	0.108934	0	0	0	0	0.157001	0	0.157997	0	0	0	0.109546	0.0363112	0	0.104999	0	-1.59305	1	1	no	-inf	1	1	no	-0.0611549	1	1	no	-inf	1	1	no	AAA-type ATPase	GO:0000166 nucleotide binding F;GO:0016787 hydrolase activity F
VIT_00s0120g00070	chrUn:76663-77919	0.379702	0.313866	0.111978	0.298913	0.208075	0.358359	0.293963	0.220942	0.221966	0	0.463938	0.150895	0.558173	0.112744	0.614463	0.268515	0.288449	0.245624	0.204944	0.42846	0.103311	1	1	no	-0.128554	1	1	no	-0.389773	1	1	no	0.674157	1	1	no	AAA-type ATPase	#N/A
VIT_00s0120g00080	chrUn:89861-91048	0	0	0	0	0	0	0	0	0	0	0	0	0	0	0	0	0	0	0	0	0	1	1	no	0	1	1	no	0	1	1	no	0	1	1	no	no hit	#N/A
VIT_00s0120g00100	chrUn:334645-337025	0	0	0	0.0444626	0.0352941	0	0	0	0	0	0	0	0	0	0	0	0.0265856	0	0	0	inf	1	1	no	0	1	1	no	0	1	1	no	0	1	1	no	asparaginyl-tRNA synthetase, cytoplasmic 3	GO:0000166 nucleotide binding F;GO:0003676 nucleic acid binding F;GO:0003824 catalytic activity F;GO:0005737 cytoplasm C;GO:0006139 nucleobase, nucleoside, nucleotide and nucleic acid metabolic process P;GO:0006412 translation P
VIT_00s0120g00120	chrUn:399503-400172	0	0	0	0	0	0	0	0	0	0	0	0	0	0	0	0	0	0	0	0	0	1	1	no	0	1	1	no	0	1	1	no	0	1	1	no	no hit	#N/A
VIT_00s0120g00270	chrUn:1008919-1009729	0.152311	0.211083	0.225925	0.179611	0.139936	0.321341	0.442948	0.520063	0.82103	0.331474	0.416014	0.202962	0.506724	0.151647	0.723175	0.19644	0.213629	0.59468	0.316817	0.460515	0.121025	1	1	no	1.59803	0.04565	0.073776	no	0.689563	1	1	no	1.22916	1	1	no	Myosin-like protein XIA	GO:0000166 nucleotide binding F;GO:0003774 motor activity F;GO:0005856 cytoskeleton C
VIT_00s0120g00280	chrUn:1070610-1071163	0	0	0	0	0	0	0	0	0	0	0	0	0	0	0	0	0	0	0	0	0	1	1	no	0	1	1	no	0	1	1	no	0	1	1	no	no hit	#N/A
VIT_00s0120g00290	chrUn:1073532-1073733	0	0	0	0	0	0	0	0	0	0	0	0	0	0	0	0	0	0	0	0	0	1	1	no	0	1	1	no	0	1	1	no	0	1	1	no	aminopeptidase	GO:0005488 binding F;GO:0019538 protein metabolic process P
VIT_00s0120g00300	chrUn:1096352-1096445	0	0	0	0	0	0	0	0	0	0	0	0	0	0	0	0	0	0	0	0	0	1	1	no	0	1	1	no	0	1	1	no	0	1	1	no	no hit	#N/A
VIT_00s0125g00010	chrUn:1128751-1129130	0	0	0	0	0	0	0	0	0	0	0	0	0	0	0	0	0	0	0	0	0	1	1	no	0	1	1	no	0	1	1	no	0	1	1	no	no hit	#N/A
VIT_00s0125g00020	chrUn:1137217-1137343	122.457	287.197	268.967	69.6115	178.495	163.955	171.82	189.533	152.329	279.546	902.099	258.888	191.146	232.12	158.134	226.207	137.354	171.228	480.178	193.8	-0.719747	0.2845	0.361726	no	-0.401728	0.51625	0.593434	no	1.08593	0.04275	0.0696392	no	-0.223076	0.70645	0.763568	no	Reverse transcriptase	#N/A
VIT_00s0125g00030	chrUn:1138749-1165517	0.0204925	0.0174743	0.0204032	0.0239942	0.0189563	0.0145101	0.0273338	0.0117417	0.00168516	0.038892	0.0375701	0.025203	0.00761711	0.0136952	0.00932996	0.0194567	0.0191536	0.0135869	0.0338884	0.0102141	-0.0226513	1	1	no	-0.518049	1	1	no	0.800526	1	1	no	-0.929703	1	1	no	#N/A	GO:0006139 nucleobase, nucleoside, nucleotide and nucleic acid metabolic process P;GO:0009536 plastid C
VIT_00s0125g00040	chrUn:1166947-1167390	0	0	0	0	0	0	0	0	0	0	0	0	0	0	0	0	0	0	0	0	0	1	1	no	0	1	1	no	0	1	1	no	0	1	1	no	#N/A	#N/A
VIT_00s0125g00050	chrUn:1175369-1184568	0	0	0	0	0	0	0	0	0	0	0	0	0	0	0	0	0	0	0	0	0	1	1	no	0	1	1	no	0	1	1	no	0	1	1	no	no hit	#N/A
VIT_00s0125g00060	chrUn:1228984-1229218	0	2.17276	0	0	1.08031	1.24038	0	0	3.4573	6.45009	4.81746	4.70062	0	1.17072	1.59512	0.724252	0.773564	1.15243	5.32272	0.921948	0.0950271	1	1	no	0.670118	1	1	no	2.8776	0.23705	0.310502	no	0.348193	1	1	no	no hit	#N/A
VIT_00s0125g00070	chrUn:1230460-1230593	938.33	869.746	0	1839.1	288.295	1324.05	2196.62	1224.5	1230.17	1795.32	4713.89	418.142	690.285	2186.96	851.362	602.692	1150.48	1550.43	2309.12	1242.87	0.932746	0.388	0.468973	no	1.36318	0.2224	0.294235	no	1.93785	0.1432	0.201684	no	1.04418	0.33425	0.413901	no	no hit	#N/A
VIT_00s0125g00080	chrUn:1231494-1241253	0	0	0	0	0	0	0	0	0	0	0	0	0	0	0	0	0	0	0	0	0	1	1	no	0	1	1	no	0	1	1	no	0	1	1	no	no hit	#N/A
VIT_00s0125g00090	chrUn:1284865-1300635	2.0015	1.81807	1.96198	1.70358	1.89756	1.86993	1.78634	1.84039	2.11988	2.21442	1.6213	1.88537	2.11845	1.94302	2.31647	1.92718	1.82369	1.91554	1.90703	2.12598	-0.0796349	0.54095	0.616413	no	-0.00874623	0.95395	0.963487	no	-0.0151663	0.89905	0.921916	no	0.141635	0.2652	0.34102	no	leucine-rich repeat protein kinase	GO:0000166 nucleotide binding F;GO:0003824 catalytic activity F;GO:0004872 receptor activity F;GO:0005515 protein binding F;GO:0006464 protein modification process P;GO:0008152 metabolic process P;GO:0016020 membrane C;GO:0016301 kinase activity F
VIT_00s0125g00100	chrUn:1329470-1334628	0	0	0	0	0	0	0	0	0	0	0	0	0	0	0	0	0	0	0	0	0	1	1	no	0	1	1	no	0	1	1	no	0	1	1	no	protein kinase	GO:0000166 nucleotide binding F;GO:0006464 protein modification process P;GO:0016301 kinase activity F
VIT_00s0125g00140	chrUn:1429685-1437482	7.57751	8.4265	8.1839	16.956	15.983	15.8569	23.4122	25.1393	26.7692	4.93708	5.27219	5.24077	17.4313	17.0563	18.4279	8.06264	16.2653	25.1069	5.15002	17.6385	1.01247	5e-05	0.000133607	yes	1.63876	5e-05	0.000133607	yes	-0.646675	5e-05	0.000133607	yes	1.12941	5e-05	0.000133607	yes	SHR5-receptor-like kinase	GO:0000166 nucleotide binding F;GO:0003677 DNA binding F;GO:0003700 sequence-specific DNA binding transcription factor activity F;GO:0004872 receptor activity F;GO:0005515 protein binding F;GO:0005622 intracellular C;GO:0005886 plasma membrane C;GO:0006350 transcription P;GO:0006464 protein modification process P;GO:0016020 membrane C;GO:0016301 kinase activity F
VIT_00s0125g00150	chrUn:1440208-1452066	4.21652	4.75054	3.66089	10.2784	7.87332	6.87036	12.6113	10.0991	12.4977	2.63372	2.62153	2.64931	8.08636	8.6005	9.11425	4.20932	8.34069	11.736	2.63485	8.60037	0.986582	5e-05	0.000133607	yes	1.47929	5e-05	0.000133607	yes	-0.675863	0.00095	0.00214846	yes	1.03081	5e-05	0.000133607	yes	SHR5-receptor-like kinase	GO:0005515 protein binding F
VIT_00s0125g00160	chrUn:1499658-1510583	8.20701	6.14753	5.63982	22.3294	22.9972	19.3858	23.2493	18.5464	17.3902	54.4303	42.4056	42.6437	19.5118	6.94026	15.4738	6.66479	21.5708	19.7286	46.4932	13.9753	1.69445	5e-05	0.000133607	yes	1.56566	5e-05	0.000133607	yes	2.80239	5e-05	0.000133607	yes	1.06825	0.00015	0.000380956	yes	no hit	#N/A
VIT_00s0125g00170	chrUn:1516658-1583511	18.4046	14.0251	14.7724	16.1958	12.3144	11.8151	14.7321	11.5923	11.8132	25.8089	19.5471	19.7927	17.7392	13.5714	13.613	15.734	13.4418	12.7125	21.7162	14.9745	-0.227164	0.0003	0.000731789	yes	-0.307639	5e-05	0.000133607	yes	0.464885	5e-05	0.000133607	yes	-0.0713746	0.2494	0.323834	no	peroxisome biogenesis protein (PEX1)	GO:0000166 nucleotide binding F;GO:0005515 protein binding F;GO:0005777 peroxisome C;GO:0009987 cellular process P;GO:0016043 cellular component organization P;GO:0016787 hydrolase activity F;GO:0019538 protein metabolic process P
VIT_00s0125g00180	chrUn:1615041-1617684	10.1208	10.4495	8.98562	37.4884	37.2792	36.2258	25.6251	20.8179	20.0617	62.7893	57.8558	59.1898	18.3897	17.4445	16.6543	9.85197	36.9978	22.1682	59.945	17.4962	1.90896	5e-05	0.000133607	yes	1.17001	5e-05	0.000133607	yes	2.60516	5e-05	0.000133607	yes	0.828555	5e-05	0.000133607	yes	calcium channel, voltage-dependent, alpha 2/delta	GO:0005488 binding F;GO:0005515 protein binding F
VIT_00s0125g00190	chrUn:1675567-1682503	10.4668	7.67051	7.90005	40.9704	37.8504	34.7482	32.6583	24.7784	24.4765	86.5958	79.8251	75.4438	22.1913	19.1834	20.4001	8.67911	37.8564	27.3044	80.6216	20.5916	2.12492	5e-05	0.000133607	yes	1.65351	5e-05	0.000133607	yes	3.21555	5e-05	0.000133607	yes	1.24644	5e-05	0.000133607	yes	potassium transporter (KUP1)	GO:0005215 transporter activity F;GO:0005488 binding F;GO:0005886 plasma membrane C;GO:0006810 transport P;GO:0008152 metabolic process P;GO:0016020 membrane C
VIT_00s0125g00200	chrUn:1684337-1684550	10.6686	7.92361	6.7846	10.4031	4.7276	7.23749	16.2916	6.69329	10.0865	2.57485	9.36978	2.28563	3.88382	3.41551	9.30736	8.45894	7.45608	11.0238	4.74342	5.53556	-0.18206	0.7986	0.841035	no	0.382071	0.5408	0.616294	no	-0.83455	0.29595	0.373759	no	-0.611747	0.4357	0.516256	no	no hit	GO:0005886 plasma membrane C
VIT_00s0125g00210	chrUn:1735675-1739949	4.27116	4.24424	4.00322	10.2601	9.54892	8.35917	4.22735	3.69726	4.13648	7.19223	6.31279	7.03963	4.70986	5.2598	5.56966	4.17287	9.38939	4.02036	6.84822	5.17977	1.16999	5e-05	0.000133607	yes	-0.0537152	0.6446	0.71007	no	0.714688	5e-05	0.000133607	yes	0.311848	0.0061	0.0119321	yes	Serine/theronine protein kinase 2	GO:0000166 nucleotide binding F;GO:0004872 receptor activity F;GO:0005515 protein binding F;GO:0005886 plasma membrane C;GO:0006464 protein modification process P;GO:0016020 membrane C;GO:0016301 kinase activity F
VIT_00s0125g00220	chrUn:1743493-1781518	2.24873	2.09095	2.18059	5.44964	4.69168	4.16258	2.59279	2.54752	1.99059	3.9633	3.09072	2.55179	3.47986	3.40881	2.44036	2.17342	4.76797	2.37697	3.20194	3.10968	1.13341	5e-05	0.000133607	yes	0.129154	0.54195	0.617329	no	0.558978	0.00625	0.0122009	yes	0.516796	0.01105	0.020543	yes	Serine/theronine protein kinase 2	GO:0005515 protein binding F
VIT_00s0125g00230	chrUn:1804949-1805675	14.0441	0	39.8324	33.0183	74.0153	14.1638	16.4361	39.2963	26.3189	81.5029	36.6733	89.4595	46.2696	66.8414	18.2145	17.9588	40.3991	27.3505	69.2119	43.7752	1.16963	0.2657	0.341546	no	0.606871	0.58665	0.658078	no	1.94633	0.04615	0.0744786	no	1.28542	0.20755	0.277387	no	no hit	#N/A
VIT_00s0125g00250	chrUn:1842077-1866415	14.7807	13.0985	12.968	16.0576	14.3278	15.7778	17.0975	15.4213	15.0412	13.4598	13.6014	12.3269	14.4748	13.9389	12.2126	13.6157	15.3877	15.8534	13.1294	13.5421	0.176506	0.02835	0.0481821	yes	0.219513	0.0064	0.0124665	yes	-0.0524788	0.52515	0.601799	no	-0.0078235	0.9253	0.942428	no	zinc finger (ubiquitin-hydrolase) domain-containing	GO:0000166 nucleotide binding F;GO:0005488 binding F;GO:0005515 protein binding F
VIT_00s0125g00260	chrUn:1879484-1907362	16.6385	14.9536	16.2116	18.6413	18.1187	16.5478	18.7036	18.0475	17.4538	20.4866	20.3694	19.1472	18.2589	16.9466	17.5737	15.9345	17.7692	18.0683	20.0011	17.5931	0.157224	0.01085	0.0202024	yes	0.181301	0.00355	0.00726531	yes	0.32792	5e-05	0.000133607	yes	0.14285	0.02115	0.0370393	yes	Transforming growth factor beta receptor associated protein	GO:0030234 enzyme regulator activity F
VIT_00s0125g00270	chrUn:1929349-1946221	16.5507	18.4771	18.6744	14.4396	18.8588	20.3849	16.4384	17.1357	18.5659	17.7256	21.9856	22.0384	16.6635	19.6196	18.6965	17.9007	17.8944	17.38	20.5832	18.3265	-0.000505794	0.99575	0.996062	no	-0.0425879	0.539	0.614615	no	0.201451	0.00235	0.00497345	yes	0.0339164	0.62005	0.688114	no	Cyclin-T1-5 (CycT1;5)	GO:0005634 nucleus C;GO:0007049 cell cycle P;GO:0009987 cellular process P
VIT_00s0125g00280	chrUn:1947271-1947937	547.13	589.301	583.953	511.167	571.242	553.318	379.06	355.122	360.017	920.796	1016.61	979.107	474.786	536.843	457.434	573.461	545.242	364.733	972.173	489.688	-0.0727988	0.4039	0.485017	no	-0.652855	5e-05	0.000133607	yes	0.761516	5e-05	0.000133607	yes	-0.227835	0.0081	0.0154616	yes	Photosystem I reaction center subunit III (PSAF)	GO:0009536 plastid C;GO:0009579 thylakoid C;GO:0015979 photosynthesis P;GO:0016020 membrane C
VIT_00s0125g00290	chrUn:1949855-1951302	5.21789	5.74732	6.2945	1.92957	1.06329	0.305212	1.91628	2.2581	1.985	0.38985	0.395133	0.192775	1.96229	3.16878	3.53251	5.75324	1.09936	2.05312	0.325919	2.88786	-2.38771	5e-05	0.000133607	yes	-1.48655	5e-05	0.000133607	yes	-4.14179	0.00015	0.000380956	yes	-0.994374	0.0004	0.000958609	yes	lateral organ boundaries domain protein 4 (LBD4)	GO:0005515 protein binding F;GO:0005634 nucleus C;GO:0007275 multicellular organismal development P
VIT_00s0125g00300	chrUn:1966695-1966854	0	0	0	0	0	0	0	0	0	0	0	0	0	0	0	0	0	0	0	0	0	1	1	no	0	1	1	no	0	1	1	no	0	1	1	no	no hit	#N/A
VIT_00s0125g00310	chrUn:1993841-2010622	8.66141	10.6811	5.8794	9.893	13.0492	10.4531	8.26487	4.83356	10.6831	13.857	15.7882	16.2856	7.89804	8.55056	9.40984	8.40732	11.1318	7.92719	15.3103	8.61948	0.404966	0.0893	0.1337	no	-0.0848376	0.73875	0.791246	no	0.864784	0.0004	0.000958609	yes	0.0359549	0.89875	0.921663	no	Unknown protein	GO:0005737 cytoplasm C;GO:0005856 cytoskeleton C;GO:0009987 cellular process P;GO:0016043 cellular component organization P
VIT_00s0125g00320	chrUn:2021147-2021611	0	0	0	0	0	0	0	0	0	0	0	0	0	0	0	0	0	0	0	0	0	1	1	no	0	1	1	no	0	1	1	no	0	1	1	no	no hit	#N/A
VIT_00s0125g00330	chrUn:2024990-2025415	0	0	0	0	0	0	0	0	0	0	0	0	0	0	0	0	0	0	0	0	0	1	1	no	0	1	1	no	0	1	1	no	0	1	1	no	TET10 (TETRASPANIN10)	#N/A
VIT_00s0125g00340	chrUn:2025540-2026268	0	0	0	0	0	0	0	0	0	0	0	0	0	0	0	0	0	0	0	0	0	1	1	no	0	1	1	no	0	1	1	no	0	1	1	no	TET10 (TETRASPANIN10)	#N/A
VIT_00s0125g00350	chrUn:2026408-2027754	0	0	0	0	0	0	0	0	0	0	0	0	0	0	0	0	0	0	0	0	0	1	1	no	0	1	1	no	0	1	1	no	0	1	1	no	proteasome 26S regulatory subunit (RPN2)	GO:0005488 binding F
VIT_00s0125g00380	chrUn:2043266-2043490	0	0	0	0	0	0	0	0	0	0	0	0	0	0	0	0	0	0	0	0	0	1	1	no	0	1	1	no	0	1	1	no	0	1	1	no	no hit	#N/A
VIT_00s0125g00390	chrUn:2047622-2049531	0	0	0	0	0	0	0	0	0	0	0	0	0	0	0	0	0	0	0	0	0	1	1	no	0	1	1	no	0	1	1	no	0	1	1	no	Alpha-glucosidase	#N/A
VIT_00s0125g00410	chrUn:2059060-2066119	0	0.0361346	0.0128918	0.0636152	0.0119776	0.041257	0.0469166	0.0254366	0.0383317	0.0585934	0.124628	0.121605	0	0.0389399	0	0.0163421	0.0389499	0.036895	0.101609	0.01298	1.25302	1	1	no	1.17483	1	1	no	2.63636	1	1	no	-0.332309	1	1	no	phospholipid-transporting ATPase	GO:0000166 nucleotide binding F;GO:0005215 transporter activity F;GO:0005488 binding F;GO:0006139 nucleobase, nucleoside, nucleotide and nucleic acid metabolic process P;GO:0006810 transport P;GO:0009058 biosynthetic process P;GO:0016020 membrane C;GO:0016787 hydrolase activity F
VIT_00s0125g00420	chrUn:2068406-2095632	19.3503	19.3243	18.8115	17.7624	16.1399	16.1254	20.2029	16.7593	16.2662	18.9631	17.7614	16.5546	17.9564	16.6693	16.5897	19.162	16.6759	17.7428	17.7597	17.0718	-0.200482	0.01595	0.0286781	yes	-0.111015	0.1769	0.242178	no	-0.109642	0.1814	0.24737	no	-0.166633	0.048	0.0771183	no	no hit	GO:0016740 transferase activity F
VIT_00s0125g00430	chrUn:2128318-2149798	0.354291	0	0.713335	1.65561	0.662749	1.5219	1.65683	1.0556	1.41399	0.49871	0.985141	0.480624	2.33104	0.359107	1.46787	0.355875	1.28009	1.37547	0.654825	1.386	1.8468	0.1707	0.234806	no	1.95048	0.1727	0.237188	no	0.879737	0.4396	0.520074	no	1.96149	0.17275	0.237247	no	root hair defective 3 GTP-binding (RHD3)	GO:0000166 nucleotide binding F;GO:0016020 membrane C;GO:0016787 hydrolase activity F
VIT_00s0125g00440	chrUn:2159987-2161193	0	0	0	0	0	0	0	0	0	0	0	0	0	0	0	0	0	0	0	0	0	1	1	no	0	1	1	no	0	1	1	no	0	1	1	no	unknown	#N/A
VIT_00s0131g00010	chrUn:2170760-2173428	1.36611	2.04545	1.57354	2.80077	2.9239	3.64908	7.96178	2.49728	2.57666	5.40261	5.29106	4.60958	1.29746	1.37765	1.40781	1.6617	3.12458	4.34524	5.10109	1.36098	0.911003	0.00045	0.00106998	yes	1.38677	5e-05	0.000133607	yes	1.61814	5e-05	0.000133607	yes	-0.28802	0.2859	0.363147	no	annexin ANN3	GO:0005488 binding F;GO:0006950 response to stress P;GO:0008289 lipid binding F;GO:0009628 response to abiotic stimulus P
VIT_00s0131g00020	chrUn:2194450-2194809	0	0	0	0	0	0	0	0	1.43385	0	0	0	0	0	0	0	0	0.477949	0	0	0	1	1	no	inf	1	1	no	0	1	1	no	0	1	1	no	Annexin ANN4	GO:0005488 binding F;GO:0008289 lipid binding F
VIT_00s0131g00030	chrUn:2229317-2229515	0	0	0	0	0	0	0	0	0	0	0	0	0	0	0	0	0	0	0	0	0	1	1	no	0	1	1	no	0	1	1	no	0	1	1	no	Annexin ANN4	GO:0005488 binding F;GO:0008289 lipid binding F
VIT_00s0131g00050	chrUn:2246315-2251401	0	0	0	0	0	0	0	0	0	0	0	0	0	0	0	0	0	0	0	0	0	1	1	no	0	1	1	no	0	1	1	no	0	1	1	no	annexin ANN3	GO:0005488 binding F;GO:0006950 response to stress P;GO:0008289 lipid binding F;GO:0009628 response to abiotic stimulus P
VIT_00s0131g00060	chrUn:2263725-2264543	0	0	0	0	0	0	0	0	0	0	0	0	0	0	0	0	0	0	0	0	0	1	1	no	0	1	1	no	0	1	1	no	0	1	1	no	annexin ANN3	GO:0005488 binding F;GO:0008289 lipid binding F
VIT_00s0131g00070	chrUn:2276310-2277221	0	0	0	0	0	0	0	0	0	0	0	0	0	0	0	0	0	0	0	0	0	1	1	no	0	1	1	no	0	1	1	no	0	1	1	no	no hit	#N/A
VIT_00s0131g00080	chrUn:2295673-2296771	0	0	0	0	0	0	0	0	0	0	0	0	0	0	0	0	0	0	0	0	0	1	1	no	0	1	1	no	0	1	1	no	0	1	1	no	Annexin ANN4	GO:0005488 binding F;GO:0006950 response to stress P;GO:0008289 lipid binding F;GO:0009628 response to abiotic stimulus P
VIT_00s0131g00120	chrUn:2354478-2357708	0	0	0	0	0	0	0	0	0	0	0	0	0	0	0	0	0	0	0	0	0	1	1	no	0	1	1	no	0	1	1	no	0	1	1	no	Dimethylaniline monooxygenase, N-oxide-forming	GO:0000166 nucleotide binding F;GO:0003824 catalytic activity F;GO:0005783 endoplasmic reticulum C;GO:0008152 metabolic process P;GO:0016020 membrane C
VIT_00s0131g00130	chrUn:2365747-2374087	0.11586	0.055978	0.179742	0.136613	0.278326	0.319567	0.335885	0	0.237526	0.166861	0.165487	0.0807364	0.319562	0.241295	0.328769	0.117193	0.244835	0.191137	0.137695	0.296542	1.06292	1	1	no	0.705716	1	1	no	0.232584	1	1	no	1.33935	1	1	no	annexin ANN3	GO:0005488 binding F;GO:0006950 response to stress P;GO:0008289 lipid binding F;GO:0009628 response to abiotic stimulus P
VIT_00s0131g00140	chrUn:2379077-2380472	0.122694	0	0	0	0	0.151159	0.14116	0	0.280883	0.178625	0	0.381894	0	0.14267	0	0.0408982	0.0503864	0.140681	0.18684	0.0475566	0.301	1	1	no	1.78232	1	1	no	2.19169	1	1	no	0.21761	1	1	no	annexin ANN3	GO:0005488 binding F;GO:0006950 response to stress P;GO:0008289 lipid binding F;GO:0009628 response to abiotic stimulus P
VIT_00s0131g00170	chrUn:2501942-2502834	0	0	0	0	0	0	0	0	0	0	0	0	0	0	0	0	0	0	0	0	0	1	1	no	0	1	1	no	0	1	1	no	0	1	1	no	Annexin ANN4	GO:0005488 binding F;GO:0008289 lipid binding F
VIT_00s0131g00180	chrUn:2533976-2534361	0	0	0	0	0	0	0	0	0	0	0	0	0	0	0	0	0	0	0	0	0	1	1	no	0	1	1	no	0	1	1	no	0	1	1	no	Annexin ANN4	GO:0005488 binding F;GO:0008289 lipid binding F
VIT_00s0131g00200	chrUn:2625027-2625460	0	0	0	0	0	0	0	0	0	0	0	0	0	0	0	0	0	0	0	0	0	1	1	no	0	1	1	no	0	1	1	no	0	1	1	no	Hcr2-0B	GO:0005515 protein binding F
VIT_00s0131g00210	chrUn:2628681-2638367	0	0	0	0.187971	0	0	0	0	0	0.11474	0	0	0.0875999	0	0	0	0.0626569	0	0.0382467	0.0292	inf	1	1	no	0	1	1	no	inf	1	1	no	inf	1	1	no	annexin ANN3	GO:0005488 binding F;GO:0006950 response to stress P;GO:0008289 lipid binding F;GO:0009628 response to abiotic stimulus P
VIT_00s0131g00220	chrUn:2643333-2645156	0.299276	0	0	0.708613	0.202021	0.231955	0.114965	0.214514	0.107754	0.289302	0.300294	0.439515	0	0	0	0.0997586	0.380863	0.145744	0.343037	0	1.93276	1	1	no	0.546928	1	1	no	1.78185	1	1	no	-inf	1	1	no	annexin ANN3	GO:0005488 binding F;GO:0006950 response to stress P;GO:0008289 lipid binding F;GO:0009628 response to abiotic stimulus P
VIT_00s0131g00250	chrUn:2703099-2703732	0.0961618	0	0	0	0	0.114315	0	0	0	0	0	0	0	0	0	0.0320539	0.0381049	0	0	0	0.249477	1	1	no	-inf	1	1	no	-inf	1	1	no	-inf	1	1	no	heat-shock protein 80	GO:0000166 nucleotide binding F;GO:0005515 protein binding F;GO:0006950 response to stress P;GO:0009987 cellular process P;GO:0019538 protein metabolic process P
VIT_00s0131g00260	chrUn:2736690-2737583	0	0	0	0	0	0	0	0	0	0	0	0	0	0	0	0	0	0	0	0	0	1	1	no	0	1	1	no	0	1	1	no	0	1	1	no	Annexin ANN4	GO:0005488 binding F;GO:0008289 lipid binding F
VIT_00s0131g00270	chrUn:2753051-2753285	0	0	0	0	0	0	0	0	0	0	0	0	0	0	0	0	0	0	0	0	0	1	1	no	0	1	1	no	0	1	1	no	0	1	1	no	integrase	#N/A
VIT_00s0131g00280	chrUn:2753622-2754773	0	0	0	0	0	0	0	0	0	0	0	0	0	0	0	0	0	0	0	0	0	1	1	no	0	1	1	no	0	1	1	no	0	1	1	no	C2 domain-containing protein	#N/A
VIT_00s0131g00290	chrUn:2755215-2755449	0	0	0	0	0	0	0	0	0	0	0	0	0	0	0	0	0	0	0	0	0	1	1	no	0	1	1	no	0	1	1	no	0	1	1	no	integrase	#N/A
VIT_00s0131g00300	chrUn:2756416-2756728	0	0	0	0	0	0	0	0	0	0	0	0	0	0	0	0	0	0	0	0	0	1	1	no	0	1	1	no	0	1	1	no	0	1	1	no	no hit	#N/A
VIT_00s0131g00310	chrUn:2795351-2799397	0	0	0	0	0	0	0.0695711	0	0	0	0	0	0.0666202	0	0.0815385	0	0	0.0231904	0	0.0493862	0	1	1	no	inf	1	1	no	0	1	1	no	inf	1	1	no	Annexin ANN4	GO:0005488 binding F;GO:0006950 response to stress P;GO:0008289 lipid binding F;GO:0009628 response to abiotic stimulus P
VIT_00s0131g00320	chrUn:2851712-2854524	0.299855	0.677164	0.362389	1.27298	1.01007	1.61075	3.40256	0.655438	0.778198	1.20763	1.00094	0.976667	0.528389	0.608113	0.497138	0.446469	1.29793	1.61207	1.06175	0.544547	1.53958	0.00385	0.00782574	yes	1.85228	0.0013	0.00287592	yes	1.24981	0.01435	0.0260485	yes	0.286495	0.53875	0.614381	no	annexin ANN3	GO:0005488 binding F;GO:0006950 response to stress P;GO:0008289 lipid binding F;GO:0009628 response to abiotic stimulus P
VIT_00s0131g00330	chrUn:2863970-2864473	0	0.546688	1.75538	2.62443	1.08727	2.49674	2.10841	0.577252	0	1.23295	0	0.788482	0.985136	1.17826	1.6054	0.767356	2.06948	0.895219	0.673809	1.25626	1.4313	0.11825	0.170998	no	0.222344	0.85875	0.890376	no	-0.187556	1	1	no	0.711171	0.38375	0.464714	no	F-box family protein	#N/A
VIT_00s0131g00340	chrUn:2881232-2882329	0	0	0	0.223988	0.383167	0	0.887645	0	0	0	0.569557	0.277871	0.849099	0.415234	0.848645	0	0.202385	0.295882	0.282476	0.704326	inf	1	1	no	inf	1	1	no	inf	1	1	no	inf	5e-05	0.000133607	yes	Annexin ANN4	GO:0005488 binding F;GO:0006950 response to stress P;GO:0008289 lipid binding F;GO:0009628 response to abiotic stimulus P
VIT_00s0131g00350	chrUn:2918686-2922776	0	0.0555328	0	0	0	0	0	0.0586376	0.117819	0	0	0.160189	0	0	0	0.0185109	0	0.0588187	0.0533962	0	-inf	1	1	no	1.6679	1	1	no	1.52836	1	1	no	-inf	1	1	no	Annexin ANN4	GO:0005488 binding F;GO:0006950 response to stress P;GO:0008289 lipid binding F;GO:0009628 response to abiotic stimulus P
VIT_00s0131g00360	chrUn:2949697-2949940	0	0	0	0	0	0	0	0	0.999691	0	0	0	0	0	0	0	0	0.33323	0	0	0	1	1	no	inf	1	1	no	0	1	1	no	0	1	1	no	no hit	#N/A
VIT_00s0131g00370	chrUn:2953601-2954422	0	0	0	0	0	0	0	0	0	0	0	0	0	0	0	0	0	0	0	0	0	1	1	no	0	1	1	no	0	1	1	no	0	1	1	no	no hit	GO:0016787 hydrolase activity F;GO:0019538 protein metabolic process P
VIT_00s0131g00420	chrUn:2999772-3002211	0	0	0	0	0	0	0	0	0	0	0	0	0	0	0	0	0	0	0	0	0	1	1	no	0	1	1	no	0	1	1	no	0	1	1	no	Isoamylase isoform 3	#N/A
VIT_00s0131g00430	chrUn:3003757-3004572	0	0.15963	0.341708	0	0.158738	0	0.197397	0.168555	0.338671	0.245906	0	0.230232	0	0.516068	0	0.167113	0.0529126	0.234874	0.158713	0.172023	-1.65914	1	1	no	0.491067	1	1	no	-0.0744007	1	1	no	0.0417782	1	1	no	KOW domain-containing factor family protein	#N/A
VIT_00s0144g00010	chrUn:3067252-3079358	38.5327	34.6907	38.0236	45.2036	39.04	38.1334	40.7864	41.1383	40.8275	50.481	45.1533	46.3076	46.8125	41.1019	42.5856	37.0823	40.7924	40.9174	47.3139	43.5	0.137567	0.03995	0.065557	no	0.141984	0.0354	0.0588332	no	0.351534	5e-05	0.000133607	yes	0.230283	0.0009	0.00204241	yes	CCR4-NOT transcription complex, subunit 1	#N/A
VIT_00s0144g00020	chrUn:3079495-3079759	11.2108	0	4.34742	8.94974	12.1174	0	0	4.28891	0	21.6599	18.0118	11.7166	0	0	17.8918	5.18608	7.02237	1.42964	17.1295	5.96395	0.437313	0.6654	0.728263	no	-1.859	0.2225	0.294343	no	1.72376	0.07565	0.115564	no	0.201623	0.8395	0.874735	no	#N/A	#N/A
VIT_00s0144g00040	chrUn:3086735-3087142	4.49826	4.05302	6.00646	8.0866	4.96045	6.4074	8.14039	3.62121	4.29945	4.28242	9.21682	8.99327	3.30352	6.38352	7.32434	4.85258	6.48482	5.35368	7.4975	5.67046	0.418315	0.1687	0.23245	no	0.14178	0.65485	0.719126	no	0.627659	0.0395	0.0648963	no	0.224715	0.4757	0.554685	no	disease resistance protein (CC-NBS-LRR class)	GO:0000166 nucleotide binding F;GO:0008219 cell death P
VIT_00s0144g00060	chrUn:3117078-3118555	0	0	0	0	0	0	0	0	0	0	0	0	0	0	0	0	0	0	0	0	0	1	1	no	0	1	1	no	0	1	1	no	0	1	1	no	HcrVf2 protein	GO:0003824 catalytic activity F;GO:0005515 protein binding F;GO:0008152 metabolic process P;GO:0016301 kinase activity F
VIT_00s0144g00080	chrUn:3125060-3125999	0	0	0	0	0	0	0	0	0	0	0	0	0	0	0	0	0	0	0	0	0	1	1	no	0	1	1	no	0	1	1	no	0	1	1	no	CCHC-type integrase	GO:0003676 nucleic acid binding F;GO:0005488 binding F
VIT_00s0144g00090	chrUn:3126994-3132286	0	0	0	0	0	0	0	0	0	0	0	0	0	0	0	0	0	0	0	0	0	1	1	no	0	1	1	no	0	1	1	no	0	1	1	no	#N/A	#N/A
VIT_00s0144g00100	chrUn:3134019-3135488	0	0	0	0	0	0	0	0	0	0	0	0	0	0	0	0	0	0	0	0	0	1	1	no	0	1	1	no	0	1	1	no	0	1	1	no	#N/A	#N/A
VIT_00s0144g00110	chrUn:3136727-3137081	0	0	0	0	0	0	0	0	0	0	0	0	0	0	0	0	0	0	0	0	0	1	1	no	0	1	1	no	0	1	1	no	0	1	1	no	HcrVf2 protein	GO:0005515 protein binding F
VIT_00s0144g00120	chrUn:3170544-3174106	2.74387	2.69134	3.27151	3.90958	3.82328	3.66548	3.66796	2.82151	2.99772	2.56902	2.10275	2.27356	3.4017	3.3146	3.30247	2.90224	3.79945	3.16239	2.31511	3.33959	0.388623	0.00065	0.00150948	yes	0.123851	0.29315	0.370821	no	-0.326087	0.01	0.0187578	yes	0.202506	0.07675	0.117043	no	disease resistance protein (CC-NBS-LRR class)	GO:0000166 nucleotide binding F;GO:0005515 protein binding F;GO:0006950 response to stress P;GO:0008219 cell death P;GO:0016787 hydrolase activity F
VIT_00s0144g00160	chrUn:3251160-3253317	0	0	0	0	0	0	0	0	0	0	0	0	0	0	0	0	0	0	0	0	0	1	1	no	0	1	1	no	0	1	1	no	0	1	1	no	no hit	#N/A
VIT_00s0144g00170	chrUn:3285326-3287998	0	0	0	0	0	0	0	0	0	0	0	0	0	0	0	0	0	0	0	0	0	1	1	no	0	1	1	no	0	1	1	no	0	1	1	no	HcrVf1 protein	GO:0005515 protein binding F
VIT_00s0144g00190	chrUn:3389823-3392265	0.89155	0.969449	0.605275	1.02911	0.964031	1.17606	1.13471	0.810389	0.942694	0.723758	0.716491	0.553464	0.745557	0.848828	1.00827	0.822091	1.0564	0.962596	0.664571	0.867551	0.361787	0.07415	0.113529	no	0.227632	0.26545	0.341289	no	-0.306875	0.1705	0.234563	no	0.0776498	0.71185	0.768244	no	Disease resistance protein	GO:0000166 nucleotide binding F;GO:0005515 protein binding F;GO:0006950 response to stress P;GO:0008219 cell death P;GO:0016787 hydrolase activity F
VIT_00s0144g00210	chrUn:3416589-3438144	8.62761	8.57994	8.00943	9.36137	9.3018	11.122	8.84108	7.28858	7.73295	11.5294	11.7288	11.8165	8.00435	9.73268	11.2718	8.40566	9.9284	7.9542	11.6916	9.66961	0.2402	0.0509	0.0812425	no	-0.0796438	0.5328	0.608965	no	0.476035	0.0001	0.000259042	yes	0.202096	0.0989	0.146252	no	CCR4-Not complex component, Not1	#N/A
VIT_00s0144g00220	chrUn:3441042-3442545	1.88742	2.12686	2.63052	2.76816	2.91397	3.12989	2.5858	2.39549	3.25893	3.22124	2.16573	1.9087	2.71179	1.98639	2.63708	2.21493	2.93734	2.74674	2.43189	2.44509	0.407248	0.02835	0.0481821	yes	0.310458	0.09675	0.143457	no	0.134814	0.48265	0.561257	no	0.142621	0.45885	0.538601	no	Disease resistance protein RGA3	GO:0000166 nucleotide binding F;GO:0005515 protein binding F;GO:0006950 response to stress P;GO:0008219 cell death P
VIT_00s0144g00230	chrUn:3469200-3469341	0	0	0	0	0	0	0	0	0	0	0	0	0	0	0	0	0	0	0	0	0	1	1	no	0	1	1	no	0	1	1	no	0	1	1	no	ABA-responsive element-binding protein 3 (AREB3)	#N/A
VIT_00s0144g00240	chrUn:3471540-3473607	0	0	0	0	0	0	0	0	0	0	0	0	0	0	0	0	0	0	0	0	0	1	1	no	0	1	1	no	0	1	1	no	0	1	1	no	no hit	GO:0003677 DNA binding F;GO:0003700 sequence-specific DNA binding transcription factor activity F;GO:0005515 protein binding F;GO:0005634 nucleus C;GO:0006350 transcription P
VIT_00s0144g00250	chrUn:3488129-3497849	0	0	0	0	0	0	0	0	0	0	0	0	0	0	0	0	0	0	0	0	0	1	1	no	0	1	1	no	0	1	1	no	0	1	1	no	small subunit ribosomal protein S27Ae	GO:0005198 structural molecule activity F;GO:0005840 ribosome C;GO:0006412 translation P
VIT_00s0144g00260	chrUn:3516223-3521644	0	0	0	0	0	0	0	0	0	0	0	0	0	0	0	0	0	0	0	0	0	1	1	no	0	1	1	no	0	1	1	no	0	1	1	no	ribosomal protein S27	GO:0005198 structural molecule activity F;GO:0005840 ribosome C;GO:0006412 translation P
VIT_00s0144g00270	chrUn:3648733-3651181	2.40531	2.13853	2.42944	2.69684	2.8914	2.67729	2.68309	2.65425	3.02474	2.26044	1.88554	1.81275	2.71341	2.68865	2.42385	2.32443	2.75518	2.78736	1.98624	2.60864	0.245269	0.0531	0.0843621	no	0.262025	0.0373	0.0616527	no	-0.226833	0.0989	0.146252	no	0.16642	0.18875	0.255802	no	disease resistance protein (CC-NBS-LRR class)	GO:0000166 nucleotide binding F;GO:0005515 protein binding F;GO:0006950 response to stress P;GO:0008219 cell death P;GO:0016787 hydrolase activity F
VIT_00s0144g00290	chrUn:3672155-3674874	0	0	0	0	0	0	0	0	0	0	0	0	0	0	0	0	0	0	0	0	0	1	1	no	0	1	1	no	0	1	1	no	0	1	1	no	no hit	#N/A
VIT_00s0144g00300	chrUn:3689310-3696177	0	0	0	0.0354936	0	0	0	0	0	0	0.0320309	0	0	0	0	0	0.0118312	0	0.010677	0	inf	1	1	no	0	1	1	no	inf	1	1	no	0	1	1	no	HcrVf2 protein	GO:0003824 catalytic activity F;GO:0005515 protein binding F;GO:0008152 metabolic process P;GO:0016301 kinase activity F
VIT_00s0145g00060	chrUn:4255270-4259076	0	0	0	0	0	0	0	0	0	0	0	0	0	0	0	0	0	0	0	0	0	1	1	no	0	1	1	no	0	1	1	no	0	1	1	no	no hit	#N/A
VIT_00s0145g00110	chrUn:4370840-4370942	0	0	0	0	0	0	0	0	0	0	0	0	0	0	0	0	0	0	0	0	0	1	1	no	0	1	1	no	0	1	1	no	0	1	1	no	pirin	#N/A
VIT_00s0153g00010	chrUn:4438687-4439134	0	0	0	0	0	0	0	0	0	0	0	0	0	0	0	0	0	0	0	0	0	1	1	no	0	1	1	no	0	1	1	no	0	1	1	no	acylamino-acid-releasing enzyme	#N/A
VIT_00s0153g00020	chrUn:4494380-4504754	0	0	0	0	0	0	0	0	0	0	0	0	0	0	0	0	0	0	0	0	0	1	1	no	0	1	1	no	0	1	1	no	0	1	1	no	no hit	#N/A
VIT_00s0153g00030	chrUn:4505260-4505934	0	0	0	0	0	0	0	0	0	0	0	0	0	0	0	0	0	0	0	0	0	1	1	no	0	1	1	no	0	1	1	no	0	1	1	no	no hit	#N/A
VIT_00s0153g00040	chrUn:4712230-4719258	0	0	0	0	0	0	0	0	0	0	0	0	0	0	0	0	0	0	0	0	0	1	1	no	0	1	1	no	0	1	1	no	0	1	1	no	S-locus receptor kinase	GO:0000166 nucleotide binding F;GO:0006464 protein modification process P;GO:0016301 kinase activity F
VIT_00s0153g00050	chrUn:4723171-4723936	87.0576	90.2197	94.7249	169.646	173.947	182.279	260.288	239.496	247.894	394.393	393.925	391.542	184.026	191.72	193.925	90.6674	175.291	249.226	393.287	189.89	0.951094	5e-05	0.000133607	yes	1.4588	5e-05	0.000133607	yes	2.11693	5e-05	0.000133607	yes	1.06651	5e-05	0.000133607	yes	Glutathione S-transferase 8 GSTU8	GO:0003824 catalytic activity F;GO:0005515 protein binding F;GO:0005737 cytoplasm C;GO:0009056 catabolic process P;GO:0009987 cellular process P;GO:0016740 transferase activity F;GO:0019748 secondary metabolic process P
VIT_00s0153g00060	chrUn:4782153-4783783	0	0	0	0	0	0	0	0	0	0	0	0	0	0	0	0	0	0	0	0	0	1	1	no	0	1	1	no	0	1	1	no	0	1	1	no	3-methylcrotonyl-CoA carboxylase, biotin-carrier domain	GO:0000166 nucleotide binding F;GO:0003824 catalytic activity F;GO:0005488 binding F;GO:0008152 metabolic process P
VIT_00s0153g00070	chrUn:4826706-4827490	0	0	0	0.219734	0.0865345	0	0.107714	0.091886	0	0	0	0	0	0.28133	0.127772	0	0.102089	0.0665334	0	0.136367	inf	1	1	no	inf	1	1	no	0	1	1	no	inf	1	1	no	Glutathione S-transferase 8 GSTU8	GO:0003824 catalytic activity F;GO:0005515 protein binding F;GO:0005737 cytoplasm C;GO:0009056 catabolic process P;GO:0009987 cellular process P;GO:0016740 transferase activity F;GO:0019748 secondary metabolic process P
VIT_00s0153g00080	chrUn:4843672-4844110	0	0	0	0	0	0	0	0	0	0	0	0	0	0	0	0	0	0	0	0	0	1	1	no	0	1	1	no	0	1	1	no	0	1	1	no	adaptor-related protein complex 4, beta 1	GO:0005515 protein binding F;GO:0005737 cytoplasm C;GO:0006810 transport P;GO:0009987 cellular process P;GO:0016020 membrane C
VIT_00s0153g00090	chrUn:4885463-4886006	0	0	0	0	0.126842	0	0	0	0	0	0	0	0	0	0	0	0.0422807	0	0	0	inf	1	1	no	0	1	1	no	0	1	1	no	0	1	1	no	no hit	#N/A
VIT_00s0160g00010	chrUn:5000128-5002744	0	0	0	0	0	0	0	0	0	0	0	0	0	0	0	0	0	0	0	0	0	1	1	no	0	1	1	no	0	1	1	no	0	1	1	no	no hit	#N/A
VIT_00s0160g00020	chrUn:5005023-5007623	0.309344	0	0.667384	0.366618	0	0	0	0	0.330727	0	0	0	0.344932	0.335975	0	0.325576	0.122206	0.110242	0	0.226969	-1.41368	1	1	no	-1.56232	1	1	no	-inf	1	1	no	-0.520501	1	1	no	no hit	#N/A
VIT_00s0160g00030	chrUn:5007823-5009555	0	0	0	0	0	0	0	0	0	0	0	0	0	0	0	0	0	0	0	0	0	1	1	no	0	1	1	no	0	1	1	no	0	1	1	no	#N/A	#N/A
VIT_00s0160g00090	chrUn:5110266-5115965	0.607188	0.747357	0.833236	4.22547	2.57017	2.41769	3.15585	2.20302	2.51053	9.34818	7.91701	8.1292	3.2327	1.91277	2.78907	0.72926	3.07111	2.62313	8.4648	2.64485	2.07425	5e-05	0.000133607	yes	1.84678	5e-05	0.000133607	yes	3.53697	5e-05	0.000133607	yes	1.85868	5e-05	0.000133607	yes	TIR-NBS-LRR-TIR disease resistance protein	GO:0000166 nucleotide binding F;GO:0005515 protein binding F;GO:0006950 response to stress P;GO:0008219 cell death P
VIT_00s0160g00100	chrUn:5138568-5141642	1.51817	3.39099	1.90112	12.5461	11.2401	11.9838	11.3653	9.54819	6.16657	37.9343	30.0741	29.5776	9.96624	8.35256	6.87572	2.27009	11.9233	9.02668	32.5287	8.39817	2.39296	5e-05	0.000133607	yes	1.99145	5e-05	0.000133607	yes	3.84089	5e-05	0.000133607	yes	1.88732	5e-05	0.000133607	yes	disease resistance protein (TIR-NBS-LRR class	GO:0000166 nucleotide binding F;GO:0004872 receptor activity F;GO:0006950 response to stress P;GO:0007165 signal transduction P;GO:0008219 cell death P;GO:0016020 membrane C
VIT_00s0160g00110	chrUn:5142037-5144747	0.715094	0.699235	0.630232	3.59623	3.73281	3.15141	2.08505	2.25384	1.99101	8.26459	9.51971	7.59028	2.36792	2.06226	2.21547	0.68152	3.49349	2.10997	8.45819	2.21522	2.35784	5e-05	0.000133607	yes	1.63039	5e-05	0.000133607	yes	3.63352	5e-05	0.000133607	yes	1.70062	5e-05	0.000133607	yes	TIR-NBS-TIR type disease resistance protein	GO:0000166 nucleotide binding F;GO:0005515 protein binding F;GO:0006950 response to stress P;GO:0008219 cell death P
VIT_00s0160g00120	chrUn:5144777-5146781	3.93114	3.57941	5.74663	21.0285	14.2376	8.17364	6.9693	15.1181	1.89852	40.0397	42.327	30.9753	15.289	7.71459	0	4.41906	14.4799	7.99531	37.7806	7.66786	1.71224	0.01565	0.0281918	yes	0.855414	0.26525	0.341068	no	3.09583	0.00075	0.00172394	yes	0.795084	0.2865	0.363784	no	no hit	#N/A
VIT_00s0160g00130	chrUn:5147729-5151397	6.03184	4.94005	6.72942	21.4892	18.0421	17.7414	12.92	13.8467	16.5788	44.5173	48.9904	52.8544	14.7678	11.1311	13.9794	5.90044	19.0909	14.4485	48.7874	13.2928	1.69399	5e-05	0.000133607	yes	1.29203	5e-05	0.000133607	yes	3.04761	5e-05	0.000133607	yes	1.17175	5e-05	0.000133607	yes	no hit	#N/A
VIT_00s0160g00140	chrUn:5162872-5163316	0	0	0	0	0	0	0	0	0	0	0	0	0	0	0	0	0	0	0	0	0	1	1	no	0	1	1	no	0	1	1	no	0	1	1	no	kinesin family member 2/24	GO:0000166 nucleotide binding F;GO:0003774 motor activity F;GO:0009987 cellular process P
VIT_00s0160g00150	chrUn:5169122-5171301	0.715573	0.730184	0	0	0	2.50108	0	0	0.77458	0	0	0	0	0.786871	1.07212	0.481919	0.833694	0.258193	0	0.619665	0.790727	1	1	no	-0.900338	1	1	no	-inf	1	1	no	0.362699	1	1	no	no hit	#N/A
VIT_00s0160g00160	chrUn:5174304-5175485	2.6718	2.25066	2.40891	3.16422	1.44817	3.47667	2.62401	3.77442	4.35368	6.09575	6.45789	6.8741	2.81407	3.42408	1.74951	2.44379	2.69635	3.58404	6.47591	2.66255	0.141887	0.6376	0.703871	no	0.552465	0.05135	0.0818912	no	1.40596	5e-05	0.000133607	yes	0.123689	0.6777	0.7389	no	no hit	#N/A
VIT_00s0160g00170	chrUn:5185973-5188722	0	0	0	0	0	0	0	0	0	0	0	0	0	0	0	0	0	0	0	0	0	1	1	no	0	1	1	no	0	1	1	no	0	1	1	no	#N/A	#N/A
VIT_00s0160g00180	chrUn:5195982-5198009	0	0	0	0	0	0	0	0	0	0	0	0	0	0	0	0	0	0	0	0	0	1	1	no	0	1	1	no	0	1	1	no	0	1	1	no	histone H3	GO:0003677 DNA binding F;GO:0005622 intracellular C;GO:0005634 nucleus C;GO:0009987 cellular process P;GO:0016043 cellular component organization P
VIT_00s0160g00210	chrUn:5268325-5269161	21.0167	14.3622	21.2843	21.5606	17.8916	17.2991	16.7817	15.6651	17.077	16.3925	12.3643	15.9341	20.3337	15.8173	19.6975	18.8877	18.9171	16.5079	14.897	18.6162	0.00224327	0.9859	0.987966	no	-0.194288	0.15295	0.213554	no	-0.342428	0.01465	0.0265413	yes	-0.0208934	0.872	0.900816	no	myosin heavy chain	#N/A
VIT_00s0160g00220	chrUn:5270045-5275971	2.0678	2.92447	1.25204	0	1.74487	4.67465	0.595678	0	1.24091	0.685067	0.864555	0	1.64965	1.2606	3.43518	2.08144	2.13984	0.612197	0.516541	2.11515	0.0399245	0.92205	0.939912	no	-1.76551	0.12515	0.179601	no	-2.01063	0.2142	0.284977	no	0.0231782	0.92555	0.942598	no	proteasome 26S regulatory subunit (RPN2)	#N/A
VIT_00s0160g00240	chrUn:5293057-5295184	0	0	0.0842186	0	0	0	0	0	0	0	0	0	0	0	0	0.0280729	0	0	0	0	-inf	1	1	no	-inf	1	1	no	-inf	1	1	no	-inf	1	1	no	Cullin-1	#N/A
VIT_00s0160g00250	chrUn:5297694-5298699	0	0	0	0	0	0	0	0	0	0	0	0	0	0	0	0	0	0	0	0	0	1	1	no	0	1	1	no	0	1	1	no	0	1	1	no	no hit	GO:0006810 transport P;GO:0009987 cellular process P
VIT_00s0160g00270	chrUn:5325972-5328148	0	0	0	0	0	0	0	0	0	0	0	0	0	0	0	0	0	0	0	0	0	1	1	no	0	1	1	no	0	1	1	no	0	1	1	no	no hit	#N/A
VIT_00s0160g00280	chrUn:5332646-5332873	0	0	0	0	0	0	0	0	0	0	0	0	0	0	0	0	0	0	0	0	0	1	1	no	0	1	1	no	0	1	1	no	0	1	1	no	no hit	#N/A
VIT_00s0160g00290	chrUn:5340221-5341331	0	0	0	0	0	0	0	0	0	0	0	0	0	0	0	0	0	0	0	0	0	1	1	no	0	1	1	no	0	1	1	no	0	1	1	no	no hit	#N/A
VIT_00s0160g00300	chrUn:5350938-5352363	0	0	0	0	0	0	0	0	0	0	0	0	0	0	0	0	0	0	0	0	0	1	1	no	0	1	1	no	0	1	1	no	0	1	1	no	no hit	#N/A
VIT_00s0160g00310	chrUn:5370313-5371274	1.07242	0.545068	0.291697	0.721892	0.406516	0.155584	1.06858	1.15108	0.722761	3.96516	1.8128	3.14458	1.18781	0.73423	1.20048	0.636395	0.427997	0.980808	2.97418	1.04084	-0.57232	0.53405	0.610113	no	0.624048	0.37175	0.452474	no	2.2245	0.00635	0.0123785	yes	0.709753	0.27615	0.352808	no	disease resistance protein (TIR-NBS-LRR class	GO:0000166 nucleotide binding F;GO:0004872 receptor activity F;GO:0006950 response to stress P;GO:0007165 signal transduction P;GO:0008219 cell death P;GO:0016020 membrane C
VIT_00s0160g00320	chrUn:5373990-5374656	0.881775	1.36185	1.94347	6.30506	4.51412	5.7013	2.55747	4.79328	2.8893	9.50448	10.065	9.82088	4.90803	2.93514	5.33224	1.3957	5.50683	3.41335	9.79679	4.39181	1.98024	0.04665	0.0751938	no	1.2902	0.12765	0.182699	no	2.81132	0.01205	0.0222218	yes	1.65383	0.0684	0.105698	no	TIR-NBS-LRR type R protein 7	#N/A
VIT_00s0160g00330	chrUn:5417494-5418544	0.342944	0.331877	0.355213	1.37048	0.88006	1.19992	0.526273	0.817674	0.88014	2.42517	3.92449	3.66975	0.806118	0.715285	0.974587	0.343344	1.15015	0.741362	3.3398	0.831996	1.7441	0.00305	0.00631877	yes	1.11052	0.029	0.0491831	yes	3.28203	5e-05	0.000133607	yes	1.27692	0.01605	0.0288414	yes	TIR-NBS-LRR disease resistance	GO:0000166 nucleotide binding F;GO:0005515 protein binding F;GO:0006464 protein modification process P;GO:0016301 kinase activity F
VIT_00s0160g00340	chrUn:5425543-5426127	24.3906	33.2563	27.9672	120.254	120.471	110.296	76.4879	90.2973	87.3559	256.72	289.093	276.371	78.5789	71.6763	77.8956	28.5381	117.007	84.7137	274.061	76.0503	2.03564	5e-05	0.000133607	yes	1.56971	5e-05	0.000133607	yes	3.26354	5e-05	0.000133607	yes	1.41407	5e-05	0.000133607	yes	unknown	#N/A
VIT_00s0160g00350	chrUn:5458258-5458363	0	0	0	0	575.138	0	0	0	613.536	0	0	0	0	0	0	0	191.713	204.512	0	0	inf	1	1	no	inf	1	1	no	0	1	1	no	0	1	1	no	pentatricopeptide repeat-containing protein	#N/A
VIT_00s0160g00360	chrUn:5469841-5470311	1.7688	1.31203	2.28196	5.10399	3.26175	3.74506	5.07585	4.32933	3.65349	5.74352	7.0302	5.67698	3.52097	3.8882	4.33451	1.7876	4.03693	4.35289	6.15024	3.91456	1.17524	0.0073	0.0140622	yes	1.28395	0.00335	0.00688827	yes	1.78262	0.00025	0.000616783	yes	1.13083	0.0091	0.0172047	yes	TIR-NBS-LRR disease resistance	GO:0000166 nucleotide binding F;GO:0004872 receptor activity F;GO:0006950 response to stress P;GO:0007165 signal transduction P;GO:0008219 cell death P;GO:0016020 membrane C
VIT_00s0160g00370	chrUn:5478596-5480329	0	0	0	0	0	0	0	0	0.236992	0	0	0.32222	0	0	0	0	0	0.0789975	0.107407	0	0	1	1	no	inf	1	1	no	inf	1	1	no	0	1	1	no	Meiotic recombination 11 MRE11	#N/A
VIT_00s0163g00010	chrUn:5498908-5499891	0	0	0	0	0	0	0	0	0	0	0	0	0	0	0	0	0	0	0	0	0	1	1	no	0	1	1	no	0	1	1	no	0	1	1	no	no hit	#N/A
VIT_00s0163g00020	chrUn:5540788-5541050	0	0	0	0	0	0	0	0	0	0	0	0	0	0	0	0	0	0	0	0	0	1	1	no	0	1	1	no	0	1	1	no	0	1	1	no	aarF domain-containing kinase ABC1	GO:0000166 nucleotide binding F;GO:0006464 protein modification process P;GO:0016301 kinase activity F
VIT_00s0163g00030	chrUn:5541918-5551415	0.362353	0.520538	0.185713	0	0.172543	0	0.424183	0	0.184062	0.786252	0.256476	0	0.604154	0	0.254768	0.356201	0.0575143	0.202749	0.347576	0.286307	-2.6307	1	1	no	-0.813	1	1	no	-0.0353637	1	1	no	-0.315127	1	1	no	aarF domain containing kinase	#N/A
VIT_00s0163g00040	chrUn:5560231-5562215	0	0	0	0	0	0	0	0	0	0	0	0	0	0	0	0	0	0	0	0	0	1	1	no	0	1	1	no	0	1	1	no	0	1	1	no	no hit	#N/A
VIT_00s0163g00050	chrUn:5573555-5573812	0	0	0	0	0	0	0	0	0	0	0	0	0	0	0	0	0	0	0	0	0	1	1	no	0	1	1	no	0	1	1	no	0	1	1	no	argininosuccinate synthase	#N/A
VIT_00s0163g00060	chrUn:5574451-5574802	8.39583	7.01904	6.85931	7.22251	7.58676	3.48437	4.49463	9.34489	5.82716	2.7644	4.05983	7.04243	3.90395	7.23509	5.37705	7.42472	6.09788	6.55556	4.62222	5.50537	-0.28403	0.31435	0.393082	no	-0.179619	0.5183	0.595376	no	-0.683751	0.0277	0.0471958	yes	-0.431499	0.13755	0.194847	no	zinc finger (C3HC4-type RING finger)	GO:0005488 binding F;GO:0005515 protein binding F
VIT_00s0163g00070	chrUn:5575101-5575293	0	0	0	0	0	0	0	0	0	0	0	0	0	0	0	0	0	0	0	0	0	1	1	no	0	1	1	no	0	1	1	no	0	1	1	no	double-stranded DNA-binding protein	GO:0003677 DNA binding F
VIT_00s0163g00080	chrUn:5581582-5587307	0	0	0	0	0	0	0	0	0	0	0	0	0	0	0	0	0	0	0	0	0	1	1	no	0	1	1	no	0	1	1	no	0	1	1	no	peptidase family	#N/A
VIT_00s0163g00100	chrUn:5598891-5603995	0	0	0	0	0	0	0	0	0	0	0	0	0	0	0	0	0	0	0	0	0	1	1	no	0	1	1	no	0	1	1	no	0	1	1	no	#N/A	#N/A
VIT_00s0163g00150	chrUn:5785423-5786041	0	0	0	0	0	0	0	0	0	0	0	0	0	0	0	0	0	0	0	0	0	1	1	no	0	1	1	no	0	1	1	no	0	1	1	no	no hit	#N/A
VIT_00s0169g00040	chrUn:6091845-6102383	1.12374	1.13551	1.94455	1.32631	1.27971	1.72863	1.20885	1.75852	1.20455	2.25501	1.67844	1.201	0.959606	1.63155	1.55611	1.40127	1.44489	1.39064	1.71148	1.38242	0.0442258	0.8743	0.902696	no	-0.0109844	0.95505	0.964308	no	0.288516	0.33075	0.410256	no	-0.0195346	0.95855	0.966931	no	CTV.22	#N/A
VIT_00s0169g00050	chrUn:6111771-6124579	0	0	0	0	0	0	0	0	0	0	0	0	0	0	0	0	0	0	0	0	0	1	1	no	0	1	1	no	0	1	1	no	0	1	1	no	no hit	#N/A
VIT_00s0169g00060	chrUn:6177236-6186153	2.42636	0.907897	1.4576	0.952989	0.451412	0	0.463319	1.91731	0	0	2.013	0	0.875021	0.489191	1.33306	1.59729	0.468133	0.793544	0.671	0.899091	-1.77063	0.0873	0.131066	no	-1.00924	0.2718	0.34815	no	-1.25124	0.16365	0.226382	no	-0.829084	0.4288	0.509459	no	no hit	#N/A
VIT_00s0169g00070	chrUn:6209695-6211050	0	2.69893	0	0	0	0	0	0	0	0	0	0	2.9456	0	0	0.899645	0	0	0	0.981868	-inf	1	1	no	-inf	1	1	no	-inf	1	1	no	0.126173	1	1	no	no hit	GO:0003674 molecular_function F;GO:0005515 protein binding F;GO:0006350 transcription P
VIT_00s0169g00080	chrUn:6212995-6215304	4.11435	1.94859	3.24428	2.30346	1.7224	2.47203	2.544	1.37169	1.37805	0.70637	2.56026	3.12271	2.95174	1.39991	3.17901	3.10241	2.16596	1.76458	2.12978	2.51022	-0.518379	0.1889	0.255958	no	-0.814064	0.08655	0.13009	no	-0.542683	0.17255	0.237021	no	-0.305572	0.4141	0.495167	no	unknown	#N/A
VIT_00s0169g00090	chrUn:6215927-6226919	5.76589	4.78138	6.07712	3.00846	4.4575	3.75319	5.03806	3.15544	3.80407	6.3152	4.41722	4.7411	7.15181	4.18647	3.51024	5.54147	3.73972	3.99919	5.15784	4.94951	-0.567339	0.0914	0.13646	no	-0.47056	0.1732	0.237783	no	-0.1035	0.74855	0.799362	no	-0.162982	0.6248	0.692348	no	no hit	GO:0005515 protein binding F
VIT_00s0169g00100	chrUn:6228254-6228768	0	19.8689	0	65.1126	0	22.6854	0	0	0	0	0	0	0	0	29.1733	6.62295	29.266	0	0	9.72444	2.14368	0.17425	0.239024	no	-inf	1	1	no	-inf	1	1	no	0.554142	1	1	no	no hit	#N/A
VIT_00s0169g00110	chrUn:6251087-6251594	0	0	0	0	0	0	0	0	0	0	0	0	0	0	0	0	0	0	0	0	0	1	1	no	0	1	1	no	0	1	1	no	0	1	1	no	no hit	#N/A
VIT_00s0173g00030	chrUn:6487914-6489731	1.4412	1.38451	0.740928	0.727113	0.458923	0.263462	1.69432	0.243652	0.244781	0	0.682165	1.33124	1.14457	0.745996	0.677621	1.18888	0.483166	0.727584	0.671135	0.856063	-1.29901	0.2483	0.322675	no	-0.708413	0.3819	0.462872	no	-0.824925	0.31515	0.393918	no	-0.47381	0.50165	0.5795	no	no hit	#N/A
VIT_00s0173g00040	chrUn:6491782-6505916	0.0673943	0.0548782	0.117474	0.0794899	0.0545715	0.0626576	0.0780545	0.0579463	0	0	0	0	0	0.0591386	0.0805773	0.0799154	0.065573	0.0453336	0	0.046572	-0.285371	1	1	no	-0.817893	1	1	no	-inf	1	1	no	-0.779011	1	1	no	AAA-type ATPase	#N/A
VIT_00s0173g00060	chrUn:6511755-6512412	0	0	0	0	0	0	0	0	0	0	0	0	0	0	0	0	0	0	0	0	0	1	1	no	0	1	1	no	0	1	1	no	0	1	1	no	no hit	#N/A
VIT_00s0173g00070	chrUn:6516556-6518342	0	0	0	0	0	0	0	0	0	0	0	0	0	0	0	0	0	0	0	0	0	1	1	no	0	1	1	no	0	1	1	no	0	1	1	no	AAA-type ATPase	GO:0000166 nucleotide binding F;GO:0016787 hydrolase activity F
VIT_00s0173g00110	chrUn:6540789-6541194	0	0	0	0	0	0	0	0	0	0	0	0	0	0	0	0	0	0	0	0	0	1	1	no	0	1	1	no	0	1	1	no	0	1	1	no	Trehalose-phosphatase	GO:0003824 catalytic activity F;GO:0005975 carbohydrate metabolic process P;GO:0009058 biosynthetic process P;GO:0009987 cellular process P
VIT_00s0173g00120	chrUn:6546231-6548244	0	0	0	0	0	0	0	0	0	0	0	0	0	0	0	0	0	0	0	0	0	1	1	no	0	1	1	no	0	1	1	no	0	1	1	no	no hit	#N/A
VIT_00s0173g00130	chrUn:6575421-6577568	0	0	0	0	0	0	0	0	0	0	0	0	0	0	0	0	0	0	0	0	0	1	1	no	0	1	1	no	0	1	1	no	0	1	1	no	RKF1 (RECEPTOR-LIKE KINASE IN FLOWERS 1)	#N/A
VIT_00s0173g00140	chrUn:6578163-6578549	0	0.453948	1.4576	2.47583	3.15988	1.5549	1.84512	0.958656	1.44465	2.31935	1.342	4.58308	1.74869	1.95676	0	0.637183	2.39687	1.41614	2.74814	1.23515	1.91137	0.0437	0.071007	no	1.15219	0.24585	0.320055	no	2.10868	0.03155	0.0530615	no	0.954906	0.29245	0.370089	no	no hit	#N/A
VIT_00s0173g00150	chrUn:6585411-6596048	0	0	0	0	0	0	0	0	0	0	0	0	0	0	0	0	0	0	0	0	0	1	1	no	0	1	1	no	0	1	1	no	0	1	1	no	no hit	#N/A
VIT_00s0173g00170	chrUn:6630207-6630591	7.71782	4.44492	8.1934	9.51746	11.2958	12.9695	12.0652	10.6906	7.59667	16.6405	19.3456	18.1641	11.1692	9.31389	11.24	6.78538	11.2609	10.1175	18.0501	10.5743	0.730822	0.00215	0.00458046	yes	0.576348	0.0156	0.0281097	yes	1.4115	5e-05	0.000133607	yes	0.640067	0.0077	0.0147639	yes	Ribosomal protein S7 30S	GO:0003723 RNA binding F;GO:0005198 structural molecule activity F;GO:0005840 ribosome C;GO:0006412 translation P;GO:0009536 plastid C
VIT_00s0173g00200	chrUn:6662204-6662756	0	0	0	0	0	0	0	0	0	0	0	0	0	0	0	0	0	0	0	0	0	1	1	no	0	1	1	no	0	1	1	no	0	1	1	no	#N/A	#N/A
VIT_00s0173g00220	chrUn:6686802-6688362	0	0	0	0	0	0	0	0	0	0	0	0	0.193375	0	0	0	0	0	0	0.0644582	0	1	1	no	0	1	1	no	0	1	1	no	inf	1	1	no	CTV.22	GO:0003674 molecular_function F;GO:0005515 protein binding F;GO:0006350 transcription P
VIT_00s0173g00230	chrUn:6737549-6766613	0	0	0	0	0	0	0	0	0	0	0	0	0	0	0	0	0	0	0	0	0	1	1	no	0	1	1	no	0	1	1	no	0	1	1	no	#N/A	#N/A
VIT_00s0173g00240	chrUn:6777332-6777748	0.37469	0	0.373661	0.444782	0.694326	0.398604	0	0.737265	0.370341	1.65741	0	1.51057	0	0.376217	1.0252	0.24945	0.512571	0.369202	1.05599	0.467141	1.039	0.4277	0.508401	no	0.565657	1	1	no	2.08178	0.2802	0.357168	no	0.905104	1	1	no	no hit	#N/A
VIT_00s0173g00250	chrUn:6780284-6780789	0.653397	0.325785	0.348692	0.383919	0.971894	0.743936	0	0.343999	0.345594	0.946898	0	0.469877	0	0.702155	0.478349	0.442625	0.699917	0.229864	0.472258	0.393501	0.661099	0.57505	0.647494	no	-0.945302	1	1	no	0.0934918	1	1	no	-0.169716	1	1	no	RKF1 (RECEPTOR-LIKE KINASE IN FLOWERS 1)	GO:0000166 nucleotide binding F;GO:0006464 protein modification process P;GO:0016301 kinase activity F
VIT_00s0173g00260	chrUn:6780843-6785414	2.44153	4.68967	4.14648	2.85663	4.46071	3.95766	5.76062	4.95187	4.54222	5.22672	4.52087	5.58754	3.83092	5.71294	5.08952	3.75923	3.75833	5.0849	5.11171	4.87779	-0.000344572	0.9595	0.967624	no	0.435783	0.11885	0.171777	no	0.443369	0.1128	0.164069	no	0.375792	0.1797	0.245412	no	ATP binding	#N/A
VIT_00s0173g00270	chrUn:6798550-6799042	0	0	0	0	0	0	0	0	0	0	0	0	0	0	0	0	0	0	0	0	0	1	1	no	0	1	1	no	0	1	1	no	0	1	1	no	no hit	#N/A
VIT_00s0174g00010	chrUn:6824652-6824835	0	0	0	0	0	0	0	0	0	0	0	0	0	0	0	0	0	0	0	0	0	1	1	no	0	1	1	no	0	1	1	no	0	1	1	no	no hit	#N/A
VIT_00s0174g00060	chrUn:6854599-6856220	0	0	0	0	0	0	0	0	0	0	0	0	0	0	0	0	0	0	0	0	0	1	1	no	0	1	1	no	0	1	1	no	0	1	1	no	no hit	GO:0003824 catalytic activity F;GO:0005737 cytoplasm C;GO:0006629 lipid metabolic process P;GO:0009058 biosynthetic process P;GO:0009987 cellular process P
VIT_00s0174g00070	chrUn:6863572-6866787	18.6974	14.8383	17.5184	30.2176	27.3485	25.9719	40.491	39.1319	36.0941	18.5455	15.4344	15.5081	30.2876	28.1439	27.2601	17.018	27.846	38.5724	16.496	28.5639	0.710409	5e-05	0.000133607	yes	1.1805	5e-05	0.000133607	yes	-0.044948	0.5155	0.5927	no	0.747128	5e-05	0.000133607	yes	Ankyrin repeat protein	#N/A
VIT_00s0174g00080	chrUn:6885588-6886020	0	0	0	0	0	0	0	0	0	0	0	0	0	0	0	0	0	0	0	0	0	1	1	no	0	1	1	no	0	1	1	no	0	1	1	no	Ankyrin repeat protein	#N/A
VIT_00s0174g00090	chrUn:6888110-6888665	0.467196	1.35365	0.263424	0.693115	0.244743	0.421512	0.688858	0	1.30541	0.497014	0.181899	0.177487	0.767656	0.795677	0.722749	0.694757	0.453123	0.664758	0.285467	0.762027	-0.616605	0.3734	0.454177	no	-0.0636802	0.9329	0.948024	no	-1.28319	0.07915	0.120276	no	0.133334	0.83095	0.867854	no	far-red impaired responsive family protein	#N/A
VIT_00s0174g00100	chrUn:6890503-6891822	1.16557	1.03078	1.43423	1.99959	1.53752	1.1769	1.48697	1.19724	1.31214	0.465816	0.761816	0.446003	1.64799	1.77728	1.36213	1.21019	1.57134	1.33212	0.557878	1.5958	0.376759	0.31355	0.392261	no	0.138487	0.7178	0.773543	no	-1.11721	0.0588	0.0923573	no	0.399048	0.28475	0.361979	no	far-red impaired responsive family protein	#N/A
VIT_00s0174g00110	chrUn:6896895-6897565	12.6237	8.93443	7.02067	10.3844	8.77204	9.42621	9.72229	9.91161	10.1975	13.8139	9.52863	10.7655	10.9725	7.67807	8.63488	9.52628	9.52756	9.94379	11.3694	9.09516	0.000193959	0.9822	0.985051	no	0.0618831	0.69125	0.75069	no	0.255165	0.09735	0.144236	no	-0.066814	0.67555	0.737079	no	Unknown protein	GO:0000003 reproduction P;GO:0009790 embryo development P;GO:0009791 post-embryonic development P
VIT_00s0174g00120	chrUn:6900872-6908810	10.012	11.3455	13.232	7.12846	9.02571	9.73773	9.44954	11.4015	14.8574	3.78818	2.4288	3.83697	7.13545	11.6361	8.84628	11.5299	8.63063	11.9028	3.35132	9.20594	-0.417836	0.00085	0.00193683	yes	0.0459304	0.6925	0.751711	no	-1.78257	5e-05	0.000133607	yes	-0.324737	0.0091	0.0172047	yes	far-red impaired responsive family protein	#N/A
VIT_00s0174g00130	chrUn:6914664-6918467	20.5377	23.5726	23.674	10.6061	12.2884	14.9392	18.0063	20.0659	19.7183	5.27669	6.90732	8.68684	14.7764	18.9121	17.077	22.5948	12.6112	19.2635	6.95695	16.9218	-0.841281	5e-05	0.000133607	yes	-0.230119	0.0272	0.0464314	yes	-1.69946	5e-05	0.000133607	yes	-0.417102	5e-05	0.000133607	yes	far-red impaired responsive family protein	#N/A
VIT_00s0174g00140	chrUn:6922944-6924433	8.78842	9.15725	10.0482	6.90502	4.97391	5.62306	13.0046	8.45041	9.71403	2.89213	2.61614	3.44058	8.57631	7.62917	7.3442	9.33129	5.83399	10.3897	2.98295	7.8499	-0.677593	5e-05	0.000133607	yes	0.155002	0.23245	0.305409	no	-1.64534	5e-05	0.000133607	yes	-0.249403	0.0702	0.108158	no	far-red impaired responsive family protein	#N/A
VIT_00s0174g00150	chrUn:6929455-6954013	27.6287	25.5637	24.6571	32.8573	29.3148	28.1059	34.4503	28.4601	30.4847	28.2977	27.0039	25.6429	34.8359	29.8114	30.2784	25.9498	30.0927	31.1317	26.9815	31.6419	0.213686	0.00025	0.000616783	yes	0.262659	5e-05	0.000133607	yes	0.0562453	0.3337	0.413327	no	0.28611	5e-05	0.000133607	yes	ubiquitin-specific protease 5 (UBP5)	GO:0009056 catabolic process P;GO:0009987 cellular process P;GO:0016787 hydrolase activity F;GO:0019538 protein metabolic process P
VIT_00s0174g00160	chrUn:7003304-7006495	0.0589669	0.106818	0	0	0	0	0.138556	0.11279	0	0.0845751	0	0	0	0	0	0.0552617	0	0.083782	0.0281917	0	-inf	1	1	no	0.60036	1	1	no	-0.971009	1	1	no	-inf	1	1	no	Unknown protein	GO:0003824 catalytic activity F;GO:0009056 catabolic process P;GO:0009987 cellular process P
VIT_00s0174g00170	chrUn:7010845-7042072	5.636	4.30835	3.57003	3.97238	4.28427	5.7125	4.41283	4.40247	4.27545	13.2842	9.86067	13.0291	5.09974	4.7926	6.12186	4.50479	4.65639	4.36358	12.058	5.33807	0.0477504	0.84875	0.882226	no	-0.0459468	0.84925	0.882607	no	1.42046	5e-05	0.000133607	yes	0.244857	0.2834	0.360583	no	myb family	GO:0003677 DNA binding F;GO:0006350 transcription P
VIT_00s0174g00180	chrUn:7046070-7046286	6.56411	8.96954	8.00018	3.86913	4.45971	6.82737	9.5441	7.89251	0	23.7002	15.468	12.9367	3.61932	1.61098	4.38998	7.84461	5.05207	5.81221	17.3683	3.20676	-0.634827	0.43515	0.515719	no	-0.432616	0.50905	0.586582	no	1.14668	0.04875	0.0781863	no	-1.29059	0.2558	0.33078	no	no hit	#N/A
VIT_00s0174g00190	chrUn:7073435-7078465	371.067	382.614	357.801	297.525	283.416	289.615	290.075	339.498	328	251.91	255.65	243.68	312.539	323.403	301.876	370.494	290.185	319.191	250.413	312.606	-0.352475	5e-05	0.000133607	yes	-0.215028	0.01255	0.0230667	yes	-0.565138	5e-05	0.000133607	yes	-0.245104	0.0046	0.00921283	yes	Ribosomal protein L5 60S	GO:0003723 RNA binding F;GO:0005198 structural molecule activity F;GO:0005840 ribosome C;GO:0006412 translation P
VIT_00s0174g00200	chrUn:7080175-7086298	73.7099	60.9583	62.8224	71.0294	60.7583	64.1092	68.5035	71.0868	72.6915	73.0855	61.9864	58.443	72.8349	61.2707	59.7044	65.8302	65.299	70.7606	64.505	64.6033	-0.0116897	0.85575	0.887947	no	0.104196	0.1071	0.156833	no	-0.0293394	0.65165	0.716326	no	-0.0271406	0.6784	0.739465	no	GTPase XAB1	GO:0000166 nucleotide binding F;GO:0016787 hydrolase activity F
VIT_00s0174g00210	chrUn:7090927-7091610	0	0	0	0	0	0	0	0	0	0	0	0	0	0	0	0	0	0	0	0	0	1	1	no	0	1	1	no	0	1	1	no	0	1	1	no	Cinnamyl alcohol dehydrogenase	GO:0003824 catalytic activity F;GO:0005488 binding F;GO:0008152 metabolic process P
VIT_00s0174g00220	chrUn:7091681-7092993	0	0	0	0	0	0	0	0	0	0	0	0	0	0	0	0	0	0	0	0	0	1	1	no	0	1	1	no	0	1	1	no	0	1	1	no	Cinnamyl alcohol dehydrogenase	GO:0003824 catalytic activity F;GO:0005488 binding F;GO:0008152 metabolic process P;GO:0009058 biosynthetic process P;GO:0009987 cellular process P;GO:0019748 secondary metabolic process P
VIT_00s0174g00230	chrUn:7097289-7101101	0.497203	0.201689	0.755548	0.143826	0.601687	0.230281	0.881292	0.425931	0.641857	0.354163	0.894376	1.45447	0.548601	0.434695	0.592279	0.484813	0.325264	0.649693	0.901004	0.525191	-0.575817	1	1	no	0.422329	0.53105	0.607312	no	0.894103	0.1703	0.234323	no	0.115414	0.86805	0.897703	no	no hit	GO:0003824 catalytic activity F;GO:0005488 binding F;GO:0008152 metabolic process P
VIT_00s0174g00240	chrUn:7101353-7101632	0	0	0	0	0	0	0	0	0	0	0	0	0	0	0	0	0	0	0	0	0	1	1	no	0	1	1	no	0	1	1	no	0	1	1	no	ATP-dependent RNA helicase DDX18	#N/A
VIT_00s0174g00250	chrUn:7106744-7107407	0	0.0934241	0.0999931	0	0	0	0	0.0986473	0	0	0	0	0	0	0	0.0644724	0	0.0328824	0	0	-inf	1	1	no	-0.971364	1	1	no	-inf	1	1	no	-inf	1	1	no	unknown	#N/A
VIT_00s0174g00260	chrUn:7133984-7146543	22.656	22.5055	22.9102	19.731	17.8228	18.8631	20.6589	19.2593	21.0595	10.2027	11.7869	11.4358	20.1622	19.5581	20.8936	22.6905	18.8057	20.3259	11.1418	20.2046	-0.270924	5e-05	0.000133607	yes	-0.158771	0.00615	0.0120212	yes	-1.02611	5e-05	0.000133607	yes	-0.167404	0.0043	0.00866175	yes	ubiquitin-specific protease 23 (UBP23)	GO:0009056 catabolic process P;GO:0009987 cellular process P;GO:0016787 hydrolase activity F;GO:0019538 protein metabolic process P
VIT_00s0174g00270	chrUn:7152036-7153656	0	0	0	0.367897	0.193904	0.055659	0.0595344	0.257369	0.0517124	0.445801	0.504399	0.421856	0	0.105066	0	0	0.20582	0.122872	0.457352	0.035022	inf	1	1	no	inf	1	1	no	inf	1	1	no	inf	1	1	no	D-isomer specific 2-hydroxyacid dehydrogenase, NAD-binding	GO:0003824 catalytic activity F;GO:0005488 binding F;GO:0008152 metabolic process P;GO:0009058 biosynthetic process P;GO:0009987 cellular process P;GO:0019748 secondary metabolic process P
VIT_00s0174g00280	chrUn:7153742-7156225	0	0	0	0	0	0.0552731	0	0	0	0	0.0715575	0.0698219	0.0534074	0	0.0710808	0	0.0184244	0	0.0471265	0.0414961	inf	1	1	no	0	1	1	no	inf	1	1	no	inf	1	1	no	D-isomer specific 2-hydroxyacid dehydrogenase, NAD-binding	GO:0003824 catalytic activity F;GO:0005488 binding F;GO:0008152 metabolic process P;GO:0009058 biosynthetic process P;GO:0009987 cellular process P;GO:0019748 secondary metabolic process P
VIT_00s0174g00290	chrUn:7159525-7161971	8.44749	6.80366	7.14844	9.087	8.845	9.01532	7.11752	7.51359	9.07134	8.97036	9.27253	8.86758	8.68258	8.74443	7.51525	7.46653	8.98244	7.90082	9.03683	8.31409	0.266669	0.00565	0.0111223	yes	0.0815634	0.40235	0.483429	no	0.275378	0.0044	0.00884646	yes	0.15512	0.1148	0.166619	no	Unknown protein	#N/A
VIT_00s0174g00300	chrUn:7168438-7170733	2.95241	2.39649	2.52189	1.91347	2.02263	2.29934	3.41017	1.82875	2.81992	1.04557	1.04187	1.56847	3.06892	3.1251	2.66125	2.6236	2.07848	2.68628	1.21864	2.95175	-0.336016	0.01465	0.0265413	yes	0.0340633	0.7901	0.834048	no	-1.10628	5e-05	0.000133607	yes	0.170026	0.1786	0.24416	no	intron maturase, type II	GO:0003723 RNA binding F;GO:0006139 nucleobase, nucleoside, nucleotide and nucleic acid metabolic process P;GO:0006259 DNA metabolic process P;GO:0009058 biosynthetic process P;GO:0009536 plastid C;GO:0016740 transferase activity F
VIT_00s0174g00310	chrUn:7193404-7208312	86.9907	90.8805	101.562	62.8159	78.4115	85.4523	121.487	141.12	117.672	94.4207	114.579	117.583	90.193	108.018	143.251	93.1443	75.5599	126.76	108.861	113.821	-0.301847	0.0747	0.114265	no	0.444554	0.00395	0.00801007	yes	0.224946	0.1467	0.206021	no	0.289221	0.0602	0.0943284	no	ribonuclease T2	GO:0003723 RNA binding F;GO:0004518 nuclease activity F
VIT_00s0174g00320	chrUn:7218958-7220223	81.7932	95.6829	94.712	66.7658	71.1948	81.1711	58.1878	80.19	83.4008	88.5399	104.344	110.498	66.6799	83.4624	80.8067	90.7294	73.0439	73.9262	101.127	76.983	-0.312805	5e-05	0.000133607	yes	-0.295483	0.00025	0.000616783	yes	0.156532	0.0306	0.0516059	no	-0.23703	0.00215	0.00458046	yes	Unknown protein	#N/A
VIT_00s0174g00330	chrUn:7233872-7234657	1.91105	0.954778	1.72939	2.077	3.14046	2.34796	3.30463	1.86122	2.18148	1.98621	1.19417	1.58892	2.11631	1.10805	1.4019	1.53174	2.52181	2.44911	1.58977	1.54209	0.719288	0.01105	0.020543	yes	0.677087	0.01685	0.0301414	yes	0.0536469	0.86545	0.895628	no	0.00971193	0.95875	0.967077	no	formin protein AHF1	#N/A
VIT_00s0179g00010	chrUn:7249620-7251713	0	0	0	0	0.0412728	0	0.153763	0	0.0440283	0	0	0.0598619	0	0	0.0609412	0	0.0137576	0.0659305	0.019954	0.0203137	inf	1	1	no	inf	1	1	no	inf	1	1	no	inf	1	1	no	Ankyrin	#N/A
VIT_00s0179g00020	chrUn:7253484-7253667	0	0	0	0	0	0	4.05545	0	0	0	0	0	0	0	4.62768	0	0	1.35182	0	1.54256	0	1	1	no	inf	1	1	no	0	1	1	no	inf	1	1	no	Ankyrin	#N/A
VIT_00s0179g00030	chrUn:7267375-7271214	0	0	0.0660696	0	0.0306921	0	0.237673	0	0	0	0	0	0	0	0.135955	0.0220232	0.0102307	0.0792243	0	0.0453183	-1.10612	1	1	no	1.84692	1	1	no	-inf	1	1	no	1.04107	1	1	no	Ankyrin	#N/A
VIT_00s0179g00040	chrUn:7288642-7289650	0	0	0	0	0	0.101896	0	0.188469	0.0946714	0	0	0	0.122677	0	0.262076	0	0.0339655	0.0943802	0	0.128251	inf	1	1	no	inf	1	1	no	0	1	1	no	inf	1	1	no	Ankyrin	#N/A
VIT_00s0179g00050	chrUn:7291895-7292033	0	0	0	0	0	0	0	0	0	0	0	0	0	0	0	0	0	0	0	0	0	1	1	no	0	1	1	no	0	1	1	no	0	1	1	no	Ankyrin	#N/A
VIT_00s0179g00060	chrUn:7319550-7320320	0	0	0	0	0	0	0	0	0	0	0.139967	0	0	0	0	0	0	0	0.0466555	0	0	1	1	no	0	1	1	no	inf	1	1	no	0	1	1	no	Ankyrin	#N/A
VIT_00s0179g00070	chrUn:7323044-7324362	0	0	0	0	0.0988535	0.113501	0.288303	0.3149	0	0.347318	0	0	0	0	0	0	0.0707849	0.201068	0.115773	0	inf	1	1	no	inf	1	1	no	inf	1	1	no	0	1	1	no	Ankyrin	#N/A
VIT_00s0179g00080	chrUn:7334727-7337749	0.228905	0	0	0	0	0	0	0	0	0	0.213947	0.208758	0	0	0	0.0763016	0	0	0.140901	0	-inf	1	1	no	-inf	1	1	no	0.884901	1	1	no	-inf	1	1	no	Ankyrin	#N/A
VIT_00s0179g00090	chrUn:7352071-7359425	14.5113	15.5929	13.5393	6.99019	7.49615	7.60472	9.24373	12.1577	10.6804	5.62015	7.02138	6.03193	9.76617	10.2378	10.3103	14.5478	7.36369	10.6939	6.22449	10.1048	-0.982303	5e-05	0.000133607	yes	-0.44401	5e-05	0.000133607	yes	-1.22478	5e-05	0.000133607	yes	-0.525767	5e-05	0.000133607	yes	TIFY 4B (Protein PEAPOD 2)	GO:0003824 catalytic activity F;GO:0005488 binding F;GO:0005515 protein binding F;GO:0008152 metabolic process P;GO:0009058 biosynthetic process P;GO:0009987 cellular process P
VIT_00s0179g00100	chrUn:7363967-7369180	24.6043	20.0714	22.6192	31.8164	28.4573	26.4559	23.0369	20.7234	21.1828	38.7486	38.9335	38.1374	31.6762	26.8156	27.7357	22.4317	28.9099	21.6477	38.6065	28.7425	0.366026	5e-05	0.000133607	yes	-0.0513206	0.38835	0.469334	no	0.783307	5e-05	0.000133607	yes	0.35765	5e-05	0.000133607	yes	ethylene overproducer 1 (ETO1)	GO:0005515 protein binding F
VIT_00s0179g00110	chrUn:7370339-7373521	5.19807	6.30741	5.22815	3.33713	3.53694	3.19467	3.50869	5.20786	5.38292	4.06011	3.43488	4.10396	4.11073	4.65064	4.45649	5.57787	3.35624	4.69982	3.86632	4.40595	-0.732868	5e-05	0.000133607	yes	-0.24711	0.07115	0.109464	no	-0.528756	0.00035	0.000845983	yes	-0.340261	0.0152	0.0274469	yes	protein phosphatase 2C	GO:0005488 binding F;GO:0005623 cell C;GO:0006464 protein modification process P;GO:0016787 hydrolase activity F
VIT_00s0179g00130	chrUn:7399483-7404530	5.94539	3.25694	4.69261	6.64585	4.35984	4.29073	5.94307	3.43903	3.72073	9.04329	5.55486	6.14281	4.98235	3.64478	3.31071	4.63165	5.09881	4.36761	6.91365	3.97928	0.138634	0.53025	0.606585	no	-0.0846823	0.7115	0.767923	no	0.577922	0.0071	0.013711	yes	-0.219018	0.35595	0.43644	no	protein phosphatase 2C / PP2C	#N/A
VIT_00s0179g00140	chrUn:7407172-7413498	4.76172	4.43044	4.48264	6.09163	5.61036	4.82138	6.73013	6.65173	6.16851	8.26932	8.13486	8.08732	4.60222	5.3712	4.37068	4.55827	5.50779	6.51679	8.16383	4.78136	0.272988	0.02735	0.0466637	yes	0.515677	5e-05	0.000133607	yes	0.840761	5e-05	0.000133607	yes	0.0689371	0.58405	0.655699	no	protein phosphatase 2C / PP2C	GO:0005488 binding F;GO:0005623 cell C;GO:0006464 protein modification process P;GO:0016787 hydrolase activity F
VIT_00s0179g00150	chrUn:7416360-7418187	4.66879	5.24041	5.66034	4.09548	3.20317	3.73269	4.38079	4.87345	4.48803	8.77169	11.5836	10.4705	4.91994	6.63163	6.6356	5.18985	3.67711	4.58076	10.2753	6.06239	-0.497119	0.00085	0.00193683	yes	-0.180106	0.1944	0.262381	no	0.985411	5e-05	0.000133607	yes	0.224195	0.0846	0.127488	no	heat shock transcription factor A6B	GO:0003677 DNA binding F;GO:0003700 sequence-specific DNA binding transcription factor activity F;GO:0005634 nucleus C;GO:0005737 cytoplasm C;GO:0006350 transcription P;GO:0006950 response to stress P;GO:0009628 response to abiotic stimulus P
VIT_00s0179g00160	chrUn:7426400-7426713	19.3001	20.3897	12.4705	12.7741	5.79306	9.97717	6.3455	6.15132	21.6294	3.88744	8.61108	12.6033	14.988	25.1115	21.3843	17.3868	9.51477	11.3754	8.36729	20.4946	-0.869747	0.2537	0.328506	no	-0.612071	0.33285	0.412439	no	-1.05516	0.16775	0.231329	no	0.237257	0.62645	0.693835	no	no hit	#N/A
VIT_00s0179g00170	chrUn:7431369-7434175	0.566483	0.599895	0.642076	0.766347	0.85753	0.642127	0.879012	0.435486	0.556824	1.46244	0.831309	1.02745	0.731404	0.686872	0.495463	0.602818	0.755335	0.623774	1.10707	0.637913	0.325394	0.2848	0.362031	no	0.0493007	0.8669	0.89677	no	0.876947	0.00405	0.00819803	yes	0.081637	0.7895	0.833548	no	INDETERMINATE(ID)-DOMAIN 12	GO:0003676 nucleic acid binding F;GO:0005488 binding F;GO:0005622 intracellular C;GO:0006350 transcription P
VIT_00s0179g00180	chrUn:7437307-7440805	10.5908	10.2712	11.1989	14.2547	10.9775	9.64484	11.6517	10.6427	10.3866	19.3946	17.3107	17.8599	11.8711	9.51694	9.86618	10.687	11.6257	10.8937	18.1884	10.4181	0.121459	0.36885	0.449575	no	0.027634	0.84055	0.87553	no	0.767164	5e-05	0.000133607	yes	-0.0367683	0.7908	0.834617	no	transcription factor jumonji (jmjC) domain-containing protein	#N/A
VIT_00s0179g00190	chrUn:7440831-7448101	7.83792	5.82171	6.17114	7.3493	6.56849	7.60569	6.50227	6.85648	4.98805	11.5903	12.9907	12.7564	7.61545	6.75627	6.65756	6.61026	7.17449	6.1156	12.4458	7.00976	0.118171	0.373	0.45376	no	-0.112212	0.41025	0.49131	no	0.912879	5e-05	0.000133607	yes	0.0846584	0.5223	0.599153	no	transcription factor jumonji (jmjC) domain-containing protein	GO:0005515 protein binding F
VIT_00s0179g00200	chrUn:7448464-7450396	0	0	0	0.119193	0	0	0	0	0.212419	0	0	0	0.111825	0	0	0	0.0397311	0.0708062	0	0.0372749	inf	1	1	no	inf	1	1	no	0	1	1	no	inf	1	1	no	coated vesicle membrane protein	GO:0006810 transport P;GO:0016020 membrane C
VIT_00s0179g00210	chrUn:7457758-7480820	13.0174	11.476	11.8772	18.9889	16.2797	15.7501	17.4441	14.37	14.6419	20.9355	19.1089	18.6105	18.0517	14.6091	15.2634	12.1235	17.0062	15.4853	19.5516	15.9747	0.488253	5e-05	0.000133607	yes	0.353087	5e-05	0.000133607	yes	0.689477	5e-05	0.000133607	yes	0.397981	5e-05	0.000133607	yes	WD-40 repeat / beige	GO:0005515 protein binding F
VIT_00s0179g00220	chrUn:7481805-7484658	1.86988	1.60384	1.92056	1.85539	1.3738	1.74054	1.54969	1.15695	1.65082	5.87442	6.14973	6.06928	1.68209	1.60856	1.58548	1.79809	1.65658	1.45248	6.03114	1.62538	-0.118262	0.3884	0.469385	no	-0.307945	0.02975	0.0503189	no	1.74596	5e-05	0.000133607	yes	-0.145692	0.294	0.371695	no	Pentatricopeptide repeat	GO:0005488 binding F;GO:0009536 plastid C
VIT_00s0179g00230	chrUn:7495606-7495759	0	0	0	0	0	0	0	0	0	0	0	0	0	0	0	0	0	0	0	0	0	1	1	no	0	1	1	no	0	1	1	no	0	1	1	no	no hit	#N/A
VIT_00s0179g00240	chrUn:7505958-7507285	74.2442	67.0134	152.416	54.5607	41.6493	114.77	11.1631	141.52	106.632	54.4722	74.2914	84.5711	103.568	72.216	61.4971	97.8913	70.3266	86.4383	71.1116	79.0936	-0.477111	0.284	0.361217	no	-0.17951	0.6709	0.733082	no	-0.461096	0.2933	0.370981	no	-0.307621	0.4853	0.563843	no	no hit	#N/A
VIT_00s0179g00250	chrUn:7509501-7509660	247.898	306.157	270.695	1019.75	1058.94	1086.67	613.331	597.353	621.302	2259.01	2685.74	2534.21	719.27	710.056	762.244	274.917	1055.12	610.662	2492.99	730.523	1.94034	5e-05	0.000133607	yes	1.15138	5e-05	0.000133607	yes	3.18081	5e-05	0.000133607	yes	1.40994	5e-05	0.000133607	yes	no hit	#N/A
VIT_00s0179g00260	chrUn:7509723-7512969	27.9792	26.9768	29.3772	97.8765	105.177	97.5474	64.255	57.4669	56.9618	203.81	215.1	210.377	65.0982	65.7942	64.6487	28.1111	100.2	59.5612	209.762	65.1804	1.83368	5e-05	0.000133607	yes	1.08324	5e-05	0.000133607	yes	2.89954	5e-05	0.000133607	yes	1.2133	5e-05	0.000133607	yes	calcium-transporting ATPase 12 ACA12	GO:0000166 nucleotide binding F;GO:0005215 transporter activity F;GO:0005488 binding F;GO:0005515 protein binding F;GO:0005886 plasma membrane C;GO:0006139 nucleobase, nucleoside, nucleotide and nucleic acid metabolic process P;GO:0006810 transport P;GO:0009058 biosynthetic process P;GO:0016020 membrane C;GO:0016787 hydrolase activity F
VIT_00s0179g00270	chrUn:7520652-7521279	6.21101	7.61836	6.19706	5.66356	7.57579	6.2628	6.50169	7.07897	8.72809	2.96902	3.30323	3.51612	7.81536	8.86659	7.15904	6.67548	6.50071	7.43625	3.26279	7.947	-0.0382727	0.81555	0.855325	no	0.155705	0.3436	0.423676	no	-1.03276	5e-05	0.000133607	yes	0.251539	0.1204	0.173686	no	Unknown protein	#N/A
VIT_00s0179g00280	chrUn:7523487-7524828	0.325113	0.355868	0	1.34637	1.06164	1.62526	0.755239	2.0667	1.32127	2.57811	1.84108	1.79643	1.613	1.34223	1.82882	0.226994	1.34442	1.38107	2.07187	1.59468	2.56626	0.0134	0.0244772	yes	2.60506	0.01045	0.0195224	yes	3.19021	0.0047	0.00939486	yes	2.81255	0.0074	0.0142377	yes	Calmodulin-8 (CAM8)	GO:0005488 binding F
VIT_00s0179g00290	chrUn:7527989-7537241	45.3807	49.5463	50.2977	49.9834	52.6542	49.8174	45.8176	52.1366	50.8662	35.4216	42.8601	42.5263	46.4972	49.7018	48.5719	48.4082	50.8183	49.6068	40.2693	48.257	0.0700972	0.2857	0.362946	no	0.0352859	0.5788	0.650914	no	-0.265571	5e-05	0.000133607	yes	-0.00451478	0.94435	0.956673	no	peptidyl-prolyl isomerase D (cyclophilin D)	GO:0003824 catalytic activity F;GO:0009987 cellular process P;GO:0019538 protein metabolic process P
VIT_00s0179g00300	chrUn:7539683-7542649	113.641	126.812	121.696	82.9009	89.5146	91.2402	75.7563	87.5536	93.5667	79.2714	86.7141	90.2168	81.2757	97.9555	97.4742	120.716	87.8852	85.6255	85.4008	92.2351	-0.457928	5e-05	0.000133607	yes	-0.495508	5e-05	0.000133607	yes	-0.4993	5e-05	0.000133607	yes	-0.388233	5e-05	0.000133607	yes	MPBQ/MSBQ methyltransferase 2	GO:0008152 metabolic process P;GO:0016740 transferase activity F
VIT_00s0179g00310	chrUn:7548021-7550522	0	0	0	0	0	0	0	0	0	0	0	0	0	0	0	0	0	0	0	0	0	1	1	no	0	1	1	no	0	1	1	no	0	1	1	no	AMMONIUM TRANSPORTER 2	GO:0005215 transporter activity F;GO:0006810 transport P;GO:0009987 cellular process P;GO:0016020 membrane C
VIT_00s0179g00320	chrUn:7559239-7562358	4.97228	5.20738	4.63094	6.12976	6.11113	6.09858	5.0521	4.34625	4.52886	3.48701	5.09376	3.92095	5.7091	5.54976	5.93124	4.93687	6.11316	4.64241	4.16724	5.73003	0.308321	0.00085	0.00193683	yes	-0.0887235	0.3531	0.43347	no	-0.244504	0.0126	0.0231506	yes	0.214948	0.01885	0.0333596	yes	Unknown protein	GO:0000166 nucleotide binding F
VIT_00s0179g00330	chrUn:7568953-7571311	0	0	0	0	0	0	0	0	0	0	0	0	0	0	0	0	0	0	0	0	0	1	1	no	0	1	1	no	0	1	1	no	0	1	1	no	Unknown protein	#N/A
VIT_00s0179g00340	chrUn:7574158-7575682	0	0	0	0.212865	0.22216	0	0.428564	0.235899	0	0	0.660459	0.64444	0.40222	0.481506	0	0	0.145008	0.221488	0.434967	0.294576	inf	1	1	no	inf	1	1	no	inf	1	1	no	inf	1	1	no	Histone H2A variant 1 HTA11	GO:0003677 DNA binding F;GO:0005622 intracellular C;GO:0005634 nucleus C;GO:0009987 cellular process P;GO:0016043 cellular component organization P
VIT_00s0179g00350	chrUn:7577865-7585097	15.4027	14.6806	14.2735	33.7503	34.5184	34.3232	37.6875	41.2976	39.4978	28.5019	30.7693	34.3063	34.133	31.5199	34.9248	14.7856	34.1973	39.4943	31.1925	33.5259	1.20969	5e-05	0.000133607	yes	1.41745	5e-05	0.000133607	yes	1.07701	5e-05	0.000133607	yes	1.18108	5e-05	0.000133607	yes	pyruvate kinase isozyme A, chloroplast precursor	GO:0000166 nucleotide binding F;GO:0005488 binding F;GO:0005975 carbohydrate metabolic process P;GO:0006091 generation of precursor metabolites and energy P;GO:0009056 catabolic process P;GO:0009536 plastid C;GO:0016301 kinase activity F
VIT_00s0179g00360	chrUn:7600652-7602201	25.7626	26.9489	25.822	19.3751	17.6103	18.0708	15.9547	17.1637	17.4701	10.9945	12.8987	10.735	18.718	17.8395	13.7549	26.1778	18.352	16.8628	11.5427	16.7708	-0.512405	5e-05	0.000133607	yes	-0.634501	5e-05	0.000133607	yes	-1.18136	5e-05	0.000133607	yes	-0.642395	5e-05	0.000133607	yes	Unknown protein	#N/A
VIT_00s0179g00370	chrUn:7613132-7614143	5.57754	4.99742	4.50426	12.0232	11.1944	11.1114	17.1699	13.1087	12.0534	21.0251	18.7394	18.0572	8.99474	8.10643	8.34179	5.02641	11.443	14.1107	19.2739	8.48099	1.18687	5e-05	0.000133607	yes	1.48919	5e-05	0.000133607	yes	1.93905	5e-05	0.000133607	yes	0.754705	5e-05	0.000133607	yes	ESCRT-I complex subunit TSG101	GO:0003824 catalytic activity F;GO:0006464 protein modification process P;GO:0006810 transport P;GO:0019538 protein metabolic process P
VIT_00s0179g00380	chrUn:7615200-7615944	0.168179	0.47479	0.254087	0.29631	0.157379	0.180699	0.494693	0.250668	0.0839431	0	0	0.114131	0	0.255825	0.348566	0.299019	0.211463	0.276435	0.0380436	0.201464	-0.499833	1	1	no	-0.113298	1	1	no	-2.97451	1	1	no	-0.569716	1	1	no	beta-ketoacyl-CoA synthase	GO:0006629 lipid metabolic process P;GO:0006950 response to stress P;GO:0009058 biosynthetic process P;GO:0009628 response to abiotic stimulus P;GO:0009987 cellular process P;GO:0016020 membrane C;GO:0016740 transferase activity F
VIT_00s0181g00010	chrUn:7629623-7632236	106.495	93.731	97.4219	261.349	248.037	230.249	165.684	117.911	116.244	399.895	369.752	367.027	208.958	180.069	180.741	99.2158	246.545	133.28	378.891	189.923	1.31321	5e-05	0.000133607	yes	0.425815	5e-05	0.000133607	yes	1.93314	5e-05	0.000133607	yes	0.93677	5e-05	0.000133607	yes	SUGAR TRANSPORTER 1	GO:0003824 catalytic activity F;GO:0005215 transporter activity F;GO:0006810 transport P;GO:0008152 metabolic process P;GO:0009987 cellular process P;GO:0016020 membrane C
VIT_00s0181g00020	chrUn:7640275-7647225	7.4858	6.59336	6.75609	2.21764	2.18551	2.77195	2.49078	2.18574	2.16876	0.773161	0.944373	0.55288	2.85178	3.1946	2.81424	6.94508	2.3917	2.28176	0.756805	2.95354	-1.53796	5e-05	0.000133607	yes	-1.60584	5e-05	0.000133607	yes	-3.198	5e-05	0.000133607	yes	-1.23354	5e-05	0.000133607	yes	Armadillo/beta-catenin repeat	GO:0005515 protein binding F
VIT_00s0181g00030	chrUn:7653550-7653796	40.5941	69.3636	55.9217	26.3902	31.3527	38.0555	24.7407	32.3405	32.4904	6.0158	14.647	14.2918	32.4178	30.0936	52.9072	55.2931	31.9328	29.8572	11.6515	38.4729	-0.79206	0.00025	0.000616783	yes	-0.889023	0.0001	0.000259042	yes	-2.24658	5e-05	0.000133607	yes	-0.523259	0.00505	0.0100344	yes	no hit	#N/A
VIT_00s0181g00040	chrUn:7655004-7659416	12.3758	11.5	10.7335	5.46959	5.04038	5.56944	8.24019	5.95636	5.86833	2.39615	2.29602	2.12242	8.0349	8.01712	7.64242	11.5364	5.3598	6.68829	2.27153	7.89815	-1.10595	5e-05	0.000133607	yes	-0.786489	5e-05	0.000133607	yes	-2.34446	5e-05	0.000133607	yes	-0.546613	5e-05	0.000133607	yes	TIR1 (TRANSPORT INHIBITOR RESPONSE 1)	GO:0004872 receptor activity F;GO:0005488 binding F;GO:0005515 protein binding F;GO:0005622 intracellular C;GO:0005634 nucleus C;GO:0006950 response to stress P;GO:0007165 signal transduction P;GO:0007275 multicellular organismal development P;GO:0009607 response to biotic stimulus P;GO:0009719 response to endogenous stimulus P;GO:0009908 flower development P
VIT_00s0181g00050	chrUn:7694074-7694830	1.72789	2.01183	1.15946	3.4068	2.46226	3.62223	1.10086	1.06215	1.64165	3.08758	2.97377	2.79004	2.03861	1.75109	1.70421	1.63306	3.16376	1.26822	2.95046	1.8313	0.954065	0.00085	0.00193683	yes	-0.36477	0.232	0.304896	no	0.853364	0.00245	0.00516843	yes	0.165293	0.5537	0.628075	no	Unknown protein	#N/A
VIT_00s0181g00060	chrUn:7700160-7705836	0	0	0	0	0.00994484	0.0114184	0	0	0.0212176	0	0	0	0.0141608	0	0	0	0.00712108	0.00707252	0	0.00472027	inf	1	1	no	inf	1	1	no	0	1	1	no	inf	1	1	no	#N/A	#N/A
VIT_00s0181g00070	chrUn:7707631-7711059	0	0	0	0	0	0	0	0	0	0	0	0	0	0	0	0	0	0	0	0	0	1	1	no	0	1	1	no	0	1	1	no	0	1	1	no	ARV2	#N/A
VIT_00s0181g00080	chrUn:7714333-7715083	0	0.13761	0	0	0.273681	0	0.141229	0.145303	0	0.17607	0.610219	0	0	0.148293	0	0.0458699	0.0912271	0.0955106	0.262097	0.049431	0.991916	1	1	no	1.05811	1	1	no	2.51448	1	1	no	0.107868	1	1	no	F-box domain containing protein	GO:0005634 nucleus C
VIT_00s0181g00090	chrUn:7725072-7738583	0	0	0	0	0	0	0	0	0	2.79616	0	2.58127	0	0	0	0	0	0	1.79248	0	0	1	1	no	0	1	1	no	inf	1	1	no	0	1	1	no	phosphatidylinositol 3- and 4-kinase	#N/A
VIT_00s0181g00100	chrUn:7739283-7744495	20.2149	20.6677	20.7029	14.6064	14.3821	14.1938	18.3864	16.9036	16.7712	11.3035	10.0201	10.9235	17.0115	17.4894	17.1184	20.5285	14.3941	17.3537	10.749	17.2064	-0.512149	5e-05	0.000133607	yes	-0.242382	0.00035	0.000845983	yes	-0.933423	5e-05	0.000133607	yes	-0.25468	5e-05	0.000133607	yes	Unknown protein	GO:0000166 nucleotide binding F;GO:0003676 nucleic acid binding F;GO:0005622 intracellular C;GO:0008150 biological_process P
VIT_00s0181g00110	chrUn:7746079-7752029	0	0	0	0	0	0	0	0	0	0	0	0	0	0	0	0	0	0	0	0	0	1	1	no	0	1	1	no	0	1	1	no	0	1	1	no	ARV1	#N/A
VIT_00s0181g00120	chrUn:7753223-7770191	18.5794	16.773	16.7213	34.4709	31.1563	29.618	17.5149	17.3845	17.5561	89.8128	82.1186	82.9744	19.4366	17.9457	18.1746	17.3579	31.7484	17.4852	84.9686	18.519	0.871091	5e-05	0.000133607	yes	0.0105388	0.8674	0.89719	no	2.29134	5e-05	0.000133607	yes	0.0934104	0.1401	0.197962	no	phosphatidylinositol 3- and 4-kinase	GO:0005515 protein binding F
VIT_00s0181g00130	chrUn:7772274-7777915	4.21233	3.60706	3.43695	3.92851	3.06199	3.96772	3.56027	3.57649	3.77972	3.43335	3.9663	3.80666	3.21787	3.65008	4.52117	3.75212	3.65274	3.63883	3.73544	3.79637	-0.0387236	0.80485	0.846241	no	-0.0442315	0.7728	0.819671	no	-0.0064277	0.979	0.982536	no	0.016918	0.91235	0.932403	no	riboflavin kinase	GO:0009058 biosynthetic process P;GO:0009987 cellular process P;GO:0016301 kinase activity F;GO:0016787 hydrolase activity F
VIT_00s0181g00140	chrUn:7783663-7790981	23.084	22.3714	20.6978	25.786	22.5397	23.6668	26.2539	24.156	25.43	25.1382	24.5364	24.4882	23.8088	23.064	22.0842	22.0511	23.9975	25.28	24.7209	22.9856	0.122035	0.10665	0.156255	no	0.197147	0.0076	0.0145891	yes	0.164886	0.026	0.0445889	yes	0.0598853	0.43105	0.511657	no	riboflavin kinase	GO:0009058 biosynthetic process P;GO:0009987 cellular process P;GO:0016301 kinase activity F;GO:0016787 hydrolase activity F
VIT_00s0181g00150	chrUn:7793090-7795485	9.13351	8.92453	9.5107	5.02732	4.49496	3.83767	9.37252	6.73107	7.86881	2.30248	1.54189	2.11743	9.19547	7.5357	8.62244	9.18958	4.45332	7.9908	1.98727	8.45121	-1.04512	5e-05	0.000133607	yes	-0.201659	0.0525	0.0835161	no	-2.20921	5e-05	0.000133607	yes	-0.120842	0.239	0.312649	no	F-box domain containing protein	GO:0003824 catalytic activity F;GO:0005515 protein binding F;GO:0009058 biosynthetic process P;GO:0009987 cellular process P;GO:0016301 kinase activity F;GO:0016787 hydrolase activity F
VIT_00s0181g00160	chrUn:7799776-7802419	6.15795	9.42638	9.96614	3.78769	3.65803	3.41255	6.8817	7.7685	7.8045	2.61312	1.86913	3.48179	6.9556	8.54775	6.24519	8.51682	3.61942	7.4849	2.65468	7.24951	-1.23456	5e-05	0.000133607	yes	-0.186332	0.2655	0.341339	no	-1.68178	5e-05	0.000133607	yes	-0.232431	0.16585	0.229042	no	F-box family protein	#N/A
VIT_00s0181g00170	chrUn:7802637-7805617	8.07537	6.1869	7.05294	2.97608	3.23999	3.09309	6.95086	5.68238	5.16503	2.5662	1.62339	1.42562	6.52764	5.04973	5.05275	7.10507	3.10305	5.93276	1.87174	5.54337	-1.19516	5e-05	0.000133607	yes	-0.260147	0.0236	0.040867	yes	-1.92447	5e-05	0.000133607	yes	-0.358085	0.002	0.00428388	yes	F-box family protein	#N/A
VIT_00s0181g00180	chrUn:7830806-7831813	0.127093	0.211083	0.150617	0.443923	0.419807	0.964023	0.149047	0.222884	0.522474	2.32054	3.1201	2.33406	0.836967	0.379117	0	0.162931	0.609251	0.298135	2.59157	0.405361	1.90278	0.0092	0.0173768	yes	0.871704	1	1	no	3.99149	0.0001	0.000259042	yes	1.31495	1	1	no	LHCB3 (LIGHT-HARVESTING CHLOROPHYLL BINDING PROTEIN 3)	GO:0005488 binding F;GO:0006091 generation of precursor metabolites and energy P;GO:0006464 protein modification process P;GO:0009536 plastid C;GO:0009579 thylakoid C;GO:0015979 photosynthesis P;GO:0016020 membrane C
VIT_00s0181g00190	chrUn:7833462-7851941	0.856063	0.724038	0.856521	1.2851	0.947358	1.00071	1.21527	0.804756	0.889334	0.623535	0.732263	1.37404	1.3709	0.903446	1.00715	0.812207	1.07772	0.969786	0.909947	1.09383	0.408066	0.13895	0.196563	no	0.255818	0.36665	0.447346	no	0.163934	0.5598	0.633526	no	0.429472	0.11835	0.171125	no	D-erythro-sphingosine kinase	GO:0005515 protein binding F;GO:0005634 nucleus C;GO:0007049 cell cycle P;GO:0009987 cellular process P;GO:0016043 cellular component organization P
VIT_00s0181g00200	chrUn:7885105-7886112	0.254022	0.351805	0	0.591549	0.559743	0.401676	0.222997	0	0.0746391	1.96094	2.39208	2.23258	0.417432	0.22747	0.309932	0.201942	0.517656	0.0992122	2.1952	0.318278	1.35805	0.10675	0.15639	no	-1.02535	1	1	no	3.44234	0.0064	0.0124665	yes	0.656345	1	1	no	LHCB3 (LIGHT-HARVESTING CHLOROPHYLL BINDING PROTEIN 3)	GO:0005488 binding F;GO:0006091 generation of precursor metabolites and energy P;GO:0006464 protein modification process P;GO:0009536 plastid C;GO:0009579 thylakoid C;GO:0015979 photosynthesis P;GO:0016020 membrane C
VIT_00s0181g00210	chrUn:7889146-7905569	6.07732	4.86471	5.86829	7.71863	5.84865	5.39499	7.58687	6.82086	6.11223	8.36872	6.30663	6.15366	8.32952	6.72486	6.99646	5.60344	6.32076	6.83998	6.94301	7.35028	0.173784	0.06205	0.0969207	no	0.28768	0.0017	0.00368593	yes	0.309247	0.0009	0.00204241	yes	0.391487	5e-05	0.000133607	yes	Anaphase promoting complex subunit 4	GO:0005515 protein binding F;GO:0005634 nucleus C;GO:0007049 cell cycle P;GO:0009987 cellular process P;GO:0016043 cellular component organization P
VIT_00s0181g00220	chrUn:7906302-7916137	17.1421	17.3254	16.6013	22.9715	23.6516	24.2704	27.0477	22.1261	22.9849	32.2379	32.5705	30.5653	23.1525	23.7687	24.2968	17.0229	23.6312	24.0529	31.7912	23.7393	0.473213	5e-05	0.000133607	yes	0.498732	5e-05	0.000133607	yes	0.901148	5e-05	0.000133607	yes	0.4798	5e-05	0.000133607	yes	calmodulin-binding protein	GO:0000166 nucleotide binding F;GO:0003824 catalytic activity F;GO:0005515 protein binding F;GO:0005737 cytoplasm C;GO:0006139 nucleobase, nucleoside, nucleotide and nucleic acid metabolic process P;GO:0006412 translation P
VIT_00s0181g00230	chrUn:7923238-7927202	27.6808	27.1427	29.2632	19.862	24.2328	23.0732	21.2509	28.8694	28.5829	21.7108	24.8924	20.2882	15.4289	25.1934	22.1085	28.0289	22.3893	26.2344	22.2971	20.9103	-0.324105	0.0109	0.0202858	yes	-0.0954561	0.43165	0.512189	no	-0.330057	0.0089	0.016854	yes	-0.422704	0.0013	0.00287592	yes	LSD ONE LIKE 2	GO:0005840 ribosome C
VIT_00s0181g00240	chrUn:7929264-7936027	131.217	155.284	160.063	86.8761	109.316	107.324	98.1073	127.628	121.572	88.1367	115.708	112.595	98.2203	132.315	125.386	148.855	101.172	115.769	105.48	118.64	-0.557095	5e-05	0.000133607	yes	-0.362654	5e-05	0.000133607	yes	-0.496941	5e-05	0.000133607	yes	-0.327314	5e-05	0.000133607	yes	no hit	#N/A
VIT_00s0181g00250	chrUn:7940437-7946670	17.5474	18.3547	18.0022	22.1778	23.4291	22.4427	17.894	19.7333	19.8601	25.7186	23.9245	24.5475	16.9733	18.0175	17.9341	17.9681	22.6832	19.1624	24.7302	17.6416	0.336185	5e-05	0.000133607	yes	0.0928432	0.20805	0.277962	no	0.460835	5e-05	0.000133607	yes	-0.0264565	0.7224	0.777538	no	diacylglycerol kinase	GO:0007165 signal transduction P;GO:0008152 metabolic process P;GO:0016301 kinase activity F
VIT_00s0181g00260	chrUn:7958407-7968289	53.6322	49.4573	50.8269	56.5727	53.2632	50.1025	44.9444	43.8457	41.2535	55.5552	54.3264	52.1686	51.8829	46.0332	47.0815	51.3054	53.3128	43.3479	54.0167	48.3325	0.0553706	0.31585	0.394664	no	-0.243151	5e-05	0.000133607	yes	0.0742936	0.1784	0.243928	no	-0.0861174	0.12445	0.178717	no	HIGH-LEVEL EXPRESSION OF SUGAR-INDUCIBLE like 1	GO:0003677 DNA binding F;GO:0005488 binding F;GO:0005634 nucleus C;GO:0006350 transcription P
VIT_00s0183g00010	chrUn:8002809-8003118	0	0	0	0	0	0	0	0	0	0	0	0	0	0	0	0	0	0	0	0	0	1	1	no	0	1	1	no	0	1	1	no	0	1	1	no	actin 7 (ACT7) / actin 2	GO:0000166 nucleotide binding F;GO:0005515 protein binding F
VIT_00s0183g00020	chrUn:8029317-8030061	0	0	0	0	0	0	0	0	0	0	0	0	0	0	0	0	0	0	0	0	0	1	1	no	0	1	1	no	0	1	1	no	0	1	1	no	no hit	#N/A
VIT_00s0183g00030	chrUn:8045189-8046327	0	0	0	0	1.57587	0	0	0	0	0	0	0	0	0	0	0	0.525289	0	0	0	inf	1	1	no	0	1	1	no	0	1	1	no	0	1	1	no	TIP41	#N/A
VIT_00s0183g00040	chrUn:8046509-8047153	0	0	0	0	0	0	0	0	0.169336	0	0	0	0	0.172023	0	0	0	0.0564452	0	0.0573409	0	1	1	no	inf	1	1	no	0	1	1	no	inf	1	1	no	importin alpha	GO:0005515 protein binding F
VIT_00s0183g00050	chrUn:8048276-8049162	0	0	0	0	0	0	0	0	0	0	0	0	0	0	0	0	0	0	0	0	0	1	1	no	0	1	1	no	0	1	1	no	0	1	1	no	no hit	#N/A
VIT_00s0183g00060	chrUn:8061502-8061961	0	0	0	0	0	0	0	0	0	0	0	0	0	0	0	0	0	0	0	0	0	1	1	no	0	1	1	no	0	1	1	no	0	1	1	no	no hit	#N/A
VIT_00s0183g00070	chrUn:8078191-8079841	0	0	0	0	0	0	0	0	0	0	0	0	0	0	0	0	0	0	0	0	0	1	1	no	0	1	1	no	0	1	1	no	0	1	1	no	no hit	#N/A
VIT_00s0183g00100	chrUn:8110191-8110431	0	0	0	0	0	0	0	0	0	0	0	0	0	0	0	0	0	0	0	0	0	1	1	no	0	1	1	no	0	1	1	no	0	1	1	no	no hit	#N/A
VIT_00s0183g00130	chrUn:8113685-8123141	0	0	0	0	0	0	0	0	0	0	0	0	0	0	0	0	0	0	0	0	0	1	1	no	0	1	1	no	0	1	1	no	0	1	1	no	no hit	#N/A
VIT_00s0183g00140	chrUn:8129972-8130209	0	0	0	0	0	0	0	0	0	0	0	0	0	0	0	0	0	0	0	0	0	1	1	no	0	1	1	no	0	1	1	no	0	1	1	no	NADP-dependent malic enzyme	GO:0003824 catalytic activity F;GO:0005488 binding F;GO:0008152 metabolic process P;GO:0009987 cellular process P
VIT_00s0183g00150	chrUn:8131552-8131870	0	0	0	0	0	0	0	0	0	0	0	0	0	0	0	0	0	0	0	0	0	1	1	no	0	1	1	no	0	1	1	no	0	1	1	no	pleckstrin homology (PH) domain-containing	#N/A
VIT_00s0183g00160	chrUn:8142707-8144111	0	0	0	0	0	0	0	0	0	0	0	0	0	0	0	0	0	0	0	0	0	1	1	no	0	1	1	no	0	1	1	no	0	1	1	no	no hit	#N/A
VIT_00s0183g00180	chrUn:8207434-8207836	0	0	0	0	0	0	0	0	0	0	0	0	0	0	0	0	0	0	0	0	0	1	1	no	0	1	1	no	0	1	1	no	0	1	1	no	no hit	#N/A
VIT_00s0183g00200	chrUn:8236638-8238220	0	0	0	0	0	0	0	0	0	0	0	0	0	0	0	0	0	0	0	0	0	1	1	no	0	1	1	no	0	1	1	no	0	1	1	no	no hit	#N/A
VIT_00s0183g00210	chrUn:8264804-8267940	0.149596	0	0	0	0	0	0	0	0	0	0	0	0	0	0	0.0498654	0	0	0	0	-inf	1	1	no	-inf	1	1	no	-inf	1	1	no	-inf	1	1	no	importin alpha	GO:0005515 protein binding F
VIT_00s0183g00220	chrUn:8272145-8273099	0	0	0	0	0	0	0	0	0	0	0	0	0	0	0	0	0	0	0	0	0	1	1	no	0	1	1	no	0	1	1	no	0	1	1	no	L-ascorbate peroxidase 1, cytosolic (APX1)	#N/A
VIT_00s0183g00230	chrUn:8279680-8284988	0	0	0	0	0	0	0	0	0	0	0	0	0	0	0	0	0	0	0	0	0	1	1	no	0	1	1	no	0	1	1	no	0	1	1	no	#N/A	#N/A
VIT_00s0183g00240	chrUn:8292039-8293084	0	0	0	0	0	0	0	0	0	0	0	0	0	0	0	0	0	0	0	0	0	1	1	no	0	1	1	no	0	1	1	no	0	1	1	no	Elongation factor 1-alpha 1	GO:0000166 nucleotide binding F;GO:0008135 translation factor activity, nucleic acid binding F;GO:0016787 hydrolase activity F
VIT_00s0183g00250	chrUn:8312398-8314991	1.73037	0.546688	2.92564	1.3604	0	0.624185	2.05984	1.1545	1.73978	0.858022	0.808081	0.788482	0.642014	1.17826	2.4081	1.73423	0.661528	1.65137	0.818195	1.40946	-1.39042	0.1702	0.234204	no	-0.0706271	0.9193	0.937786	no	-1.08378	0.2981	0.376018	no	-0.299156	0.7321	0.78573	no	no hit	#N/A
VIT_00s0184g00010	chrUn:8337394-8339982	16.1603	20.066	15.6196	30.31	38.6121	35.7048	22.0807	24.2147	24.6034	28.9623	28.5048	29.6927	12.9505	22.4663	19.5143	17.282	34.8756	23.6329	29.0533	18.3104	1.01295	5e-05	0.000133607	yes	0.451532	0.0047	0.00939486	yes	0.749434	5e-05	0.000133607	yes	0.0833944	0.61585	0.684316	no	AP2 domain-containing transcription factor family	GO:0003677 DNA binding F;GO:0003700 sequence-specific DNA binding transcription factor activity F;GO:0005634 nucleus C;GO:0006350 transcription P
VIT_00s0184g00020	chrUn:8342681-8350459	40.1893	36.1435	32.7052	35.71	31.0662	29.9415	39.8722	36.3583	37.0106	27.9241	25.9542	29.1069	37.007	33.6661	32.3103	36.346	32.2392	37.7471	27.6617	34.3278	-0.172981	0.06225	0.0971872	no	0.0545671	0.547	0.62201	no	-0.393905	5e-05	0.000133607	yes	-0.0824188	0.36975	0.450486	no	import inner membrane translocase subunit Tim17/Tim22/Tim23 , Mitochondrial	GO:0005215 transporter activity F;GO:0005739 mitochondrion C;GO:0006810 transport P;GO:0016020 membrane C
VIT_00s0184g00030	chrUn:8351781-8360215	37.2137	41.1701	42.7927	37.8624	47.441	48.4251	40.8037	44.3846	47.1694	38.7624	40.1708	43.1707	35.8735	42.5614	41.9658	40.3921	44.5762	44.1192	40.7013	40.1336	0.142198	0.0317	0.0532918	no	0.127333	0.052	0.0828059	no	0.0109993	0.86575	0.895832	no	-0.0092659	0.8872	0.912791	no	forkhead-associated domain-containing protein	GO:0005515 protein binding F
VIT_00s0184g00040	chrUn:8364057-8371626	0.23225	0.321931	0.344567	0.635121	0.659095	0.583783	0.436101	0.4799	0.462036	1.05708	1.03569	0.955947	0.296024	0.469367	0.389273	0.299582	0.626	0.459346	1.01624	0.384888	1.06321	0.0008	0.00183047	yes	0.616627	1	1	no	1.76222	5e-05	0.000133607	yes	0.361486	1	1	no	mini-chromosome maintenance protein MCM6	GO:0000166 nucleotide binding F;GO:0003677 DNA binding F;GO:0005634 nucleus C;GO:0006259 DNA metabolic process P;GO:0009058 biosynthetic process P;GO:0016787 hydrolase activity F
VIT_00s0184g00050	chrUn:8376607-8387629	12.3878	13.6355	11.2497	7.9224	8.3804	6.8112	12.1818	12.1982	13.4601	7.13339	6.01856	5.59944	13.9464	10.7144	10.0105	12.4243	7.70467	12.6134	6.25047	11.5571	-0.689366	5e-05	0.000133607	yes	0.0217819	0.862	0.892959	no	-0.991134	5e-05	0.000133607	yes	-0.104391	0.41835	0.499296	no	B-cell receptor-associated protein 31	GO:0005783 endoplasmic reticulum C;GO:0006810 transport P;GO:0009987 cellular process P;GO:0016020 membrane C
VIT_00s0184g00060	chrUn:8392249-8394286	1.26744	0.602103	1.28888	1.09324	1.17145	1.04613	0.569788	1.02275	1.22188	0.850716	1.19956	1.35925	0.837899	0.705269	0.999378	1.05281	1.1036	0.938143	1.13651	0.847516	0.067981	0.74135	0.793353	no	-0.166363	0.43965	0.520117	no	0.110364	0.5947	0.665264	no	-0.31293	0.1485	0.208234	no	pentatricopeptide (PPR) repeat-containing	GO:0005488 binding F;GO:0009536 plastid C
VIT_00s0184g00070	chrUn:8436203-8436521	0	0	0	0	0	0	0	0	0	0	0	0	0	0	0	0	0	0	0	0	0	1	1	no	0	1	1	no	0	1	1	no	0	1	1	no	pyruvate kinase	#N/A
VIT_00s0184g00100	chrUn:8473892-8474255	0	0	0	0	0	0	0	0	0	0	0	0	0	0	0	0	0	0	0	0	0	1	1	no	0	1	1	no	0	1	1	no	0	1	1	no	pyruvate kinase	#N/A
VIT_00s0184g00110	chrUn:8529996-8530749	0	0	0	0	0	0.0888392	0.220254	0.0821593	0.0825401	0.129288	0	0	0	0	0.114247	0	0.0296131	0.128318	0.043096	0.0380822	inf	1	1	no	inf	1	1	no	inf	1	1	no	inf	1	1	no	Auxin-induced protein (AIR12)	GO:0003824 catalytic activity F;GO:0005886 plasma membrane C
VIT_00s0184g00120	chrUn:8548946-8552507	0.651622	0.639249	0.743692	3.13934	3.04019	3.04641	2.77919	2.11301	2.1228	7.18897	7.51812	6.89482	1.98733	2.09658	2.44854	0.678188	3.07531	2.33833	7.20064	2.17748	2.18098	5e-05	0.000133607	yes	1.78572	5e-05	0.000133607	yes	3.40837	5e-05	0.000133607	yes	1.6829	5e-05	0.000133607	yes	TIR-NBS-LRR-TIR disease resistance protein	GO:0000166 nucleotide binding F;GO:0004872 receptor activity F;GO:0005515 protein binding F;GO:0006950 response to stress P;GO:0007165 signal transduction P;GO:0008219 cell death P;GO:0016020 membrane C;GO:0016787 hydrolase activity F
VIT_00s0184g00130	chrUn:8553855-8554107	0	0	0	0	0	0	0	0	0	0	0	0	0	0	0	0	0	0	0	0	0	1	1	no	0	1	1	no	0	1	1	no	0	1	1	no	TIR-NBS-LRR-TIR disease resistance protein	#N/A
VIT_00s0184g00140	chrUn:8555592-8556061	19.7715	19.8689	85.0636	46.053	39.5157	22.6854	92.2735	62.9391	147.538	56.6061	117.476	28.6566	0	107.057	58.3467	41.568	36.0847	100.917	67.5795	55.1345	-0.204086	0.8767	0.904609	no	1.27962	0.25345	0.328235	no	0.701113	0.57385	0.646344	no	0.407482	0.7244	0.779188	no	no hit	#N/A
VIT_00s0184g00160	chrUn:8632467-8634827	0	0	0	0	0	0	0	0	0	0	0	0	0	0	0	0	0	0	0	0	0	1	1	no	0	1	1	no	0	1	1	no	0	1	1	no	no hit	#N/A
VIT_00s0184g00170	chrUn:8639112-8639325	0	3.16945	3.3923	3.06655	0	1.80937	0	0	0	0	2.34244	0	4.30573	0	2.32684	2.18725	1.62531	0	0.780815	2.21086	-0.428405	0.60875	0.677813	no	-inf	0.0021	0.00448126	yes	-1.48607	0.33025	0.409739	no	0.0154883	0.89135	0.915984	no	no hit	#N/A
VIT_00s0184g00180	chrUn:8639434-8641281	0.285214	0.349644	0.291066	0.192074	0.193161	0.443565	0.284113	0.205106	0.0412114	0.466806	0.344548	0.448255	0.359151	0.209327	0.285211	0.308641	0.276267	0.17681	0.41987	0.284563	-0.15987	1	1	no	-0.803728	1	1	no	0.444011	1	1	no	-0.117183	1	1	no	CRR2 (CHLORORESPIRATORY REDUCTION 2)	GO:0005488 binding F
VIT_00s0184g00190	chrUn:8642783-8645283	0.733665	1.19289	1.78748	1.15782	1.89797	2.4516	2.87398	2.26726	2.78394	1.05902	0	0.6882	1.63477	2.05681	1.40122	1.23801	1.8358	2.64172	0.582408	1.6976	0.568379	0.3394	0.419271	no	1.09345	0.05585	0.0882362	no	-1.08793	0.12435	0.17859	no	0.455468	0.44465	0.524999	no	no hit	#N/A
VIT_00s0184g00200	chrUn:8647422-8647784	0	0	0	0	0	0	0	0	0	0	0	0	0	0	0	0	0	0	0	0	0	1	1	no	0	1	1	no	0	1	1	no	0	1	1	no	no hit	#N/A
VIT_00s0184g00210	chrUn:8651000-8651563	13.3911	11.9036	11.8719	35.3077	26.3644	22.2399	26.0753	26.2809	26.6896	56.3914	61.1833	63.9914	21.2267	21.5739	26.217	12.3889	27.9706	26.3486	60.522	23.0058	1.17487	5e-05	0.000133607	yes	1.08868	5e-05	0.000133607	yes	2.28842	5e-05	0.000133607	yes	0.892955	5e-05	0.000133607	yes	no hit	#N/A
VIT_00s0184g00220	chrUn:8651583-8651732	0	0	0	0	0	0	0	0	0	0	0	0	0	0	0	0	0	0	0	0	0	1	1	no	0	1	1	no	0	1	1	no	0	1	1	no	no hit	#N/A
VIT_00s0184g00230	chrUn:8651808-8652170	1.1939	0	1.22216	0	0	1.30374	2.794	1.20571	2.4226	0	1.68785	1.64691	1.32808	0	1.6766	0.805354	0.43458	2.14077	1.11158	1.00156	-0.89	1	1	no	1.41043	0.4543	0.534271	no	0.464924	1	1	no	0.314558	1	1	no	no hit	#N/A
VIT_00s0186g00010	chrUn:8663528-8674974	7.95958	8.30883	6.59313	5.62706	5.98312	5.07047	7.0986	4.38668	5.01488	7.98075	5.50556	4.95879	5.86322	5.40321	6.94127	7.62052	5.56022	5.50005	6.14837	6.06923	-0.454748	0.02745	0.0468152	yes	-0.470443	0.02255	0.0392455	yes	-0.309686	0.12105	0.174518	no	-0.328374	0.0971	0.143916	no	hexaprenyldihydroxybenzoate methyltransferase	GO:0009058 biosynthetic process P;GO:0009987 cellular process P;GO:0016740 transferase activity F
VIT_00s0186g00020	chrUn:8695061-8697723	324.425	337.116	338.652	184.737	200.886	206.277	205.511	258.057	257.563	270.722	265.637	284.47	214.739	256.156	247.961	333.398	197.3	240.377	273.61	239.619	-0.756854	5e-05	0.000133607	yes	-0.471948	5e-05	0.000133607	yes	-0.285125	5e-05	0.000133607	yes	-0.476505	5e-05	0.000133607	yes	SUM2 (SMALL UBIQUITIN-LIKE MODIFIER 2)	GO:0003674 molecular_function F;GO:0005488 binding F;GO:0005515 protein binding F;GO:0005634 nucleus C;GO:0005737 cytoplasm C;GO:0006464 protein modification process P;GO:0008152 metabolic process P;GO:0009987 cellular process P;GO:0016787 hydrolase activity F
VIT_00s0186g00050	chrUn:8758995-8776335	0	0	0	0	0	0	0	0	0	0	0	0	0	0	0	0	0	0	0	0	0	1	1	no	0	1	1	no	0	1	1	no	0	1	1	no	#N/A	#N/A
VIT_00s0186g00070	chrUn:8825657-8827376	0	0	0	0	0	0	0	0	0	0	0	0	0	0	0	0	0	0	0	0	0	1	1	no	0	1	1	no	0	1	1	no	0	1	1	no	#N/A	#N/A
VIT_00s0186g00080	chrUn:8836080-8839491	107.251	106.799	119.667	71.527	83.3855	87.6436	56.1485	88.5422	88.0674	88.3271	78.9321	96.2721	73.2908	78.2256	79.6314	111.239	80.852	77.586	87.8438	77.0493	-0.460307	5e-05	0.000133607	yes	-0.519795	5e-05	0.000133607	yes	-0.340652	0.00045	0.00106998	yes	-0.52981	5e-05	0.000133607	yes	SUM2 (SMALL UBIQUITIN-LIKE MODIFIER 2)	GO:0003674 molecular_function F;GO:0005488 binding F;GO:0005515 protein binding F;GO:0005634 nucleus C;GO:0005737 cytoplasm C;GO:0006464 protein modification process P;GO:0008152 metabolic process P;GO:0009987 cellular process P;GO:0016787 hydrolase activity F
VIT_00s0186g00090	chrUn:8877228-8878209	0.964615	1.25726	1.52118	1.29541	1.57638	2.05961	1.28111	1.84702	2.08753	1.47502	2.02	1.65565	1.48595	2.17956	2.08681	1.24768	1.6438	1.73856	1.71689	1.91744	0.39778	0.1194	0.172458	no	0.478637	0.05935	0.0931335	no	0.460547	0.07	0.107878	no	0.619929	0.0144	0.0261298	yes	zinc finger (C3HC4-type RING finger)	GO:0005488 binding F;GO:0005515 protein binding F
VIT_00s0186g00100	chrUn:8913646-8914420	0	0	0	0	0	0	0	0	0	0	0	0	0	0	0	0	0	0	0	0	0	1	1	no	0	1	1	no	0	1	1	no	0	1	1	no	cell cycle checkpoint protein	GO:0003677 DNA binding F;GO:0004518 nuclease activity F;GO:0005634 nucleus C;GO:0006259 DNA metabolic process P;GO:0006950 response to stress P
VIT_00s0186g00110	chrUn:8966128-8966762	0	0	0	0	0	0	0	0	0	0	0	0	0	0	0	0	0	0	0	0	0	1	1	no	0	1	1	no	0	1	1	no	0	1	1	no	PHO1-like protein	GO:0016020 membrane C
VIT_00s0187g00010	chrUn:8990743-8995187	26.9612	27.2599	26.7212	39.2386	34.6226	39.7528	59.4935	72.9575	82.0281	60.7931	56.2521	59.9483	39.6687	41.7376	40.8182	26.9808	37.8713	71.493	58.9978	40.7415	0.489174	5e-05	0.000133607	yes	1.40587	5e-05	0.000133607	yes	1.12873	5e-05	0.000133607	yes	0.594567	5e-05	0.000133607	yes	no hit	GO:0005488 binding F;GO:0006810 transport P
VIT_00s0187g00020	chrUn:8998112-8998827	17.0803	14.0748	16.1405	23.2661	22.7438	22.0963	32.5022	45.3814	43.992	60.1111	70.9585	60.9	22.0835	20.5845	21.4041	15.7652	22.7021	40.6252	63.9899	21.3574	0.52608	0.00155	0.00338408	yes	1.36563	5e-05	0.000133607	yes	2.0211	5e-05	0.000133607	yes	0.437988	0.0074	0.0142377	yes	no hit	GO:0005488 binding F;GO:0006810 transport P
VIT_00s0187g00030	chrUn:9003057-9005348	0	0	0	0.169142	0	0.239798	0	0	0	1.22879	1.86268	1.11069	0.0781489	0.150887	0.102793	0	0.136313	0	1.40072	0.110609	inf	1	1	no	0	1	1	no	inf	5e-05	0.000133607	yes	inf	1	1	no	lysine-ketoglutarate reductase	GO:0005198 structural molecule activity F;GO:0005840 ribosome C;GO:0006412 translation P
VIT_00s0187g00040	chrUn:9008444-9008801	17.653	19.3208	15.6662	9.66735	11.0619	10.6956	16.5781	15.4553	13.0426	9.4213	11.6832	5.06658	6.42994	9.46399	9.45621	17.5467	10.475	15.0253	8.72369	8.45005	-0.744251	0.00035	0.000845983	yes	-0.223799	0.222	0.293805	no	-1.00819	0.0001	0.000259042	yes	-1.05416	5e-05	0.000133607	yes	Cystatin	GO:0005576 extracellular region C;GO:0006950 response to stress P;GO:0016787 hydrolase activity F;GO:0030234 enzyme regulator activity F
VIT_00s0187g00050	chrUn:9016919-9017222	62.2382	55.8357	58.3041	103.1	113.756	119.727	194.768	66.1473	60.6752	92.6129	109.373	101.482	29.7322	33.7542	38.6587	58.7927	112.194	107.197	101.156	34.0483	0.932291	5e-05	0.000133607	yes	0.866554	5e-05	0.000133607	yes	0.782875	5e-05	0.000133607	yes	-0.788051	5e-05	0.000133607	yes	no hit	#N/A
VIT_00s0187g00060	chrUn:9036504-9036945	17.016	21.6456	23.5636	96.4571	87.2024	99.0674	107.808	65.4417	58.0911	115.395	132.083	126.745	30.4717	34.2913	38.8448	20.7417	94.2423	77.1136	124.741	34.5359	2.18384	5e-05	0.000133607	yes	1.89445	5e-05	0.000133607	yes	2.58833	5e-05	0.000133607	yes	0.73556	5e-05	0.000133607	yes	no hit	GO:0030234 enzyme regulator activity F
VIT_00s0187g00070	chrUn:9039363-9040263	0	0	0	0	0	0	0	0	0	0	0	0	0	0	0.221713	0	0	0	0	0.0739043	0	1	1	no	0	1	1	no	0	1	1	no	inf	1	1	no	no hit	#N/A
VIT_00s0187g00080	chrUn:9048860-9049298	327.924	383.602	388.902	893.263	883.357	935.258	930.714	558.476	594.875	987.934	1057.27	1088.68	392.828	380.449	460.558	366.809	903.96	694.688	1044.63	411.278	1.30123	5e-05	0.000133607	yes	0.921336	5e-05	0.000133607	yes	1.50989	5e-05	0.000133607	yes	0.165085	0.00905	0.0171162	yes	no hit	GO:0005576 extracellular region C;GO:0006950 response to stress P;GO:0030234 enzyme regulator activity F
VIT_00s0187g00090	chrUn:9062151-9062589	547.411	593.402	610.845	1660.17	1599.48	1738.44	1874.46	979.956	1005.38	1908.12	1992.32	1946.7	703.826	709.58	798.337	583.886	1666.03	1286.6	1949.05	737.247	1.51266	5e-05	0.000133607	yes	1.1398	5e-05	0.000133607	yes	1.73901	5e-05	0.000133607	yes	0.336463	5e-05	0.000133607	yes	no hit	GO:0005576 extracellular region C;GO:0006950 response to stress P;GO:0030234 enzyme regulator activity F
VIT_00s0187g00100	chrUn:9065347-9065473	0	0	0	0	0	0	0	0	0	0	0	0	0	0	0	0	0	0	0	0	0	1	1	no	0	1	1	no	0	1	1	no	0	1	1	no	no hit	#N/A
VIT_00s0187g00110	chrUn:9073808-9074147	104.43	107.969	100.224	160.18	160.717	152.19	139.652	149.192	147.055	252.767	243.822	231.661	117.642	127.483	116.94	104.208	157.696	145.3	242.75	120.688	0.597683	5e-05	0.000133607	yes	0.479573	5e-05	0.000133607	yes	1.22001	5e-05	0.000133607	yes	0.211828	0.0158	0.0284356	yes	Cystatin	GO:0005576 extracellular region C;GO:0006950 response to stress P;GO:0016787 hydrolase activity F;GO:0030234 enzyme regulator activity F
VIT_00s0187g00120	chrUn:9074595-9074958	9.7174	7.87426	9.33091	36.6668	29.6431	31.1457	26.1773	15.1443	16.1094	31.8148	30.3452	20.6859	16.7495	18.4864	21.4718	8.97419	32.4852	19.1437	27.6153	18.9026	1.85593	5e-05	0.000133607	yes	1.09301	5e-05	0.000133607	yes	1.62161	5e-05	0.000133607	yes	1.07473	5e-05	0.000133607	yes	Cystatin	GO:0005576 extracellular region C;GO:0006950 response to stress P;GO:0016787 hydrolase activity F;GO:0030234 enzyme regulator activity F
VIT_00s0187g00130	chrUn:9075986-9078553	7.73065	6.00502	6.3948	12.8912	11.1286	11.3925	16.4878	11.3045	10.9386	11.5128	7.84519	8.52976	19.1745	13.4981	13.3148	6.71016	11.8041	12.9103	9.29593	15.3291	0.814873	5e-05	0.000133607	yes	0.944104	5e-05	0.000133607	yes	0.470252	5e-05	0.000133607	yes	1.19186	5e-05	0.000133607	yes	TONOPLAST DICARBOXYLATE TRANSPORTER	GO:0005215 transporter activity F;GO:0006810 transport P;GO:0009987 cellular process P;GO:0016020 membrane C
VIT_00s0187g00140	chrUn:9086741-9086951	0	0	0	0	0	0	0	0	0	0	0	0	0	0	0	0	0	0	0	0	0	1	1	no	0	1	1	no	0	1	1	no	0	1	1	no	Photosystem II 44 kDa reaction center psbC	GO:0005488 binding F;GO:0006091 generation of precursor metabolites and energy P;GO:0006464 protein modification process P;GO:0009579 thylakoid C;GO:0015979 photosynthesis P;GO:0016020 membrane C
VIT_00s0187g00150	chrUn:9089112-9109594	44.6912	42.9643	42.9171	68.7211	69.1997	63.3541	73.8269	62.7335	58.2537	59.5571	61.4681	60.9075	59.3804	58.0389	58.1649	43.5242	67.0916	64.938	60.6443	58.5281	0.624315	5e-05	0.000133607	yes	0.577246	5e-05	0.000133607	yes	0.478553	5e-05	0.000133607	yes	0.427311	5e-05	0.000133607	yes	E3 ubiquitin-protein ligase HUWE1	GO:0003824 catalytic activity F;GO:0005515 protein binding F;GO:0005622 intracellular C;GO:0006464 protein modification process P
VIT_00s0187g00160	chrUn:9111488-9111994	11.9998	7.5026	10.4221	14.0297	7.77815	9.65972	14.8065	9.10194	8.29745	13.0449	8.25844	7.8279	13.1518	8.94518	5.39082	9.97485	10.4892	10.7353	9.7104	9.16262	0.072536	0.69125	0.75069	no	0.105994	0.559	0.632788	no	-0.0387633	0.8366	0.872415	no	-0.122535	0.52375	0.600471	no	ripening-related protein	#N/A
VIT_00s0187g00170	chrUn:9116524-9124160	69.3455	65.8944	63.1172	63.5833	50.2526	56.2449	61.0036	59.4947	62.3874	70.859	57.9938	62.3262	59.3221	57.8887	53.1671	66.119	56.6936	60.9619	63.7263	56.7926	-0.221879	0.0013	0.00287592	yes	-0.117158	0.08015	0.121594	no	-0.0531765	0.42195	0.502829	no	-0.219362	0.00165	0.00358628	yes	partial optokinetic response b	GO:0005739 mitochondrion C;GO:0005783 endoplasmic reticulum C
VIT_00s0187g00180	chrUn:9128311-9128578	0	0	0	0	0	0	0	0	0	0	0	0	0	0	0	0	0	0	0	0	0	1	1	no	0	1	1	no	0	1	1	no	0	1	1	no	no hit	#N/A
VIT_00s0187g00190	chrUn:9131741-9135001	29.6443	28.337	25.8963	21.8631	18.836	21.3386	22.919	22.6143	19.7185	18.8142	16.0526	16.756	26.929	23.8961	23.3622	27.9592	20.6792	21.7506	17.2076	24.7291	-0.435139	5e-05	0.000133607	yes	-0.362268	5e-05	0.000133607	yes	-0.700275	5e-05	0.000133607	yes	-0.177113	0.0209	0.0366443	yes	SWIB complex BAF60b domain-containing protein	GO:0005515 protein binding F
VIT_00s0187g00200	chrUn:9138366-9141171	52.3914	58.7121	58.9265	37.8404	45.3537	45.6952	39.3182	49.9819	51.3988	38.1845	42.6417	43.512	41.752	49.2588	51.4556	56.6767	42.9631	46.8996	41.4461	47.4888	-0.399656	5e-05	0.000133607	yes	-0.273179	0.00015	0.000380956	yes	-0.45152	5e-05	0.000133607	yes	-0.255168	0.0012	0.00267022	yes	Unknown protein	#N/A
VIT_00s0187g00210	chrUn:9143769-9145841	33.3879	39.1763	40.3574	47.0839	54.6951	58.3562	37.9782	49.5851	47.0627	63.44	71.9697	72.0951	36.9737	43.2429	44.8243	37.6405	53.3784	44.8753	69.1683	41.6803	0.50397	5e-05	0.000133607	yes	0.253636	0.0008	0.00183047	yes	0.877824	5e-05	0.000133607	yes	0.147079	0.05765	0.0907346	no	Rho GDP-dissociation inhibitor 2	GO:0005737 cytoplasm C;GO:0030234 enzyme regulator activity F
VIT_00s0187g00220	chrUn:9152850-9161081	63.0463	63.109	57.4954	62.8025	60.224	58.5165	61.6019	61.6795	60.4457	73.0435	58.3467	61.0636	63.6659	51.7139	50.2458	61.2169	60.5143	61.2424	64.1513	55.2086	-0.0166531	0.81265	0.852792	no	0.000599748	0.99465	0.995086	no	0.0675476	0.31705	0.395867	no	-0.149038	0.0321	0.0538962	no	partial optokinetic response b	GO:0005739 mitochondrion C;GO:0005783 endoplasmic reticulum C
VIT_00s0187g00230	chrUn:9165130-9165385	0	0	0	0	0	0	0	0	0	0	0	0	0	0	0	0	0	0	0	0	0	1	1	no	0	1	1	no	0	1	1	no	0	1	1	no	no hit	#N/A
VIT_00s0187g00240	chrUn:9168578-9171600	6.62359	4.59591	4.80975	3.00116	3.0976	3.32336	3.97363	4.74502	4.17113	2.55691	2.79284	1.84129	4.45052	4.29235	3.52403	5.34308	3.14071	4.29659	2.39701	4.08897	-0.766583	5e-05	0.000133607	yes	-0.314479	0.0372	0.0615065	no	-1.15643	5e-05	0.000133607	yes	-0.385936	0.01025	0.019182	yes	SWIB complex BAF60b domain-containing protein	GO:0005515 protein binding F
VIT_00s0187g00250	chrUn:9174966-9175305	24.8681	24.9927	27.1067	10.5774	19.8825	22.8285	26.508	15.834	17.3214	13.3732	14.2845	18.2637	20.8537	14.0052	19.5716	25.6558	17.7628	19.8878	15.3072	18.1435	-0.530429	0.00255	0.00536134	yes	-0.367405	0.03175	0.0533674	no	-0.745081	0.00025	0.000616783	yes	-0.499836	0.00595	0.0116632	yes	unknown	#N/A
VIT_00s0187g00260	chrUn:9186674-9187793	11.5717	8.06021	7.13955	20.6097	14.2338	14.1216	13.4774	11.4945	10.3685	20.2732	16.5702	16.0347	15.0486	8.83572	9.45421	8.92382	16.3217	11.7801	17.626	11.1128	0.871058	5e-05	0.000133607	yes	0.400623	0.0004	0.000958609	yes	0.981975	5e-05	0.000133607	yes	0.316493	0.0034	0.00698112	yes	alcohol O-fatty-acyltransferase long-chain-	GO:0006629 lipid metabolic process P;GO:0009058 biosynthetic process P;GO:0016020 membrane C;GO:0016740 transferase activity F
VIT_00s0187g00270	chrUn:9191432-9193920	1.88708	3.16945	3.3923	0	0	7.23749	4.32648	1.67332	3.36215	2.74138	7.02733	0	4.11761	0	0	2.81628	2.4125	3.12065	3.25624	1.37254	-0.223263	0.8276	0.865185	no	0.148058	0.8958	0.919459	no	0.209416	0.8718	0.900648	no	-1.03695	0.4678	0.547091	no	V-type H+-transporting ATPase subunit H	GO:0005215 transporter activity F;GO:0006810 transport P;GO:0009987 cellular process P;GO:0016020 membrane C
VIT_00s0187g00280	chrUn:9195280-9199203	14.7929	14.3906	17.0612	18.1732	18.4565	18.4107	14.2846	16.2082	13.2693	10.1222	10.3084	10.431	12.5219	13.5197	14.6283	15.4149	18.3468	14.5874	10.2872	13.5566	0.251202	0.00175	0.00378587	yes	-0.0796058	0.3327	0.412291	no	-0.58348	5e-05	0.000133607	yes	-0.185333	0.02475	0.0426462	yes	Cellulase	GO:0005488 binding F;GO:0005576 extracellular region C;GO:0005975 carbohydrate metabolic process P;GO:0016787 hydrolase activity F
VIT_00s0187g00290	chrUn:9200034-9200688	22.0494	21.3556	18.6735	44.0522	39.1543	36.9009	27.2786	23.2542	20.8336	51.4732	42.8403	40.2887	28.3528	20.0341	18.6178	20.6928	40.0358	23.7888	44.8674	22.3349	0.95216	5e-05	0.000133607	yes	0.201153	0.04405	0.0714727	no	1.11654	5e-05	0.000133607	yes	0.110168	0.2844	0.36163	no	no hit	GO:0005515 protein binding F;GO:0008219 cell death P
VIT_00s0187g00300	chrUn:9201310-9204784	46.5416	45.6867	46.6941	46.7503	42.2982	45.8676	57.009	58.6057	57.3347	39.9761	35.557	36.1802	56.1209	52.1719	52.6688	46.3075	44.972	57.6498	37.2377	53.6539	-0.0422162	0.5295	0.605886	no	0.316071	5e-05	0.000133607	yes	-0.314479	5e-05	0.000133607	yes	0.212437	0.0012	0.00267022	yes	fumarylacetoacetase	GO:0008152 metabolic process P;GO:0009987 cellular process P;GO:0016787 hydrolase activity F
VIT_00s0187g00310	chrUn:9238143-9240933	62.2218	64.2457	57.6814	68.3523	55.7028	71.5344	76.9188	63.9131	67.0255	80.1398	58.4697	65.4752	51.9075	48.635	57.6904	61.383	65.1965	69.2858	68.0283	52.7443	0.0869569	0.3774	0.458342	no	0.174721	0.072	0.110622	no	0.148296	0.1308	0.186588	no	-0.218823	0.0325	0.054501	no	V-type H+-transporting ATPase subunit H	GO:0005215 transporter activity F;GO:0006810 transport P;GO:0009987 cellular process P;GO:0016020 membrane C
VIT_00s0187g00320	chrUn:9242791-9246160	0.577264	0.440461	0.353574	0.58991	0.5475	0.586717	0.5321	0.503844	0.506179	0.332248	0.542553	0.317636	0.295269	0.514211	0.431151	0.4571	0.574709	0.514041	0.397479	0.413544	0.330324	0.3362	0.415943	no	0.169375	0.64725	0.712412	no	-0.201629	1	1	no	-0.144468	1	1	no	Cellulase	GO:0005488 binding F;GO:0005576 extracellular region C;GO:0005975 carbohydrate metabolic process P;GO:0016787 hydrolase activity F
VIT_00s0187g00330	chrUn:9247011-9247308	0	0	0	0	0	0	0	0	0	0	0	0	0	0	0	0	0	0	0	0	0	1	1	no	0	1	1	no	0	1	1	no	0	1	1	no	no hit	GO:0005515 protein binding F;GO:0008219 cell death P
VIT_00s0187g00340	chrUn:9248291-9252924	83.0726	77.5061	76.6076	86.5749	81.6161	79.8453	90.6743	101.009	98.1607	56.3861	55.3277	55.4307	91.1936	88.4034	88.0287	79.0621	82.6788	96.6145	55.7149	89.2086	0.0645301	0.29385	0.371547	no	0.289254	5e-05	0.000133607	yes	-0.504925	5e-05	0.000133607	yes	0.174196	0.00515	0.010215	yes	fumarylacetoacetase	GO:0008152 metabolic process P;GO:0009987 cellular process P;GO:0016787 hydrolase activity F
VIT_00s0187g00350	chrUn:9260403-9277176	82.3634	105.559	104.654	80.6565	99.0996	106.772	90.4977	113.381	116.057	76.5675	100.51	101.684	81.8022	108.871	106.144	97.5253	95.5095	106.645	92.9206	98.939	-0.0301336	0.7048	0.762219	no	0.128967	0.1191	0.172102	no	-0.0697781	0.37465	0.455458	no	0.0207622	0.80215	0.843999	no	transcription initiation factor TFIIF alpha subunit	GO:0003677 DNA binding F;GO:0003824 catalytic activity F;GO:0005634 nucleus C;GO:0006350 transcription P;GO:0008135 translation factor activity, nucleic acid binding F;GO:0030528 transcription regulator activity F
VIT_00s0187g00360	chrUn:9279393-9280381	70.5249	75.6145	84.8447	85.7357	86.0999	91.3432	56.5687	51.4262	55.3881	61.4438	67.6666	64.5488	61.7595	71.7129	70.2223	76.9947	87.7262	54.461	64.5531	67.8982	0.188249	0.01145	0.0212098	yes	-0.499534	5e-05	0.000133607	yes	-0.254273	0.0009	0.00204241	yes	-0.181384	0.0184	0.032631	yes	uclacyanin I	GO:0003674 molecular_function F;GO:0005488 binding F;GO:0016020 membrane C
VIT_00s0187g00370	chrUn:9288112-9289217	0	0	0	0	0	0	0	0	0	0.121637	0	0	0	0	0	0	0	0	0.0405457	0	0	1	1	no	0	1	1	no	inf	1	1	no	0	1	1	no	Blue (type 1) copper domain	GO:0003674 molecular_function F;GO:0005488 binding F;GO:0016020 membrane C
VIT_00s0187g00380	chrUn:9300332-9305231	16.168	12.4776	11.9891	23.6908	16.5438	16.7827	26.4415	14.4728	14.4396	30.8429	22.2861	20.9275	21.9245	16.1457	16.3083	13.5449	19.0058	18.4513	24.6855	18.1262	0.488687	5e-05	0.000133607	yes	0.445971	5e-05	0.000133607	yes	0.865913	5e-05	0.000133607	yes	0.420324	5e-05	0.000133607	yes	Phosphatidate cytidylyltransferase	GO:0016020 membrane C;GO:0016740 transferase activity F
VIT_00s0188g00010	chrUn:9327973-9328354	0	0	0	0	0	0	0	0	0	0	0.371511	0	0	0.270849	0	0	0	0	0.123837	0.090283	0	1	1	no	0	1	1	no	inf	1	1	no	inf	1	1	no	protein phosphatase 2A 65 kDa regulatory subunit	#N/A
VIT_00s0188g00030	chrUn:9353965-9354771	0	0	0	0	0	0	0	0	0	0	0	0	0	0	0	0	0	0	0	0	0	1	1	no	0	1	1	no	0	1	1	no	0	1	1	no	copper-binding family protein	GO:0005488 binding F;GO:0006810 transport P
VIT_00s0188g00040	chrUn:9369974-9370343	0	0	0	0	0	0	0	0	0	0	0	0	0	0	0	0	0	0	0	0	0	1	1	no	0	1	1	no	0	1	1	no	0	1	1	no	no hit	GO:0005488 binding F;GO:0005783 endoplasmic reticulum C;GO:0005794 Golgi apparatus C;GO:0006810 transport P;GO:0009987 cellular process P
VIT_00s0188g00050	chrUn:9414255-9414453	0	0	0	0	0	0	0	0	0	0	0	0	0	0	0	0	0	0	0	0	0	1	1	no	0	1	1	no	0	1	1	no	0	1	1	no	aminopeptidase	GO:0005488 binding F;GO:0016787 hydrolase activity F;GO:0019538 protein metabolic process P
VIT_00s0188g00070	chrUn:9429849-9430692	0.373211	0.414445	0.354869	0.111218	0.412129	0.662474	0.753451	0.350093	0.263786	0.405717	1.10269	0.11955	0.721286	0.535944	0.973643	0.380841	0.395274	0.455777	0.542654	0.743624	0.0536621	1	1	no	0.259137	1	1	no	0.510842	0.4598	0.539528	no	0.965384	0.15645	0.217737	no	phospholipid-transporting ATPase	GO:0000166 nucleotide binding F;GO:0005215 transporter activity F;GO:0006139 nucleobase, nucleoside, nucleotide and nucleic acid metabolic process P;GO:0009058 biosynthetic process P;GO:0016020 membrane C;GO:0016787 hydrolase activity F
VIT_00s0188g00090	chrUn:9449625-9449943	0	0	0	0	0	0	0	0	0.419507	0	0	0	0	0.426164	0	0	0	0.139836	0	0.142055	0	1	1	no	inf	1	1	no	0	1	1	no	inf	1	1	no	dicarboxylate/tricarboxylate carrier (DTC)	GO:0005488 binding F;GO:0006810 transport P;GO:0009987 cellular process P;GO:0016020 membrane C
VIT_00s0188g00100	chrUn:9457782-9458004	0	0	0	0	0	0	1.30771	0	0	0	1.9755	0	0	0	0	0	0	0.435903	0.658501	0	0	1	1	no	inf	1	1	no	inf	1	1	no	0	1	1	no	Auxilin	#N/A
VIT_00s0188g00110	chrUn:9467847-9469909	0	0	3.66006	0	0	3.90437	4.48407	0	0	0	0	0	0	0	0	1.22002	1.30146	1.49469	0	0	0.0932245	1	1	no	0.292944	1	1	no	-inf	1	1	no	-inf	1	1	no	glucose-inhibited division family A	#N/A
VIT_00s0188g00120	chrUn:9474774-9475064	0	0	0	0	0	0	0	0	0	0	0	0	0	0	0	0	0	0	0	0	0	1	1	no	0	1	1	no	0	1	1	no	0	1	1	no	amino acid permease 2	#N/A
VIT_00s0188g00130	chrUn:9475117-9476254	0	0	0	0	0	0	0	0	0	0	0	0	0	0	0	0	0	0	0	0	0	1	1	no	0	1	1	no	0	1	1	no	0	1	1	no	amino acid permease 2	GO:0016020 membrane C
VIT_00s0188g00140	chrUn:9476366-9476615	0	0	0	0	0	0	0	0	0	0	0	0	0	0	0	0	0	0	0	0	0	1	1	no	0	1	1	no	0	1	1	no	0	1	1	no	amino acid permease 4	GO:0016020 membrane C
VIT_00s0188g00150	chrUn:9478636-9479348	0	0	0	0	0	0	0	0	0	0	0	0	0	0	0	0	0	0	0	0	0	1	1	no	0	1	1	no	0	1	1	no	0	1	1	no	auxilin	GO:0005515 protein binding F
VIT_00s0188g00160	chrUn:9492696-9492960	0	0	0	0	0	0.801708	0	0	0	0	0	0	0.751331	0	0	0	0.267236	0	0	0.250444	inf	1	1	no	0	1	1	no	0	1	1	no	inf	1	1	no	Calmodulin-binding protein	GO:0005515 protein binding F
VIT_00s0188g00170	chrUn:9496611-9496770	0	0	0	0	0	0	0	0	0	0	0	0	0	0	0	0	0	0	0	0	0	1	1	no	0	1	1	no	0	1	1	no	0	1	1	no	small nuclear ribonucleoprotein D3	#N/A
VIT_00s0188g00180	chrUn:9540750-9541179	0	0	0	0	0	0	0	0	0	0	0	0	0	0	0	0	0	0	0	0	0	1	1	no	0	1	1	no	0	1	1	no	0	1	1	no	pleckstrin homology (PH) domain-containing	#N/A
VIT_00s0188g00190	chrUn:9557645-9558056	6.37095	4.26432	4.33595	6.52415	4.87656	3.89506	5.52587	6.30382	3.3927	3.24432	1.26065	1.53759	7.02781	3.6763	4.69595	4.9904	5.09859	5.07413	2.01419	5.13336	0.0309418	0.8916	0.916163	no	0.0240038	0.95045	0.960964	no	-1.30896	0.0017	0.00368593	yes	0.0407459	0.8863	0.912085	no	Auxilin	#N/A
VIT_00s0188g00200	chrUn:9558351-9558719	0.893041	0	0	0	0.509598	1.17022	0.532557	0	0	0	1.51498	0	0.505735	2.76123	1.50489	0.29768	0.559938	0.177519	0.504994	1.59062	0.911502	1	1	no	-0.74579	1	1	no	0.762501	1	1	no	2.41775	0.26015	0.335523	no	no hit	#N/A
VIT_00s0188g00210	chrUn:9558782-9561518	0	0	0	0	0	0	0	0	0	0	0	0	0	0	0	0	0	0	0	0	0	1	1	no	0	1	1	no	0	1	1	no	0	1	1	no	Auxilin	GO:0005515 protein binding F
VIT_00s0188g00220	chrUn:9573591-9573654	0	0	0	0	0	0	0	0	0	0	0	0	0	0	0	0	0	0	0	0	0	1	1	no	0	1	1	no	0	1	1	no	0	1	1	no	no hit	#N/A
VIT_00s0188g00230	chrUn:9610352-9623050	0	0	0	0	0	0	0	0	0	0	0	0	0	0	0	0	0	0	0	0	0	1	1	no	0	1	1	no	0	1	1	no	0	1	1	no	no hit	#N/A
VIT_00s0189g00010	chrUn:9633323-9634520	0.0694699	0	0.0456439	0	0.0424071	0.0486907	0.0399992	0.0450296	0	0	0	0.061507	0	0.0459561	0.062616	0.0383713	0.0303659	0.0283429	0.0205023	0.0361907	-0.337573	1	1	no	-0.437037	1	1	no	-0.904239	1	1	no	-0.0844075	1	1	no	Unknown protein	#N/A
VIT_00s0189g00020	chrUn:9639584-9645214	10248.9	7610.71	7569.49	8020.4	6782.81	7132.03	8477.57	6595.76	7007.15	10741	8012.76	8077.31	8536.11	6499.36	6747.03	8476.36	7311.75	7360.16	8943.69	7260.83	-0.213228	0.0448	0.072546	no	-0.203706	0.0551	0.0871763	no	0.0774261	0.442	0.522385	no	-0.223309	0.0361	0.0598653	no	wound-responsive protein	#N/A
VIT_00s0189g00030	chrUn:9654834-9702952	16.1916	13.4618	13.533	26.0833	21.6809	20.4846	21.5847	18.0612	17.6519	38.4739	32.5916	31.9352	21.8085	16.8704	17.8691	14.3954	22.7496	19.0993	34.3336	18.8493	0.66023	5e-05	0.000133607	yes	0.407906	5e-05	0.000133607	yes	1.25401	5e-05	0.000133607	yes	0.388903	5e-05	0.000133607	yes	phospholipid-transporting ATPase	GO:0000166 nucleotide binding F;GO:0005215 transporter activity F;GO:0006139 nucleobase, nucleoside, nucleotide and nucleic acid metabolic process P;GO:0009058 biosynthetic process P;GO:0016020 membrane C;GO:0016787 hydrolase activity F
VIT_00s0189g00040	chrUn:9727126-9727768	0	0	0	0	0	0	0	0	0	0	0	0	0	0	0	0	0	0	0	0	0	1	1	no	0	1	1	no	0	1	1	no	0	1	1	no	no hit	#N/A
VIT_00s0189g00050	chrUn:9761747-9770018	24.3832	24.4184	18.0937	11.7547	10.4599	16.299	10.3859	10.3134	14.7448	25.672	24.4327	23.8401	7.54133	6.88214	11.0318	22.2984	12.8379	11.8147	24.6483	8.48509	-0.796535	0.0007	0.00161669	yes	-0.916358	0.0001	0.000259042	yes	0.144546	0.40715	0.488254	no	-1.39394	5e-05	0.000133607	yes	no hit	#N/A
VIT_00s0189g00060	chrUn:9775241-9775609	0	0	0	0	0	0	0	0	0	0	0	0	0	0	0	0	0	0	0	0	0	1	1	no	0	1	1	no	0	1	1	no	0	1	1	no	gibberellin-regulated protein 4 (GASA4)	GO:0005576 extracellular region C;GO:0009719 response to endogenous stimulus P
VIT_00s0189g00070	chrUn:9791750-9792494	0	0	0	0	0	0	0	0	0	0	0	0	0	0	0	0	0	0	0	0	0	1	1	no	0	1	1	no	0	1	1	no	0	1	1	no	gibberellin-regulated protein 4 (GASA4)	GO:0005576 extracellular region C;GO:0009719 response to endogenous stimulus P
VIT_00s0189g00080	chrUn:9812141-9815882	56.9729	46.6187	43.9928	46.258	40.3422	43.0694	51.9404	44.1522	43.0356	43.3515	34.1915	36.6984	50.5066	41.034	38.9276	49.1948	43.2232	46.3761	38.0805	43.4894	-0.1867	0.0541	0.0857675	no	-0.0851252	0.3757	0.456514	no	-0.369455	0.0003	0.000731789	yes	-0.177841	0.0645	0.100324	no	ADP-ribosylation factor	GO:0000166 nucleotide binding F;GO:0005794 Golgi apparatus C;GO:0006810 transport P;GO:0007165 signal transduction P;GO:0009987 cellular process P
VIT_00s0189g00090	chrUn:9827830-9835163	17.9245	16.1832	17.1004	12.1834	10.8652	13.8874	14.7368	11.5371	12.2466	10.5526	6.55162	6.39271	12.2236	13.4407	11.8052	17.0694	12.312	12.8402	7.83232	12.4898	-0.471346	0.0001	0.000259042	yes	-0.410745	0.001	0.00225411	yes	-1.1239	5e-05	0.000133607	yes	-0.450659	0.00075	0.00172394	yes	no hit	#N/A
VIT_00s0189g00100	chrUn:9839921-9840134	0	0	0	0	0	0	0	0	0	0	0	0	0	0	0	0	0	0	0	0	0	1	1	no	0	1	1	no	0	1	1	no	0	1	1	no	no hit	#N/A
VIT_00s0189g00110	chrUn:9921347-9922081	0.27507	0	0	0.161731	0.489486	0	0.162185	0	0.130541	0.199286	0.181899	0	0.152792	0.132613	0	0.0916901	0.217072	0.0975755	0.127062	0.0951348	1.24334	1	1	no	0.0897529	1	1	no	0.47069	1	1	no	0.0532079	1	1	no	CYP82C4	GO:0003674 molecular_function F;GO:0003824 catalytic activity F;GO:0005488 binding F;GO:0008152 metabolic process P
VIT_00s0192g00010	chrUn:9956044-9956274	0	0	0	0	0	0	0	0	0	0	0	0	0	0	0	0	0	0	0	0	0	1	1	no	0	1	1	no	0	1	1	no	0	1	1	no	no hit	#N/A
VIT_00s0192g00020	chrUn:9969583-9970015	0	0	0.206207	0	0	0	0	0	0	0	0	0	0	0	0	0.0687355	0	0	0	0	-inf	1	1	no	-inf	1	1	no	-inf	1	1	no	-inf	1	1	no	ATP-dependent RNA helicase	#N/A
VIT_00s0192g00030	chrUn:9971692-9972027	0	0	0	0	0	0	0	0	0	0	0	0	0	0	0	0	0	0	0	0	0	1	1	no	0	1	1	no	0	1	1	no	0	1	1	no	TOR signalling pathway regulator TIP41	#N/A
VIT_00s0192g00040	chrUn:9986128-9997652	0	0	0	0	0	0	0	0	0	0	0	0	0	0	0	0	0	0	0	0	0	1	1	no	0	1	1	no	0	1	1	no	0	1	1	no	no hit	#N/A
VIT_00s0192g00060	chrUn:10006641-10017755	0	0	0	0	0	0	0	0	0	0	0	0	0	0	0	0	0	0	0	0	0	1	1	no	0	1	1	no	0	1	1	no	0	1	1	no	no hit	#N/A
VIT_00s0192g00070	chrUn:10067592-10068649	0	0	0	0	0	0	0	0	0	0	0	0	0	0	0	0	0	0	0	0	0	1	1	no	0	1	1	no	0	1	1	no	0	1	1	no	no hit	#N/A
VIT_00s0192g00090	chrUn:10086909-10087637	0	0	0	0	0	0	0	0	0	0	0	0	0	0	0	0	0	0	0	0	0	1	1	no	0	1	1	no	0	1	1	no	0	1	1	no	no hit	#N/A
VIT_00s0192g00100	chrUn:10103205-10103388	0	0	0	0	0	0	0	0	0	0	0	0	0	0	0	0	0	0	0	0	0	1	1	no	0	1	1	no	0	1	1	no	0	1	1	no	no hit	GO:0003676 nucleic acid binding F;GO:0005488 binding F
VIT_00s0192g00120	chrUn:10176660-10176882	0	0	0	0	0	0	0	0	0	0	0	0	0	0	0	0	0	0	0	0	0	1	1	no	0	1	1	no	0	1	1	no	0	1	1	no	FtsH protease 4 ftsh4	#N/A
VIT_00s0192g00130	chrUn:10214591-10215338	0	0	0	0	0	0	0	0	0	0	0	0	0	0	0	0	0	0	0	0	0	1	1	no	0	1	1	no	0	1	1	no	0	1	1	no	Ribosomal protein L8 (RPL8C) 60S	#N/A
VIT_00s0192g00140	chrUn:10228440-10228821	0	0	0	0	0	0	0	0	0	0	0	0	0	0	0	0	0	0	0	0	0	1	1	no	0	1	1	no	0	1	1	no	0	1	1	no	no hit	#N/A
VIT_00s0193g00010	chrUn:10257663-10258115	0	0	0	2.96945	0	0	0	0	0	0	0	0	0	0	0	0	0.989817	0	0	0	inf	1	1	no	0	1	1	no	0	1	1	no	0	1	1	no	no hit	#N/A
VIT_00s0193g00020	chrUn:10279655-10282101	0	3.57941	3.83109	0	0	0	2.13249	1.88976	0	0	2.64544	0	0	1.92865	2.62781	2.47017	0	1.34075	0.881812	1.51882	-inf	0.0021	0.00448126	yes	-0.881565	0.4968	0.574825	no	-1.48607	0.33025	0.409739	no	-0.701657	0.5291	0.605533	no	no hit	#N/A
VIT_00s0193g00030	chrUn:10355141-10357064	0.985725	0.907372	0.918676	0.945238	0.951074	0.672	0.814911	0.880418	0.754424	0.401811	0.362493	0.353701	0.773957	0.581404	0.864187	0.937258	0.856104	0.816585	0.372668	0.739849	-0.130659	0.54925	0.624039	no	-0.198843	0.36905	0.449776	no	-1.33055	5e-05	0.000133607	yes	-0.341214	0.1309	0.186709	no	pentatricopeptide (PPR) repeat-containing protein	GO:0005488 binding F;GO:0009536 plastid C
VIT_00s0193g00040	chrUn:10360471-10372642	0	0	0	0	0	0	0	0	0	0	0	0	0	0	0	0	0	0	0	0	0	1	1	no	0	1	1	no	0	1	1	no	0	1	1	no	no hit	#N/A
VIT_00s0193g00050	chrUn:10376528-10377171	0	0	0	0	0	0	0	0	0	0	0	0	0	0	0	0	0	0	0	0	0	1	1	no	0	1	1	no	0	1	1	no	0	1	1	no	Ankyrin repeat protein	#N/A
VIT_00s0193g00080	chrUn:10404185-10404967	0.874557	0.969308	0.943149	1.55067	2.01541	1.20733	0.71688	1.48873	1.12172	1.73041	1.17227	1.14384	1.44417	1.32944	1.42323	0.929004	1.59114	1.10911	1.34884	1.39895	0.776299	0.0472	0.0759775	no	0.255644	0.5269	0.603441	no	0.537961	0.14955	0.209485	no	0.590584	0.1183	0.171063	no	Ankyrin	#N/A
VIT_00s0193g00090	chrUn:10411752-10412334	0	0	0	0	0	0	0	0	0	0	0	0	0	0	0	0	0	0	0	0	0	1	1	no	0	1	1	no	0	1	1	no	0	1	1	no	no hit	GO:0003824 catalytic activity F;GO:0005737 cytoplasm C;GO:0006629 lipid metabolic process P;GO:0009058 biosynthetic process P;GO:0009987 cellular process P
VIT_00s0193g00100	chrUn:10422230-10424939	0	0	0	0	0	0	0	0	0	0	0	0	0	0	0	0	0	0	0	0	0	1	1	no	0	1	1	no	0	1	1	no	0	1	1	no	#N/A	#N/A
VIT_00s0193g00110	chrUn:10438739-10441348	3.50197	2.86897	3.28395	3.2079	3.28881	3.73063	3.73207	4.41784	3.93108	4.8973	3.71066	3.7356	3.60567	2.61936	3.15938	3.2183	3.40911	4.027	4.11452	3.12814	0.0830997	0.5975	0.667839	no	0.323407	0.03395	0.0566803	no	0.354426	0.021	0.0367998	yes	-0.0409939	0.794	0.837266	no	Ankyrin repeat protein	#N/A
VIT_00s0193g00140	chrUn:10463976-10464636	1.66407	1.69296	1.40933	1.24035	1.30939	1.50341	1.6835	1.19174	0.698403	0.907447	0.278048	0.542608	0.689533	1.31762	1.24288	1.58879	1.35105	1.19121	0.576034	1.08334	-0.233848	0.5016	0.579445	no	-0.415494	0.2291	0.301688	no	-1.4637	0.01575	0.0283546	yes	-0.552436	0.1252	0.179656	no	Pol polyprotein	GO:0003676 nucleic acid binding F;GO:0005488 binding F
VIT_00s0193g00150	chrUn:10491882-10493453	0	0	0	0	0	0	0	0	0	0	0	0	0	0	0	0	0	0	0	0	0	1	1	no	0	1	1	no	0	1	1	no	0	1	1	no	Ankyrin	#N/A
VIT_00s0193g00160	chrUn:10518358-10520944	2.22072	2.73719	2.22371	3.3707	2.42675	3.20052	3.17882	3.13397	2.37887	3.42965	2.43732	3.56731	2.10018	2.06123	1.74318	2.39387	2.99932	2.89722	3.14476	1.9682	0.32529	0.04145	0.0677552	no	0.275323	0.08535	0.128481	no	0.393603	0.0138	0.0251365	yes	-0.282473	0.1006	0.148455	no	Ankyrin	#N/A
VIT_00s0193g00170	chrUn:10526980-10527550	0	0	0.252308	0	0	0	0	0	0.125033	0	0	0	0	0	0	0.0841026	0	0.0416776	0	0	-inf	1	1	no	-1.01288	1	1	no	-inf	1	1	no	-inf	1	1	no	no hit	GO:0003824 catalytic activity F;GO:0005737 cytoplasm C;GO:0006629 lipid metabolic process P;GO:0009058 biosynthetic process P;GO:0009987 cellular process P
VIT_00s0194g00010	chrUn:10535769-10537664	3.87591	4.63885	4.53329	1.63885	4.21181	3.68449	4.74962	4.36579	4.9209	3.6967	3.13032	3.78163	3.70154	3.47756	4.44209	4.34935	3.17838	4.67877	3.53621	3.87373	-0.452508	0.04205	0.0686295	no	0.105329	0.5936	0.664304	no	-0.298595	0.1572	0.218644	no	-0.167077	0.4123	0.493383	no	phenylalanine-tRNA ligase	GO:0000166 nucleotide binding F;GO:0003723 RNA binding F;GO:0003824 catalytic activity F;GO:0005737 cytoplasm C;GO:0006139 nucleobase, nucleoside, nucleotide and nucleic acid metabolic process P;GO:0006412 translation P
VIT_00s0194g00020	chrUn:10539367-10543627	19.0196	21.4682	19.1629	7.48009	8.98441	8.80145	8.18114	13.9162	11.3428	10.9298	11.1495	9.32489	11.922	14.5598	12.2922	19.8836	8.42198	11.1467	10.4681	12.9247	-1.23935	5e-05	0.000133607	yes	-0.83496	5e-05	0.000133607	yes	-0.925585	5e-05	0.000133607	yes	-0.621449	5e-05	0.000133607	yes	DNA-directed RNA polymerase II subunit D	GO:0000166 nucleotide binding F;GO:0006350 transcription P;GO:0016740 transferase activity F
VIT_00s0194g00030	chrUn:10549355-10552916	103.575	114.085	116.47	125.418	147.808	145.125	221.664	203.454	212.365	80.5599	96.0756	94.0978	146.683	175.648	174.851	111.376	139.45	212.494	90.2444	165.727	0.324309	0.00015	0.000380956	yes	0.931982	5e-05	0.000133607	yes	-0.303531	0.0002	0.00049976	yes	0.57337	5e-05	0.000133607	yes	heat shock protein 81-4	GO:0000166 nucleotide binding F;GO:0005515 protein binding F;GO:0005737 cytoplasm C;GO:0006950 response to stress P;GO:0009987 cellular process P;GO:0019538 protein metabolic process P
VIT_00s0194g00040	chrUn:10554296-10556235	0	0	0	0	0	0	0	0	0	0	0	0	0	0	0	0	0	0	0	0	0	1	1	no	0	1	1	no	0	1	1	no	0	1	1	no	no hit	#N/A
VIT_00s0194g00050	chrUn:10556469-10559821	0	0	0	0	0	0	0	0	0	0	0	0	0	0	0	0	0	0	0	0	0	1	1	no	0	1	1	no	0	1	1	no	0	1	1	no	Calcineurin B protein 3	#N/A
VIT_00s0194g00060	chrUn:10562414-10562648	14.0287	31.505	13.9532	9.842	4.32123	6.20191	30.1941	14.9125	21.8962	12.1634	14.4524	18.8025	15.4321	15.2194	19.1415	19.8289	6.78838	22.3343	15.1394	16.5976	-1.54647	0.0167	0.0298987	yes	0.171652	0.58065	0.652608	no	-0.389297	0.2417	0.315558	no	-0.25663	0.42135	0.502254	no	no hit	#N/A
VIT_00s0194g00070	chrUn:10576009-10585823	22.9396	18.7844	21.4108	34.5217	30.7685	29.5712	27.3879	23.8702	23.9377	112.139	101.508	97.287	28.9167	24.3614	24.8946	21.0449	31.6205	25.0653	103.645	26.0576	0.587388	5e-05	0.000133607	yes	0.25222	0.0003	0.000731789	yes	2.3001	5e-05	0.000133607	yes	0.308231	5e-05	0.000133607	yes	CONSTANS-LIKE 10	GO:0005488 binding F;GO:0005515 protein binding F;GO:0005622 intracellular C
VIT_00s0194g00080	chrUn:10586900-10589236	4.45993	5.13207	4.94936	6.86906	6.96401	5.67648	6.76556	5.27788	4.65018	12.7962	12.6827	12.8377	6.76631	5.76094	6.59347	4.84712	6.50318	5.56454	12.7722	6.37357	0.424017	0.00015	0.000380956	yes	0.199134	0.06245	0.0974605	no	1.39781	5e-05	0.000133607	yes	0.394974	0.0002	0.00049976	yes	phototropic-responsive NPH3	GO:0004871 signal transducer activity F;GO:0005515 protein binding F;GO:0005886 plasma membrane C;GO:0009628 response to abiotic stimulus P
VIT_00s0194g00090	chrUn:10596055-10599493	19.0316	17.299	18.1854	17.8439	18.3517	17.7277	16.8766	18.3068	16.8386	21.0376	17.7113	17.2817	16.9544	16.0263	18.159	18.172	17.9744	17.3407	18.6769	17.0466	-0.0157717	0.83955	0.874759	no	-0.0675585	0.3869	0.467917	no	0.0395339	0.61105	0.67994	no	-0.0922383	0.24515	0.319269	no	forkhead-associated domain-containing protein	GO:0005515 protein binding F
VIT_00s0194g00100	chrUn:10603411-10611752	19.1794	19.65	19.8009	20.1124	18.4112	18.4138	23.7534	23.3768	24.1027	23.9342	26.0979	25.4859	22.2714	22.9323	23.0816	19.5435	18.9791	23.7443	25.1727	22.7618	-0.0422702	0.47945	0.558213	no	0.280895	5e-05	0.000133607	yes	0.365173	5e-05	0.000133607	yes	0.219927	0.0001	0.000259042	yes	no pollen (Osnop)	GO:0005215 transporter activity F;GO:0005488 binding F;GO:0005515 protein binding F;GO:0006810 transport P;GO:0007275 multicellular organismal development P;GO:0009987 cellular process P;GO:0016020 membrane C
VIT_00s0194g00110	chrUn:10615025-10619112	97.4319	101.752	102.068	157.774	158.68	162.176	137.722	164.032	165.801	221.492	236.728	236.698	141.993	148.8	149.402	100.417	159.543	155.852	231.639	146.732	0.66794	5e-05	0.000133607	yes	0.634167	5e-05	0.000133607	yes	1.20587	5e-05	0.000133607	yes	0.547174	5e-05	0.000133607	yes	4-nitrophenylphosphatase	GO:0008152 metabolic process P;GO:0016787 hydrolase activity F
VIT_00s0194g00120	chrUn:10620100-10621021	3.39911	3.0246	3.1738	4.14053	6.42822	7.10987	5.17041	5.00973	4.52965	20.3878	20.25	19.3312	3.89528	4.15416	3.39606	3.19917	5.89287	4.90326	19.9897	3.81517	0.881275	5e-05	0.000133607	yes	0.616045	0.00035	0.000845983	yes	2.64349	5e-05	0.000133607	yes	0.25405	0.1549	0.215901	no	serine acetyltransferase	GO:0005737 cytoplasm C;GO:0009058 biosynthetic process P;GO:0009987 cellular process P;GO:0016740 transferase activity F
VIT_00s0194g00130	chrUn:10628240-10632899	35.1206	37.462	36.859	32.3877	33.9615	34.7262	31.862	34.9771	35.5327	31.9589	33.1485	31.9742	31.2599	33.7905	34.6453	36.4805	33.6918	34.124	32.3605	33.2319	-0.114729	0.0588	0.0923573	no	-0.0963417	0.1055	0.154809	no	-0.172891	0.0044	0.00884646	yes	-0.134558	0.02515	0.043269	yes	transcriptional adaptor (ADA2b)PROPORZ1	GO:0003677 DNA binding F;GO:0005488 binding F;GO:0005515 protein binding F;GO:0005634 nucleus C;GO:0006350 transcription P;GO:0016740 transferase activity F
VIT_00s0194g00140	chrUn:10634294-10636215	3.83868	4.12916	4.75374	1.44175	1.75975	1.66394	2.26342	2.01513	2.35575	0.950015	0.974505	1.55142	2.61898	2.35574	2.70025	4.24053	1.62181	2.21143	1.15865	2.55832	-1.38663	5e-05	0.000133607	yes	-0.939262	5e-05	0.000133607	yes	-1.8718	5e-05	0.000133607	yes	-0.729045	5e-05	0.000133607	yes	Agenet domain-containing protein	GO:0003677 DNA binding F;GO:0003723 RNA binding F
VIT_00s0194g00150	chrUn:10637436-10637874	0.565488	0.187489	1.20403	0	0.186441	0	1.10199	0.197971	0	0.808814	0.554269	0	0.418193	0.808177	0.275289	0.652336	0.062147	0.43332	0.454361	0.500553	-3.39186	0.13355	0.189951	no	-0.590181	0.5505	0.625141	no	-0.521774	0.51965	0.596695	no	-0.382091	0.65795	0.721741	no	Agenet domain-containing protein	GO:0003677 DNA binding F
VIT_00s0194g00160	chrUn:10656113-10656953	11.275	12.3924	11.6865	6.01297	4.39638	5.27726	4.91516	7.99264	7.88756	1.36011	0.693105	0.966135	9.45278	10.7558	8.36021	11.7846	5.22887	6.93179	1.00645	9.52293	-1.17234	5e-05	0.000133607	yes	-0.765609	5e-05	0.000133607	yes	-3.54956	5e-05	0.000133607	yes	-0.307429	0.00825	0.0157218	yes	Unknown protein	GO:0005515 protein binding F
VIT_00s0194g00170	chrUn:10660018-10660872	0.149289	0.13495	0.433317	0	0.134196	0	0	0.427485	0.143155	0	0	0	0.332453	0.145427	0	0.239186	0.044732	0.190214	0	0.159293	-2.41875	1	1	no	-0.33051	1	1	no	-inf	1	1	no	-0.586443	1	1	no	TPD1 (TAPETUM DETERMINANT 1	GO:0005975 carbohydrate metabolic process P;GO:0006464 protein modification process P;GO:0009058 biosynthetic process P;GO:0016020 membrane C;GO:0016740 transferase activity F
VIT_00s0194g00180	chrUn:10666199-10666529	540.313	684.406	646.799	381.416	446.609	476.45	463.858	572.397	580.739	152.519	193.979	185.148	568.72	707.098	750.794	623.839	434.825	538.998	177.215	675.537	-0.520739	5e-05	0.000133607	yes	-0.210895	0.0002	0.00049976	yes	-1.81567	5e-05	0.000133607	yes	0.114861	0.0488	0.0782587	no	Unknown protein	#N/A
VIT_00s0194g00190	chrUn:10667330-10668038	19.6629	17.9998	18.1749	23.7338	17.6459	20.9392	17.2559	16.7648	17.5631	20.0662	17.8211	19.7156	26.0258	23.606	25.5563	18.6125	20.773	17.1946	19.201	25.0627	0.158432	0.11355	0.165029	no	-0.114321	0.2756	0.352225	no	0.0449045	0.6649	0.727861	no	0.429268	5e-05	0.000133607	yes	no hit	#N/A
VIT_00s0194g00200	chrUn:10672929-10675185	6.54896	5.8615	5.86344	3.19841	3.5645	3.86101	5.26733	5.09419	5.23737	1.09088	0.999706	0.585275	5.63164	4.71312	3.90598	6.0913	3.54131	5.19963	0.891954	4.75025	-0.782469	5e-05	0.000133607	yes	-0.228341	0.0197	0.0347312	yes	-2.77171	5e-05	0.000133607	yes	-0.358747	0.0003	0.000731789	yes	FAR1-RELATED SEQUENCE 10	GO:0003676 nucleic acid binding F;GO:0005488 binding F
VIT_00s0194g00210	chrUn:10678662-10679855	1.5852	0.909208	0.756885	1.14063	1.05482	1.09577	1.05857	0.48002	0.910907	0.961326	0.671969	0.728523	1.46997	0.653196	0.741658	1.08376	1.09707	0.816498	0.787273	0.95494	0.0176067	0.96215	0.969588	no	-0.408529	0.192	0.259595	no	-0.461116	0.14275	0.201146	no	-0.182569	0.5453	0.620456	no	KCO1 (TWO PORE K CHANNEL)	GO:0005215 transporter activity F;GO:0005488 binding F;GO:0006810 transport P;GO:0016020 membrane C
VIT_00s0194g00220	chrUn:10681049-10681310	3.96414	8.7622	3.90763	10.5802	4.35662	6.66955	8.24624	4.62604	5.42206	8.869	11.8725	14.7439	16.6384	7.08184	7.50487	5.54466	7.20212	6.09811	11.8285	10.4084	0.377323	0.4192	0.50013	no	0.137265	0.7806	0.826057	no	1.09309	0.01265	0.0232344	yes	0.908574	0.03525	0.0586078	no	unknown	#N/A
VIT_00s0194g00230	chrUn:10683979-10684720	0	0	0	0	0	0	0	0	0	0	0	0	0	0	0	0	0	0	0	0	0	1	1	no	0	1	1	no	0	1	1	no	0	1	1	no	no hit	GO:0005622 intracellular C;GO:0009056 catabolic process P;GO:0009987 cellular process P;GO:0016787 hydrolase activity F;GO:0019538 protein metabolic process P
VIT_00s0194g00240	chrUn:10709289-10710131	0	0	0	0	0	0.145637	0	0	0	0	0	0	0	0	0	0	0.0485457	0	0	0	inf	1	1	no	0	1	1	no	0	1	1	no	0	1	1	no	#N/A	GO:0016787 hydrolase activity F;GO:0019538 protein metabolic process P
VIT_00s0194g00250	chrUn:10715319-10716510	4.06574	4.59655	4.37912	3.18874	3.71697	3.2873	3.15849	3.36014	4.12587	3.04714	2.16523	2.76839	5.25129	4.13691	4.22745	4.34714	3.39767	3.54817	2.66025	4.53855	-0.35552	0.0289	0.0490287	yes	-0.292992	0.06795	0.105078	no	-0.708502	0.0002	0.00049976	yes	0.0621655	0.689	0.748742	no	KCO1 (TWO PORE K CHANNEL)	GO:0005215 transporter activity F;GO:0005488 binding F;GO:0006810 transport P;GO:0016020 membrane C
VIT_00s0194g00260	chrUn:10724069-10728542	22.2338	28.0684	26.6943	20.1295	25.9101	25.9298	14.9087	20.6487	21.0041	21.7768	26.8955	26.5178	21.724	25.5872	26.9959	25.6655	23.9898	18.8538	25.0634	24.769	-0.0974088	0.12455	0.178844	no	-0.444974	5e-05	0.000133607	yes	-0.03425	0.58105	0.653	no	-0.0512923	0.41875	0.499683	no	microtubule associated protein (MAP70-5)	GO:0005886 plasma membrane C;GO:0007275 multicellular organismal development P;GO:0009987 cellular process P;GO:0016043 cellular component organization P
VIT_00s0194g00270	chrUn:10731349-10733455	27.3031	25.6286	26.3637	13.9393	12.5995	13.2019	17.0966	15.437	16.3544	8.50362	8.90587	7.69947	17.902	18.6191	17.5305	26.4318	13.2469	16.296	8.36965	18.0172	-0.99662	5e-05	0.000133607	yes	-0.697757	5e-05	0.000133607	yes	-1.65904	5e-05	0.000133607	yes	-0.552903	5e-05	0.000133607	yes	RNA-binding protein P67, Chloroplast	GO:0005488 binding F
VIT_00s0194g00280	chrUn:10737029-10738089	0.143567	0	0	0	0	0	0.0834041	0	0.138143	0	0.0962453	0	0	0	0	0.0478555	0	0.0738489	0.0320818	0	-inf	1	1	no	0.625891	1	1	no	-0.576932	1	1	no	-inf	1	1	no	Cyclin D3_1	GO:0005634 nucleus C;GO:0007049 cell cycle P;GO:0009987 cellular process P
VIT_00s0194g00290	chrUn:10738471-10738846	0	0	0	0	0	0	0	0	0	0	0	0	0	0	0	0	0	0	0	0	0	1	1	no	0	1	1	no	0	1	1	no	0	1	1	no	4-hydroxy-3-methylbut-2-enyl diphosphate reductase	GO:0005975 carbohydrate metabolic process P;GO:0006629 lipid metabolic process P;GO:0008152 metabolic process P;GO:0008219 cell death P;GO:0009058 biosynthetic process P;GO:0009987 cellular process P;GO:0016020 membrane C
VIT_00s0194g00300	chrUn:10743612-10744295	0	0	0	0	0	0	0	0	0	0	0	0	0	0	0	0	0	0	0	0	0	1	1	no	0	1	1	no	0	1	1	no	0	1	1	no	proline-rich family protein	GO:0005488 binding F;GO:0006810 transport P
VIT_00s0194g00310	chrUn:10757539-10769322	5.3765	6.58903	6.75435	2.03961	2.49169	4.34432	3.60006	3.6257	4.62696	1.70752	2.19482	0.669246	4.228	3.40027	3.81535	6.23996	2.95854	3.95091	1.52386	3.81454	-1.07665	5e-05	0.000133607	yes	-0.659353	0.0004	0.000958609	yes	-2.0338	5e-05	0.000133607	yes	-0.710027	0.00035	0.000845983	yes	RNA-binding protein P67, Chloroplast	GO:0005488 binding F
VIT_00s0194g00320	chrUn:10774807-10775227	0	0	0.218236	0	0	0	0	0	0	0	0	0	0	0	0	0.0727453	0	0	0	0	-inf	1	1	no	-inf	1	1	no	-inf	1	1	no	-inf	1	1	no	no hit	GO:0005975 carbohydrate metabolic process P;GO:0006629 lipid metabolic process P;GO:0008152 metabolic process P;GO:0008219 cell death P;GO:0009058 biosynthetic process P;GO:0009987 cellular process P;GO:0016020 membrane C
VIT_00s0194g00330	chrUn:10777194-10777709	0.767953	1.4484	0.221463	1.13957	1.23455	1.88997	1.34938	1.31089	1.75596	0	0.305848	0	0	0.668933	0.303811	0.812605	1.42136	1.47208	0.101949	0.324248	0.806648	0.2371	0.310557	no	0.857228	0.18355	0.249872	no	-2.9947	0.18945	0.256618	no	-1.32546	0.17275	0.237247	no	proline-rich family protein	GO:0005488 binding F;GO:0006810 transport P
VIT_00s0194g00340	chrUn:10780203-10788013	0.225535	0.228035	0.610171	0.266736	0.22676	0	0.403676	0	0	0	0.337067	0.164446	0.632898	0.368607	0.669644	0.35458	0.164499	0.134559	0.167171	0.55705	-1.10803	1	1	no	-1.39788	1	1	no	-1.08479	1	1	no	0.651694	0.3984	0.479533	no	no hit	GO:0005488 binding F;GO:0006810 transport P
VIT_00s0194g00350	chrUn:10789788-10790424	0	0	0	0	0	0	0	0	0	0	0	0	0	0	0	0	0	0	0	0	0	1	1	no	0	1	1	no	0	1	1	no	0	1	1	no	D1 protease	#N/A
VIT_00s0194g00360	chrUn:10794066-10795220	1.3362	0.670226	0.95647	0.448712	0.22216	0.255079	0.442232	1.65129	0.94797	0.267247	0.660459	0	0.629977	1.20377	0.65606	0.987632	0.30865	1.01383	0.309235	0.829934	-1.678	0.08255	0.124773	no	0.0377728	0.92145	0.939435	no	-1.67527	0.07325	0.112311	no	-0.250978	0.6799	0.740696	no	histone H2A.4 HTA12	GO:0003677 DNA binding F;GO:0005622 intracellular C;GO:0005634 nucleus C;GO:0009987 cellular process P;GO:0016043 cellular component organization P
VIT_00s0194g00380	chrUn:10804160-10805994	0	0	0	0	0	0	0	0	0	0	0	0	0	0	0	0	0	0	0	0	0	1	1	no	0	1	1	no	0	1	1	no	0	1	1	no	no hit	#N/A
VIT_00s0198g00010	chrUn:10812433-10813086	7.93896	6.30347	6.74669	4.66759	6.26825	7.19704	4.64927	6.65589	3.34337	11.6507	4.65871	0	0	0	0	6.99637	6.0443	4.88284	5.43648	0	-0.211033	0.87675	0.904636	no	-0.518886	0.665	0.727954	no	-0.363935	0.75255	0.802668	no	-inf	0.02285	0.0396912	yes	unknown	#N/A
VIT_00s0198g00020	chrUn:10816687-10820382	1.08543	1.08329	0.66255	1.19677	0.615565	1.59025	0.711083	1.06215	1.23124	1.21802	1.25813	0.781211	1.01841	1.25078	1.24975	0.943759	1.1342	1.00149	1.08579	1.17298	0.265179	0.45555	0.535478	no	0.0856617	0.80935	0.850087	no	0.202253	0.5788	0.650914	no	0.313688	0.3727	0.453447	no	ATP binding	#N/A
VIT_00s0198g00030	chrUn:10820936-10821705	0	0.270536	0.289559	0	0.269024	0.617774	1.02683	0.285662	0.860956	1.72092	0.799782	1.56077	0.649068	1.16616	0.794454	0.186698	0.2956	0.724483	1.36049	0.869893	0.662936	1	1	no	1.95624	0.2793	0.356199	no	2.86535	0.23735	0.310834	no	2.22013	0.2747	0.351292	no	no hit	#N/A
VIT_00s0198g00040	chrUn:10824824-10825129	0	0	0	0	0	0	0	0	0	0	0	0	0	0	0	0	0	0	0	0	0	1	1	no	0	1	1	no	0	1	1	no	0	1	1	no	no hit	GO:0003674 molecular_function F;GO:0005515 protein binding F;GO:0006350 transcription P
VIT_00s0198g00050	chrUn:10872610-10877050	0	0	0	0	0	0	0	0	0	0	0	0	0	0	0	0	0	0	0	0	0	1	1	no	0	1	1	no	0	1	1	no	0	1	1	no	no hit	#N/A
VIT_00s0198g00060	chrUn:10882722-10882965	0	7.53913	0	0	5.62275	3.22795	3.58632	2.98524	1.99938	4.52894	2.78598	5.43681	1.69709	6.09332	2.76742	2.51304	2.95024	2.85698	4.25058	3.51928	0.231394	0.78265	0.827847	no	0.185054	0.81005	0.85065	no	0.758222	0.32155	0.400638	no	0.485843	0.56105	0.634682	no	Ribosomal protein S7 30S	GO:0009536 plastid C
VIT_00s0198g00090	chrUn:10900072-10901594	0	0	0	0.271494	0	0	0	0	0	0	0	0	0	0	0	0	0.0904978	0	0	0	inf	1	1	no	0	1	1	no	0	1	1	no	0	1	1	no	CTV.22	GO:0003674 molecular_function F;GO:0005515 protein binding F;GO:0006350 transcription P
VIT_00s0198g00100	chrUn:10909127-10909388	0	0	0	0	0	0	0	0	0	0	0	0	0	0	0	0	0	0	0	0	0	1	1	no	0	1	1	no	0	1	1	no	0	1	1	no	molecular chaperone DnaK	GO:0000166 nucleotide binding F;GO:0006950 response to stress P
VIT_00s0198g00110	chrUn:10924557-10925848	3.0253	0	0	0	0	0	0	0	0	0	0	0	0	0	0	1.00843	0	0	0	0	-inf	1	1	no	-inf	1	1	no	-inf	1	1	no	-inf	1	1	no	no hit	#N/A
VIT_00s0198g00120	chrUn:10962500-10963350	0.43945	0	0	0	0	0.503616	0.514129	0	0.467907	0	0	0.636176	0	0.475332	0	0.146483	0.167872	0.327345	0.212059	0.158444	0.196625	1	1	no	1.16008	1	1	no	0.533728	1	1	no	0.113235	1	1	no	no hit	GO:0003674 molecular_function F;GO:0005515 protein binding F;GO:0006350 transcription P
VIT_00s0198g00130	chrUn:10965437-10970424	0	0.390706	0	0	0	0	0	0.206275	0	0.318803	0	0	0.240861	0	0	0.130235	0	0.0687583	0.106268	0.080287	-inf	1	1	no	-0.921515	1	1	no	-0.293419	1	1	no	-0.697884	1	1	no	no hit	#N/A
VIT_00s0198g00140	chrUn:11004403-11007356	8.92951	12.5881	10.8655	6.51557	8.88356	8.80899	5.91299	11.5768	15.0765	6.12367	4.8018	3.514	6.58306	8.31426	10.7321	10.7944	8.06938	10.8554	4.81316	8.54313	-0.419749	0.12875	0.184045	no	0.0081383	0.96755	0.973735	no	-1.16522	0.0025	0.00526528	yes	-0.337441	0.21135	0.28168	no	no hit	#N/A
VIT_00s0198g00150	chrUn:11007437-11008605	66.2714	106.489	71.2356	107.374	99.2759	75.9907	137.249	168.664	112.964	42.694	98.3789	67.1949	104.927	100.412	136.813	81.3321	94.2134	139.626	69.4226	114.051	0.212107	0.55205	0.626582	no	0.77967	0.0237	0.0410265	yes	-0.228419	0.54715	0.622151	no	0.487776	0.1441	0.202802	no	no hit	#N/A
VIT_00s0198g00160	chrUn:11011398-11011959	1.85434	2.29763	1.81203	1.49695	2.04429	1.65685	2.07978	1.53227	1.92421	2.96951	2.50248	2.96503	1.9099	2.08506	1.42046	1.988	1.7327	1.84542	2.81234	1.80514	-0.198301	0.5384	0.61408	no	-0.10737	0.72545	0.780042	no	0.500452	0.08875	0.13298	no	-0.139207	0.67035	0.732598	no	AAA-type ATPase	#N/A
VIT_00s0198g00170	chrUn:11018775-11051097	1.43306	1.07331	1.20482	0.963914	0.963189	1.01624	0.969801	0.912186	0.860873	2.02549	1.19956	1.24598	1.05028	1.35412	0.884065	1.23707	0.981115	0.914287	1.49034	1.09615	-0.334429	0.1153	0.16725	no	-0.436204	0.04565	0.073776	no	0.268721	0.16275	0.225282	no	-0.174474	0.3971	0.478262	no	AAA-type ATPase	GO:0000166 nucleotide binding F;GO:0016787 hydrolase activity F
VIT_00s0198g00180	chrUn:11053143-11053755	2.35176	2.68953	3.51834	2.15599	2.37733	2.38839	1.85434	0.946632	1.90204	2.61642	3.09206	2.58605	3.80726	1.61018	3.51024	2.85321	2.30724	1.56767	2.76484	2.97589	-0.306418	0.5374	0.613162	no	-0.863963	0.1437	0.202317	no	-0.0453874	0.9457	0.95758	no	0.0607379	0.89285	0.917167	no	no hit	#N/A
VIT_00s0199g00010	chrUn:11072721-11073135	0	0	0.224785	0	0	0	0	0	0	0	0	0	0	0	0	0.0749285	0	0	0	0	-inf	1	1	no	-inf	1	1	no	-inf	1	1	no	-inf	1	1	no	no hit	#N/A
VIT_00s0199g00020	chrUn:11077258-11079625	17.0455	17.6997	17.777	11.3434	11.9285	9.57761	14.4321	15.0577	14.5046	8.08202	7.43961	9.5579	13.9806	12.294	14.5338	17.5074	10.9498	14.6648	8.35984	13.6028	-0.677056	5e-05	0.000133607	yes	-0.255609	0.01775	0.0315951	yes	-1.06642	5e-05	0.000133607	yes	-0.364063	0.0011	0.00246233	yes	Thymidylate synthase	GO:0000166 nucleotide binding F
VIT_00s0199g00030	chrUn:11080657-11087816	5.66459	4.84829	4.453	7.37123	6.62289	7.16368	4.75562	4.97763	4.52021	6.06835	5.90178	6.43613	5.53374	5.31507	5.51762	4.98863	7.0526	4.75115	6.13542	5.45548	0.499512	5e-05	0.000133607	yes	-0.0703646	0.4449	0.525246	no	0.298519	0.0011	0.00246233	yes	0.129063	0.1512	0.211469	no	UBIQUITIN-SPECIFIC PROTEASE 16	GO:0005488 binding F;GO:0009056 catabolic process P;GO:0009987 cellular process P;GO:0016787 hydrolase activity F;GO:0019538 protein metabolic process P
VIT_00s0199g00040	chrUn:11093231-11093384	44.9564	50.26	17.9313	15.1144	41.6493	19.1283	37.2925	44.225	26.658	44.6451	37.1457	72.4895	21.2487	27.081	36.8983	37.7159	25.2973	36.0585	51.4268	28.4093	-0.576189	0.4905	0.568757	no	-0.064835	0.93115	0.946642	no	0.447346	0.47565	0.554644	no	-0.40881	0.5216	0.598475	no	no hit	#N/A
VIT_00s0199g00050	chrUn:11093428-11093601	0	0	0	0	0	0	0	0	0	0	0	0	0	0	0	0	0	0	0	0	0	1	1	no	0	1	1	no	0	1	1	no	0	1	1	no	2-oxoglutarate/malate carrier protein, Mitochondrial	#N/A
VIT_00s0199g00060	chrUn:11103903-11105635	0	0	0	0	0	0	0	0	0	0	0	0	0	1.61098	0	0	0	0	0	0.536994	0	1	1	no	0	1	1	no	0	1	1	no	inf	1	1	no	pleckstriny (PH) domain-containing protein	#N/A
VIT_00s0199g00070	chrUn:11114220-11129660	1.23518	0.85199	1.43298	1.45574	1.08929	1.45915	1.76475	1.28518	1.16202	0.52599	1.52923	1.49213	0.874109	0.721391	0.804197	1.17338	1.33473	1.40398	1.18245	0.799899	0.185869	0.51735	0.594485	no	0.258848	0.3659	0.446553	no	0.0111035	0.9563	0.965276	no	-0.552786	0.0909	0.135798	no	pleckstriny (PH) domain-containing protein	GO:0005515 protein binding F;GO:0005622 intracellular C;GO:0007165 signal transduction P;GO:0030234 enzyme regulator activity F
VIT_00s0199g00080	chrUn:11134322-11147580	0.666827	0.420485	0.450051	0.683946	0.676981	0.43437	1.25168	0.465137	0.297368	0.593084	0.621537	0.635341	0.691264	0.474707	0.734996	0.512455	0.598432	0.671394	0.616654	0.633656	0.223764	0.36985	0.450594	no	0.389735	0.1172	0.169658	no	0.267037	0.2833	0.360485	no	0.306275	0.2162	0.287168	no	Unknown protein	GO:0005515 protein binding F;GO:0005886 plasma membrane C;GO:0006350 transcription P;GO:0007165 signal transduction P
VIT_00s0199g00090	chrUn:11150582-11153790	0.166016	0.149777	0.400771	0.195645	0.07447	0.171009	0.0960887	0.237226	0.158884	0.239578	0.332087	0.108011	0.456176	0.32281	0.219917	0.238855	0.147041	0.164066	0.226559	0.332967	-0.699912	1	1	no	-0.541855	1	1	no	-0.0762491	1	1	no	0.479248	1	1	no	Unknown protein	#N/A
VIT_00s0199g00100	chrUn:11154993-11155740	0.332424	0.61735	0	0.78529	0.30695	0.352433	0.584847	0.325933	0.327443	0.241714	0	0	0.184976	0.498959	0.453226	0.316591	0.481558	0.412741	0.0805713	0.379054	0.605086	1	1	no	0.382615	1	1	no	-1.97428	1	1	no	0.25978	1	1	no	Unknown protein	#N/A
VIT_00s0199g00110	chrUn:11166526-11170783	0.116238	0	0	0	0	0.119453	0.275982	0	0.221966	0	0	0.150895	0.129246	0	0.153616	0.0387459	0.0398177	0.165983	0.0502984	0.0942873	0.0393633	1	1	no	2.09892	1	1	no	0.376466	1	1	no	1.28302	1	1	no	threonine endopeptidase	GO:0009536 plastid C;GO:0009579 thylakoid C;GO:0016020 membrane C
VIT_00s0199g00120	chrUn:11172630-11174754	0.0780004	0	0.0881937	0	0.0819395	0	0	0	0	0	0	0	0	0.088797	0	0.055398	0.0273132	0	0	0.029599	-1.02024	1	1	no	-inf	1	1	no	-inf	1	1	no	-0.904286	1	1	no	heat shock protein binding	GO:0000166 nucleotide binding F;GO:0003674 molecular_function F;GO:0005515 protein binding F
VIT_00s0199g00130	chrUn:11176163-11177350	0.221671	0.0449803	0.0962861	0.156372	0.178916	0.0513567	0.3117	0.142485	0.334006	0.125035	0.199462	0.129749	0.0975553	0.436251	0.132089	0.120979	0.128882	0.26273	0.151415	0.221965	0.0912896	1	1	no	1.11883	1	1	no	0.323754	1	1	no	0.875575	1	1	no	Cysteine desulfurase	GO:0005488 binding F;GO:0008152 metabolic process P;GO:0009987 cellular process P;GO:0016740 transferase activity F
VIT_00s0199g00140	chrUn:11185020-11188247	0	0	0	0	0	0	0	0	0	0	0	0	0	0	0	0	0	0	0	0	0	1	1	no	0	1	1	no	0	1	1	no	0	1	1	no	14-3-3 protein GF14 kappa (GRF8)	GO:0003676 nucleic acid binding F;GO:0005488 binding F
VIT_00s0199g00150	chrUn:11190383-11194654	158.608	142.077	141.54	111.804	102.893	100.699	88.9324	83.2952	84.7911	149.645	145.367	146.821	113.201	113.082	100.772	147.408	105.132	85.6729	147.278	109.018	-0.487617	5e-05	0.000133607	yes	-0.782906	5e-05	0.000133607	yes	-0.00127738	0.9823	0.985131	no	-0.435247	5e-05	0.000133607	yes	threonine endopeptidase	GO:0009536 plastid C;GO:0009579 thylakoid C;GO:0016020 membrane C
VIT_00s0199g00160	chrUn:11196437-11198462	0.269547	0.0898191	0.288404	0.10674	0	0.102552	0.210164	0.0948407	0	0	0.132765	0.129545	0.29964	0.193584	0.131881	0.215923	0.069764	0.101668	0.0874368	0.208368	-1.62997	1	1	no	-1.08665	1	1	no	-1.30421	1	1	no	-0.0513824	1	1	no	heat shock protein binding	GO:0000166 nucleotide binding F;GO:0003674 molecular_function F;GO:0005515 protein binding F
VIT_00s0199g00170	chrUn:11199870-11201235	39.7255	46.7243	43.1883	34.5569	41.4294	38.0878	49.4984	41.838	45.0838	28.8617	33.5367	33.5636	34.6388	41.0113	40.639	43.2127	38.0247	45.4734	31.9873	38.763	-0.184519	0.0025	0.00526528	yes	0.0735686	0.2192	0.290573	no	-0.433955	5e-05	0.000133607	yes	-0.156774	0.00985	0.0184995	yes	Cysteine desulfurase	GO:0005488 binding F;GO:0008152 metabolic process P;GO:0009987 cellular process P;GO:0016740 transferase activity F
VIT_00s0199g00190	chrUn:11210066-11213702	4.35924	5.3571	5.81569	7.23965	7.07752	9.52429	9.46657	11.8789	10.3914	9.45328	6.90045	7.50573	11.6288	9.31927	10.8998	5.17734	7.94715	10.579	7.95315	10.6159	0.618226	5e-05	0.000133607	yes	1.03091	5e-05	0.000133607	yes	0.619316	5e-05	0.000133607	yes	1.03595	5e-05	0.000133607	yes	14-3-3 protein GF14 kappa (GRF8)	GO:0005515 protein binding F;GO:0005634 nucleus C;GO:0005886 plasma membrane C
VIT_00s0199g00200	chrUn:11216486-11217838	0	0	0	0	0	0	0	0	0	0	0	0	0	0	0	0	0	0	0	0	0	1	1	no	0	1	1	no	0	1	1	no	0	1	1	no	SWI1 (SWITCH1)	GO:0005634 nucleus C;GO:0006259 DNA metabolic process P;GO:0006629 lipid metabolic process P;GO:0007049 cell cycle P;GO:0007275 multicellular organismal development P;GO:0016043 cellular component organization P;GO:0016787 hydrolase activity F
VIT_00s0199g00210	chrUn:11226468-11228449	0	0	0	0	0	0	0	0	0.0524447	0	0	0	0	0	0	0	0	0.0174816	0	0	0	1	1	no	inf	1	1	no	0	1	1	no	0	1	1	no	cyclin delta-2 (CYCD2)	GO:0005515 protein binding F;GO:0005634 nucleus C;GO:0007049 cell cycle P;GO:0009987 cellular process P
VIT_00s0199g00220	chrUn:11230513-11243851	4.36826	5.56793	3.93985	4.40725	4.02958	3.63775	6.44064	5.87923	6.75963	3.89822	3.38352	3.03377	6.1739	6.03353	6.13153	4.62535	4.02486	6.35983	3.4385	6.11299	-0.200624	0.10515	0.154359	no	0.459427	0.0001	0.000259042	yes	-0.427781	0.0014	0.00308026	yes	0.402315	0.0005	0.00118127	yes	phosphofructokinase	GO:0000166 nucleotide binding F;GO:0005829 cytosol C;GO:0005975 carbohydrate metabolic process P;GO:0006091 generation of precursor metabolites and energy P;GO:0009056 catabolic process P;GO:0016301 kinase activity F
VIT_00s0199g00230	chrUn:11253975-11255190	0	0	0	0	0	0	0	0	0	0	0	0	0	0	0	0	0	0	0	0	0	1	1	no	0	1	1	no	0	1	1	no	0	1	1	no	unknown	#N/A
VIT_00s0199g00240	chrUn:11261176-11269998	3.51028	3.03387	3.02325	3.47762	2.91289	2.66764	5.28842	4.89729	4.73503	3.29157	2.31957	2.96744	5.44047	3.8331	4.40342	3.18913	3.01938	4.97358	2.85953	4.559	-0.0789112	0.60715	0.676389	no	0.641119	5e-05	0.000133607	yes	-0.157389	0.30665	0.385076	no	0.515551	0.0003	0.000731789	yes	pyrophosphate-fructose-6-phosphate 1-phosphotransferase	GO:0000166 nucleotide binding F;GO:0005829 cytosol C;GO:0005975 carbohydrate metabolic process P;GO:0006091 generation of precursor metabolites and energy P;GO:0009056 catabolic process P;GO:0016301 kinase activity F
VIT_00s0199g00250	chrUn:11277852-11280416	10.1888	9.98201	9.21916	7.8133	8.96563	7.81249	6.31935	9.01008	7.17315	7.30396	6.66347	9.40446	8.96817	7.28697	7.32827	9.79665	8.19714	7.50086	7.79063	7.86114	-0.257168	0.0551	0.0871763	no	-0.385233	0.0051	0.0101236	yes	-0.330549	0.01585	0.0285162	yes	-0.317551	0.0194	0.0342435	yes	zinc finger homeobox 22	GO:0003677 DNA binding F;GO:0003700 sequence-specific DNA binding transcription factor activity F;GO:0005634 nucleus C;GO:0006350 transcription P
VIT_00s0199g00260	chrUn:11292871-11300127	27.0923	22.9292	22.8405	23.9678	17.6088	18.9219	26.6662	33.7997	27.6949	25.1731	21.1409	18.991	22.8362	28.379	22.0001	24.2873	20.1662	29.3869	21.7684	24.4051	-0.268268	0.0652	0.101287	no	0.274971	0.0412	0.0673902	no	-0.157972	0.27075	0.347056	no	0.00697806	0.95355	0.963169	no	GLABRA2 expression modulator	GO:0006464 protein modification process P;GO:0007275 multicellular organismal development P;GO:0009653 anatomical structure morphogenesis P;GO:0009987 cellular process P;GO:0016043 cellular component organization P;GO:0030154 cell differentiation P
VIT_00s0199g00270	chrUn:11305397-11306678	12.0274	8.84914	11.3285	6.19909	7.76443	4.55652	8.71168	10.2599	13.8047	5.24076	5.64247	6.25638	13.2081	12.9018	12.9931	10.735	6.17335	10.9254	5.71321	13.0344	-0.798199	0.0005	0.00118127	yes	0.0253671	0.8972	0.920496	no	-0.909952	0.00015	0.000380956	yes	0.279996	0.09855	0.145807	no	Unknown protein	GO:0016787 hydrolase activity F
VIT_00s0199g00280	chrUn:11308801-11312238	0	0	0	0	0	0	0	0	0	0	0	0	0	0	0	0	0	0	0	0	0	1	1	no	0	1	1	no	0	1	1	no	0	1	1	no	no hit	#N/A
VIT_00s0199g00290	chrUn:11314310-11314670	0	0	0	0	0	0	0	0	0	0	0	0	0	0	0	0	0	0	0	0	0	1	1	no	0	1	1	no	0	1	1	no	0	1	1	no	no hit	GO:0003674 molecular_function F;GO:0003824 catalytic activity F;GO:0019725 cellular homeostasis P
VIT_00s0199g00300	chrUn:11315981-11322315	148.976	146.164	158.508	100.109	99.275	102.964	138.256	140.941	144.519	105.826	94.9811	97.0527	107.877	112.636	121.479	151.216	100.783	141.239	99.2867	113.997	-0.585359	5e-05	0.000133607	yes	-0.098473	0.1891	0.256196	no	-0.606937	5e-05	0.000133607	yes	-0.407612	5e-05	0.000133607	yes	protein transport protein SFT1	GO:0004872 receptor activity F;GO:0005515 protein binding F;GO:0005783 endoplasmic reticulum C;GO:0005794 Golgi apparatus C;GO:0005886 plasma membrane C;GO:0006810 transport P;GO:0009987 cellular process P;GO:0016020 membrane C
VIT_00s0199g00310	chrUn:11325137-11325689	6.79214	9.93225	11.295	20.5009	36.2971	33.5955	7.14966	6.29253	8.16552	157.394	260.593	252.302	6.08312	10.5696	8.93238	9.33981	30.1312	7.20257	223.43	8.52835	1.68979	5e-05	0.000133607	yes	-0.374882	0.01925	0.0340022	yes	4.58028	5e-05	0.000133607	yes	-0.131127	0.3998	0.480916	no	no hit	#N/A
VIT_00s0201g00010	chrUn:11336875-11344116	0	0	0	0	0	0	0	0	0	0	0	0	0	0	0	0	0	0	0	0	0	1	1	no	0	1	1	no	0	1	1	no	0	1	1	no	no hit	#N/A
VIT_00s0201g00020	chrUn:11386128-11387304	0.136626	0.392191	0.186563	0.107388	0.173333	0.0995084	0.261613	0.0920263	0.0924527	0.258176	0.0644127	0.125701	0.1495	0.0939198	0.319918	0.23846	0.126743	0.148697	0.14943	0.187779	-0.911839	1	1	no	-0.681371	1	1	no	-0.67428	1	1	no	-0.34471	1	1	no	pentatricopeptide repeat-containing protein	GO:0005488 binding F;GO:0009536 plastid C
VIT_00s0201g00030	chrUn:11388263-11388419	0	0	0	0	0	0	0	0	0	0	0	0	0	0	0	0	0	0	0	0	0	1	1	no	0	1	1	no	0	1	1	no	0	1	1	no	no hit	#N/A
VIT_00s0201g00060	chrUn:11423199-11431630	2.92374	3.7039	3.09993	4.9415	6.72946	6.07317	6.94916	7.99839	8.38996	7.27557	8.56223	7.99306	4.50718	4.11149	4.57972	3.24252	5.91471	7.77917	7.94362	4.39946	0.86719	5e-05	0.000133607	yes	1.2625	5e-05	0.000133607	yes	1.29268	5e-05	0.000133607	yes	0.440211	0.00055	0.00129163	yes	Unknown protein	#N/A
VIT_00s0201g00070	chrUn:11433033-11440626	6.94029	7.74284	7.18419	6.46337	6.83239	6.84909	6.35854	6.69685	7.40067	5.34944	7.07013	6.13637	6.96804	7.57506	7.13944	7.28911	6.71495	6.81869	6.18531	7.22751	-0.118365	0.20235	0.271468	no	-0.0962477	0.3014	0.379527	no	-0.236895	0.01395	0.0253853	yes	-0.0122429	0.8946	0.918532	no	HhH-GPD base excision DNA repair family protein	GO:0003824 catalytic activity F;GO:0006259 DNA metabolic process P;GO:0006950 response to stress P
VIT_00s0201g00080	chrUn:11531964-11532654	1.9548	1.15792	2.16885	1.66717	2.15897	1.81785	0.483137	1.37549	0.767705	3.27094	2.99526	2.29633	0.925926	1.4038	1.70017	1.76052	1.88133	0.875445	2.85418	1.3433	0.0957482	0.78495	0.829717	no	-1.00792	0.03615	0.0599415	no	0.697069	0.04065	0.0665764	no	-0.390225	0.3592	0.439793	no	no hit	#N/A
VIT_00s0201g00090	chrUn:11572979-11574494	0	0	0	0	0	0	0	0	0	0	0	0	0	0	0	0	0	0	0	0	0	1	1	no	0	1	1	no	0	1	1	no	0	1	1	no	Annexin ANN4	GO:0005488 binding F;GO:0006950 response to stress P;GO:0008289 lipid binding F;GO:0009628 response to abiotic stimulus P
VIT_00s0202g00020	chrUn:11615318-11615618	0	0.467469	0	0	0	0	0	0	0	0	0	0	0	0	0	0.155823	0	0	0	0	-inf	1	1	no	-inf	1	1	no	-inf	1	1	no	-inf	1	1	no	no hit	#N/A
VIT_00s0202g00030	chrUn:11619454-11620778	0.0618483	0	0	0	0	0	0	0	0	0	0.0768879	0	0	0	0	0.0206161	0	0	0.0256293	0	-inf	1	1	no	-inf	1	1	no	0.314023	1	1	no	-inf	1	1	no	Ankyrin repeat protein	#N/A
VIT_00s0202g00040	chrUn:11650517-11653920	2.93363	3.6076	3.20826	4.9815	4.00949	3.907	3.74401	4.45351	4.13648	7.40829	6.58726	6.15968	4.18302	3.65899	3.46643	3.24983	4.29933	4.11134	6.71841	3.76948	0.403748	0.0008	0.00183047	yes	0.339243	0.00745	0.0143247	yes	1.04775	5e-05	0.000133607	yes	0.214001	0.0955	0.14183	no	Ankyrin repeat protein	#N/A
VIT_00s0202g00050	chrUn:11664513-11678044	0	0	0	0	0	0	0	0	0	0	0	0	0	0	0	0	0	0	0	0	0	1	1	no	0	1	1	no	0	1	1	no	0	1	1	no	unknown	#N/A
VIT_00s0202g00060	chrUn:11681243-11683145	0.0705855	0.0496575	0.132873	0.0836686	0.04938	0.113394	0.0544549	0.0524338	0.105354	0.0670412	0.0367004	0.0358102	0.0516425	0.0267563	0.0364559	0.0843719	0.0821474	0.0707474	0.0465173	0.0382849	-0.0385466	1	1	no	-0.254085	1	1	no	-0.858995	1	1	no	-1.13999	1	1	no	pentatricopeptide repeat-containing protein	GO:0005488 binding F;GO:0009536 plastid C
VIT_00s0202g00070	chrUn:11733679-11733751	0	0	0	0	0	0	0	0	0	0	0	0	0	0	0	0	0	0	0	0	0	1	1	no	0	1	1	no	0	1	1	no	0	1	1	no	#N/A	#N/A
VIT_00s0202g00080	chrUn:11747167-11747437	0	0	0	0	0	0	0	0	0	0	0	0	0	0	0	0	0	0	0	0	0	1	1	no	0	1	1	no	0	1	1	no	0	1	1	no	no hit	#N/A
VIT_00s0202g00090	chrUn:11758795-11759098	0	0	0	0	0	0	0	0	0	0	0	0	0	0	0	0	0	0	0	0	0	1	1	no	0	1	1	no	0	1	1	no	0	1	1	no	no hit	#N/A
VIT_00s0203g00010	chrUn:11845714-11845972	0	0	0	0	0	0	0	0	0	0	0	0	0	0	0	0	0	0	0	0	0	1	1	no	0	1	1	no	0	1	1	no	0	1	1	no	no hit	#N/A
VIT_00s0203g00020	chrUn:11855330-11855597	48.1486	38.5224	47.7412	12.7204	10.0808	16.976	64.4165	83.4931	101.803	1.90659	0.998975	0	36.3759	38.5999	48.6237	44.8041	13.2591	83.2376	0.968523	41.1998	-1.75665	5e-05	0.000133607	yes	0.893605	5e-05	0.000133607	yes	-5.5317	0.0165	0.0295724	yes	-0.120992	0.485	0.563556	no	no hit	#N/A
VIT_00s0203g00030	chrUn:11856171-11856387	0	1.49492	1.60004	0	0	0	0	1.5785	0	0	0	0	2.02203	0	2.19499	1.03165	0	0.526168	0	1.40567	-inf	1	1	no	-0.971364	1	1	no	-inf	1	1	no	0.446304	1	1	no	no hit	#N/A
VIT_00s0203g00040	chrUn:11857946-11861577	225.905	207.587	206.964	143.058	131.565	142.654	174.752	181.924	169.674	110.691	104.664	103.062	162.688	157.588	159.818	213.486	139.092	175.45	106.139	160.031	-0.618098	5e-05	0.000133607	yes	-0.283078	0.0003	0.000731789	yes	-1.00818	5e-05	0.000133607	yes	-0.415784	5e-05	0.000133607	yes	vesicle-associated membrane protein	GO:0005198 structural molecule activity F
VIT_00s0203g00050	chrUn:11863170-11864662	147.657	121.134	120.241	83.2523	77.0766	79.8484	188.978	164.043	180.803	38.9851	36.8904	33.4594	128.33	124.27	118.077	129.677	80.0591	177.942	36.445	123.559	-0.695789	5e-05	0.000133607	yes	0.456479	5e-05	0.000133607	yes	-1.83113	5e-05	0.000133607	yes	-0.0697244	0.2157	0.286627	no	receptor-interacting protein	GO:0003824 catalytic activity F;GO:0008152 metabolic process P
VIT_00s0203g00060	chrUn:11869350-11875227	15.6959	14.6332	15.2134	13.5228	11.7851	11.2254	11.3915	12.7956	13.057	9.2133	9.35043	9.23357	12.9268	14.1266	13.6525	15.1808	12.1778	12.4147	9.26577	13.5686	-0.317998	0.00035	0.000845983	yes	-0.290198	0.00095	0.00214846	yes	-0.712268	5e-05	0.000133607	yes	-0.161977	0.05475	0.086684	no	3'(2'),5'-bisphosphate nucleotidase	GO:0005488 binding F;GO:0008152 metabolic process P;GO:0009987 cellular process P;GO:0016787 hydrolase activity F
VIT_00s0203g00070	chrUn:11882231-11883522	9.69371	7.47431	7.84601	10.0677	6.81316	7.65859	4.76718	4.452	4.01521	12.4161	11.6855	10.5728	8.28974	6.19583	8.65296	8.33801	8.17981	4.41146	11.5581	7.71284	-0.0276355	0.80865	0.849515	no	-0.918446	5e-05	0.000133607	yes	0.471134	5e-05	0.000133607	yes	-0.11244	0.33305	0.412647	no	myb domain protein 102	GO:0003677 DNA binding F;GO:0005634 nucleus C;GO:0006350 transcription P;GO:0006950 response to stress P;GO:0009628 response to abiotic stimulus P;GO:0009719 response to endogenous stimulus P
VIT_00s0203g00080	chrUn:11888754-11889603	1.46956	2.40586	0.715284	0.626482	1.46203	1.22085	0.309187	0.564525	0.567142	1.68633	2.17323	2.31329	1.01776	1.58439	1.9625	1.53023	1.10312	0.480285	2.05762	1.52155	-0.472163	0.2826	0.359761	no	-1.67179	0.0097	0.0182432	yes	0.427223	0.22335	0.295299	no	-0.0082097	0.9497	0.960434	no	MOTHER of FT (MFT)	GO:0005737 cytoplasm C
VIT_00s0203g00090	chrUn:11920202-11930425	0	0	0	0	0	0	0	0	0	0	0	0	0	0	0	0	0	0	0	0	0	1	1	no	0	1	1	no	0	1	1	no	0	1	1	no	Equilibrative nucleoside transporter ENT3	GO:0005215 transporter activity F;GO:0006810 transport P;GO:0016020 membrane C
VIT_00s0203g00100	chrUn:11936566-11950111	58.8749	48.645	49.1632	105.337	87.65	85.3815	64.6913	57.298	54.6871	176.661	148.637	153.985	70.3918	60.5541	63.7503	52.2277	92.7896	58.8922	159.761	64.8987	0.829148	5e-05	0.000133607	yes	0.17326	0.0024	0.0050702	yes	1.61303	5e-05	0.000133607	yes	0.313375	5e-05	0.000133607	yes	aarF domain-containing kinase ABC1	GO:0000166 nucleotide binding F;GO:0006464 protein modification process P;GO:0016301 kinase activity F
VIT_00s0203g00110	chrUn:11952950-11967524	0.766678	0.804257	1.09256	1.14111	0.799763	1.16549	0.803092	0.718572	0.754716	0.914472	0.914466	0.490757	1.10225	0.766692	0.908374	0.887833	1.03546	0.758794	0.773232	0.925772	0.221906	0.3553	0.435777	no	-0.22658	0.3749	0.455701	no	-0.199387	0.43305	0.513621	no	0.0603687	0.80495	0.846319	no	jumonji (jmjC)	GO:0003677 DNA binding F;GO:0005488 binding F;GO:0005515 protein binding F
VIT_00s0203g00120	chrUn:11970192-11971168	0.331686	0.30612	0.7372	0.700681	0.913228	0.873788	0.465553	0.646469	0.568282	0.465252	0.678733	0.66227	0.291805	0.824714	0.78658	0.458335	0.829232	0.560101	0.602085	0.634366	0.855373	0.0871	0.130797	no	0.289285	0.6021	0.67195	no	0.393564	0.44615	0.526475	no	0.468913	0.3548	0.435256	no	jumonji (jmjC)	GO:0005515 protein binding F
VIT_00s0203g00130	chrUn:11979230-11994146	9.03791	8.11931	8.41911	11.7756	11.0964	11.0697	7.38395	6.21077	5.74696	7.31002	5.51195	5.54062	9.036	7.43038	8.11987	8.52544	11.3139	6.44723	6.12086	8.19542	0.408253	5e-05	0.000133607	yes	-0.403095	5e-05	0.000133607	yes	-0.478039	5e-05	0.000133607	yes	-0.0569572	0.42405	0.504914	no	Equilibrative nucleoside transporter ENT3	GO:0003676 nucleic acid binding F;GO:0004518 nuclease activity F;GO:0005215 transporter activity F;GO:0006810 transport P;GO:0016020 membrane C
VIT_00s0203g00140	chrUn:12001009-12001870	29.2921	31.6274	25.1803	25.3253	21.3323	22.8653	25.5653	21.2829	18.3565	15.694	13.795	12.5257	19.8105	16.0636	17.8902	28.6999	23.1743	21.7349	14.0049	17.9214	-0.308523	0.00035	0.000845983	yes	-0.401036	5e-05	0.000133607	yes	-1.03512	5e-05	0.000133607	yes	-0.679361	5e-05	0.000133607	yes	octicosapeptide/Phox/Bem1p (PB1) domain-containing protein	GO:0005515 protein binding F
VIT_00s0203g00150	chrUn:12002082-12002403	52.1024	48.5526	59.3903	43.4922	47.1318	44.4363	44.4765	45.5708	34.3365	30.3337	23.353	27.2327	36.7514	35.7119	34.5132	53.3485	45.0201	41.4613	26.9731	35.6588	-0.244877	0.05435	0.0861226	no	-0.363683	0.00485	0.00966979	yes	-0.983924	5e-05	0.000133607	yes	-0.581189	5e-05	0.000133607	yes	octicosapeptide/Phox/Bem1p (PB1) domain-containing protein	#N/A
VIT_00s0203g00160	chrUn:12005083-12010026	0.367047	0.34134	0.487122	0.601927	0.169717	0.259819	0.172968	0.360424	0.66384	0.319542	0.336366	0.246156	0	0.122613	0.167063	0.398503	0.343821	0.399077	0.300688	0.0965587	-0.212934	1	1	no	0.00207748	1	1	no	-0.406323	1	1	no	-2.04511	1	1	no	Cyclin D-type	GO:0005515 protein binding F;GO:0005634 nucleus C;GO:0007049 cell cycle P;GO:0009987 cellular process P
VIT_00s0203g00170	chrUn:12019336-12021296	5.16618	4.59662	5.97948	3.10062	1.47676	2.34152	0.912045	1.34408	1.50034	0.952522	1.35889	1.52992	2.11034	1.75277	3.11501	5.24743	2.3063	1.25215	1.28044	2.32604	-1.18603	5e-05	0.000133607	yes	-2.0672	5e-05	0.000133607	yes	-2.03497	5e-05	0.000133607	yes	-1.17373	5e-05	0.000133607	yes	myb domain protein 92	GO:0003677 DNA binding F;GO:0005634 nucleus C;GO:0006350 transcription P
VIT_00s0203g00180	chrUn:12038275-12042182	41.8926	44.4432	44.3858	63.7699	56.8775	61.3745	38.5746	42.797	40.3392	77.6136	75.1772	80.5763	43.1528	43.5932	41.7039	43.5738	60.674	40.5703	77.789	42.8166	0.477616	5e-05	0.000133607	yes	-0.103039	0.16345	0.226143	no	0.836105	5e-05	0.000133607	yes	-0.0252909	0.7325	0.78608	no	Unknown protein	#N/A
VIT_00s0203g00190	chrUn:12043376-12047505	142.442	141.938	141.355	174.139	170.707	177.152	170.121	146.527	141.812	197.204	195.924	197.297	137.038	140.26	132	141.912	173.999	152.82	196.808	136.432	0.294085	5e-05	0.000133607	yes	0.106839	0.10425	0.153188	no	0.471795	5e-05	0.000133607	yes	-0.0568089	0.3701	0.450844	no	nitric oxide synthase interacting protein	GO:0005488 binding F;GO:0005515 protein binding F
VIT_00s0203g00200	chrUn:12050942-12059185	110.57	102.876	106.887	99.2457	115.608	114.404	127.216	125.407	117.471	103.967	97.4205	91.9212	95.2311	96.2612	84.2453	106.778	109.753	123.365	97.7696	91.9125	0.0396453	0.5734	0.645962	no	0.208321	0.0025	0.00526528	yes	-0.127152	0.0776	0.118198	no	-0.216276	0.0033	0.00679311	yes	universal stress protein (USP) family protein	GO:0006950 response to stress P
VIT_00s0203g00210	chrUn:12064338-12064986	1.02774	0.773256	0.62072	0.482945	0.192234	0.882872	0.36848	0.102061	0.205068	0.440742	0.142873	0.139407	0	0.520805	0.709605	0.807239	0.51935	0.225203	0.241007	0.410137	-0.636288	0.28185	0.358938	no	-1.84177	0.12455	0.178844	no	-1.74392	0.0166	0.0297375	yes	-0.976892	0.1553	0.216369	no	zinc finger (B-box type)	GO:0005488 binding F;GO:0005622 intracellular C
VIT_00s0203g00220	chrUn:12076250-12076964	34.8486	30.8696	34.5664	121.973	104.437	102.289	55.2739	45.0845	44.5815	286.612	266.214	250.804	73.74	65.6283	63.3081	33.4282	109.566	48.3133	267.877	67.5588	1.71266	5e-05	0.000133607	yes	0.531355	5e-05	0.000133607	yes	3.00243	5e-05	0.000133607	yes	1.01508	5e-05	0.000133607	yes	S-locus lectin protein kinase	GO:0009875 pollen-pistil interaction P;GO:0030246 carbohydrate binding F
VIT_00s0204g00010	chrUn:12089662-12089866	58.076	59.1157	95.929	19.2909	41.7186	37.0139	11.4881	72.4886	44.5039	15.8631	28.1875	22.0031	39.6268	36.9901	50.3996	71.0402	32.6745	42.8269	22.0179	42.3388	-1.12047	0.00035	0.000845983	yes	-0.73012	0.006	0.0117539	yes	-1.68996	5e-05	0.000133607	yes	-0.746656	0.0034	0.00698112	yes	no hit	#N/A
VIT_00s0204g00020	chrUn:12089956-12091138	51.2	50.1057	50.5696	47.1977	52.1512	48.5062	41.4615	41.9781	42.9536	59.6177	56.3316	59.2751	42.7165	41.6284	40.314	50.6251	49.285	42.1311	58.4082	41.553	-0.0387028	0.5278	0.604294	no	-0.264968	5e-05	0.000133607	yes	0.206317	0.00065	0.00150948	yes	-0.2849	5e-05	0.000133607	yes	transcription factor	GO:0003677 DNA binding F
VIT_00s0204g00030	chrUn:12098217-12100790	0	0	0	0	0	0	0	0	0	0	0	0	0	0	0	0	0	0	0	0	0	1	1	no	0	1	1	no	0	1	1	no	0	1	1	no	CATIONIC AMINO ACID TRANSPORTER 6	GO:0005215 transporter activity F;GO:0006810 transport P;GO:0009987 cellular process P;GO:0016020 membrane C
VIT_00s0204g00040	chrUn:12110440-12118528	11.6858	10.3576	10.078	10.5643	7.90683	6.92827	8.76287	5.96544	5.66014	16.6099	12.9903	10.11	12.3951	8.11758	8.44887	10.7071	8.46648	6.79615	13.2367	9.65386	-0.338739	0.02815	0.047883	yes	-0.655784	0.00015	0.000380956	yes	0.305972	0.0294	0.0497871	yes	-0.149396	0.31775	0.396594	no	Unknown protein	GO:0006350 transcription P;GO:0009056 catabolic process P;GO:0009987 cellular process P;GO:0016787 hydrolase activity F
VIT_00s0204g00070	chrUn:12127400-12128153	17.0575	24.3709	34.7794	20.0113	12.1174	18.5505	14.872	12.8667	21.5439	37.069	18.0118	17.575	18.8385	21.8858	17.8918	25.4026	16.893	16.4276	24.2186	19.5387	-0.588547	0.3543	0.434715	no	-0.628857	0.32815	0.407542	no	-0.0688601	0.92105	0.939112	no	-0.378639	0.4855	0.564027	no	Unknown protein	#N/A
VIT_00s0204g00080	chrUn:12135660-12139361	3.64186	2.58054	3.39649	3.20728	2.94757	2.46856	2.37137	2.94574	2.73744	4.61752	3.50512	3.72188	4.47116	3.68278	4.0962	3.2063	2.87447	2.68485	3.94817	4.08338	-0.157613	0.30405	0.382314	no	-0.256067	0.1008	0.148717	no	0.300277	0.03845	0.0633427	no	0.348856	0.0171	0.030547	yes	tRNA/rRNA methyltransferase (SpoU)	#N/A
VIT_00s0204g00110	chrUn:12196086-12233267	7.19754	6.37178	6.97841	6.84331	6.52774	6.05689	5.81921	6.02393	5.89465	8.93278	7.18427	7.07413	8.13539	6.6908	6.85356	6.84924	6.47598	5.9126	7.73039	7.22659	-0.0808457	0.3106	0.389177	no	-0.212153	0.0087	0.0165103	yes	0.174597	0.0248	0.0427228	yes	0.0773696	0.32425	0.403496	no	tRNA/rRNA methyltransferase (SpoU)	GO:0003723 RNA binding F;GO:0006139 nucleobase, nucleoside, nucleotide and nucleic acid metabolic process P;GO:0016740 transferase activity F
VIT_00s0204g00120	chrUn:12236498-12237530	2.42925	1.70232	1.3251	2.8587	2.77004	2.82711	2.64306	1.55238	1.72374	2.53233	3.66002	4.12926	0.62084	2.08463	1.81782	1.81889	2.81862	1.97306	3.44053	1.50776	0.631929	0.01375	0.0250556	yes	0.117377	0.654	0.718361	no	0.919575	0.00045	0.00106998	yes	-0.270648	0.34465	0.424742	no	Subtilisin-like serine protease 3	GO:0005618 cell wall C;GO:0016020 membrane C;GO:0016787 hydrolase activity F;GO:0019538 protein metabolic process P
VIT_00s0204g00130	chrUn:12237767-12238802	1.04056	1.11738	1.19595	1.53685	0.987675	1.13402	0.767624	1.31094	0.921913	1.14041	1.46813	0.537194	1.16531	1.07033	0.364587	1.11796	1.21951	1.00016	1.04858	0.866742	0.125437	0.791	0.834787	no	-0.160639	0.7564	0.805972	no	-0.092439	0.84015	0.875213	no	-0.367196	0.5057	0.583384	no	unknown	#N/A
VIT_00s0204g00150	chrUn:12253608-12254497	0	0	0	0	0	0	0	0	0	0	0	0	0	0	0	0	0	0	0	0	0	1	1	no	0	1	1	no	0	1	1	no	0	1	1	no	Glutamate dehydrogenase 2	GO:0003824 catalytic activity F;GO:0005488 binding F;GO:0008152 metabolic process P;GO:0009987 cellular process P
VIT_00s0204g00160	chrUn:12254600-12255157	0	0	0	0	0	0	0	0	0	0	0	0	0	0	0	0	0	0	0	0	0	1	1	no	0	1	1	no	0	1	1	no	0	1	1	no	Glutamate dehydrogenase 2	GO:0003824 catalytic activity F;GO:0005488 binding F;GO:0008152 metabolic process P;GO:0009987 cellular process P
VIT_00s0204g00170	chrUn:12256890-12259852	209.265	221.825	227.456	188.006	213.116	218.518	157.355	191.595	198.293	218.729	252.017	232.588	182.815	218.303	211.736	219.515	206.547	182.414	234.445	204.285	-0.0878534	0.2388	0.312436	no	-0.267103	0.00035	0.000845983	yes	0.0949275	0.2293	0.301904	no	-0.103739	0.16855	0.232277	no	lil3 protein	GO:0003677 DNA binding F;GO:0003700 sequence-specific DNA binding transcription factor activity F;GO:0005634 nucleus C;GO:0006350 transcription P;GO:0009536 plastid C;GO:0009579 thylakoid C;GO:0016020 membrane C
VIT_00s0204g00180	chrUn:12269374-12270070	0	0	0	0	0	0	0	0	0	0.275241	0.128629	0.125509	0	0	0	0	0	0	0.17646	0	0	1	1	no	0	1	1	no	inf	1	1	no	0	1	1	no	ankyrin repeat	#N/A
VIT_00s0204g00210	chrUn:12283005-12284376	0	0	0	0	0	0	0	0	0.0384318	0.0511103	0.107103	0.156758	0.0391914	0	0	0	0	0.0128106	0.104991	0.0130638	0	1	1	no	inf	1	1	no	inf	1	1	no	inf	1	1	no	ankyrin repeat protein family	GO:0005515 protein binding F
VIT_00s0204g00220	chrUn:12296924-12317622	120.109	101.518	98.1952	119.844	104.525	102.086	106.208	85.8214	81.1356	130.137	118.555	115.497	108.901	93.363	85.8241	106.607	108.818	91.0548	121.397	96.0293	0.0296139	0.5985	0.66875	no	-0.227497	5e-05	0.000133607	yes	0.187423	0.001	0.00225411	yes	-0.150758	0.0105	0.0196087	yes	ATP-dependent Clp protease proteolytic subunit (ClpP4)	GO:0000166 nucleotide binding F;GO:0009536 plastid C;GO:0016787 hydrolase activity F;GO:0019538 protein metabolic process P
VIT_00s0204g00230	chrUn:12318298-12318953	481.661	179.069	95.8298	340.892	445.17	102.227	221.992	283.62	94.9782	137.878	132.344	129.134	417.181	289.456	131.463	252.187	296.096	200.197	133.119	279.366	0.231575	0.79525	0.838266	no	-0.333072	0.7478	0.798731	no	-0.921775	0.33345	0.413049	no	0.147667	0.88555	0.911524	no	no hit	#N/A
VIT_00s0207g00010	chrUn:12336827-12339719	0.583743	0.554952	0.356384	0.182225	0.257531	0.253449	0.0907838	0.312522	0.117739	0.0555728	0	0.213441	0.170868	0.159476	0.217289	0.49836	0.231068	0.173682	0.0896711	0.182544	-1.10887	1	1	no	-1.52074	1	1	no	-2.47447	1	1	no	-1.44894	1	1	no	anthranilate N-benzoyltransferase protein 1	GO:0016740 transferase activity F
VIT_00s0207g00020	chrUn:12350168-12353664	29.6377	33.47	37.3497	18.952	21.6881	20.8792	19.829	23.5608	25.2718	16.3642	20.8309	19.7207	16.7938	23.5032	22.6628	33.4858	20.5065	22.8872	18.9719	20.9866	-0.707471	5e-05	0.000133607	yes	-0.549008	5e-05	0.000133607	yes	-0.819683	5e-05	0.000133607	yes	-0.674078	5e-05	0.000133607	yes	Unknown protein	#N/A
VIT_00s0207g00030	chrUn:12355313-12360881	0	0	0	0	0	0	0	0	0	0	0	0	0	0	0	0	0	0	0	0	0	1	1	no	0	1	1	no	0	1	1	no	0	1	1	no	#N/A	#N/A
VIT_00s0207g00040	chrUn:12360976-12368334	4.4161	3.55916	3.38615	5.71254	4.71903	7.22436	6.65135	3.34058	5.03409	7.55651	9.93734	7.9852	3.39306	4.6878	8.12917	3.78714	5.88531	5.00867	8.49302	5.40335	0.636011	0.13345	0.189824	no	0.40332	0.3491	0.429357	no	1.16517	0.01155	0.0213775	yes	0.512746	0.22865	0.301178	no	no hit	#N/A
VIT_00s0207g00050	chrUn:12368972-12369407	363.06	572.38	626.873	273.306	350.775	334.359	307.379	400.578	416.555	214.421	364.002	211.184	263.326	344.27	371.35	520.771	319.48	374.838	263.202	326.315	-0.704924	5e-05	0.000133607	yes	-0.474384	0.00515	0.010215	yes	-0.984478	5e-05	0.000133607	yes	-0.674383	0.0002	0.00049976	yes	no hit	#N/A
VIT_00s0207g00060	chrUn:12369473-12372971	0.52585	0.251654	1.25696	0.353259	0.250248	0.47888	0.263192	0.708596	0.35594	0.522198	0.37198	0.483944	0.408657	0.180794	0.49267	0.678155	0.360796	0.442576	0.459374	0.360707	-0.910433	0.1518	0.212186	no	-0.615689	0.26375	0.339479	no	-0.561945	0.2878	0.365159	no	-0.910788	0.1471	0.206526	no	Unknown protein	#N/A
VIT_00s0207g00070	chrUn:12373533-12384999	6.91143	5.21721	4.67299	8.61147	6.00597	6.21887	6.22389	5.17563	4.39812	15.3333	10.1787	11.4768	7.08531	5.58617	5.59609	5.60055	6.94544	5.26588	12.3296	6.08919	0.310498	5e-05	0.000133607	yes	-0.0888924	0.1619	0.224278	no	1.13848	5e-05	0.000133607	yes	0.120684	0.05405	0.085696	no	HAD-superfamily hydrolase, subfamily IIA	#N/A
VIT_00s0207g00080	chrUn:12388202-12412256	13.3421	9.8046	10.4393	12.7946	9.03889	9.09552	14.0508	11.5929	12.2967	9.42028	8.98238	7.65975	13.397	10.6758	11.4718	11.1954	10.3097	12.6468	8.68747	11.8482	-0.118902	0.26955	0.34576	no	0.175875	0.0833	0.12578	no	-0.365892	0.0009	0.00204241	yes	0.0817724	0.4297	0.51032	no	UDP-GALACTOSE TRANSPORTER 6	GO:0005215 transporter activity F;GO:0005794 Golgi apparatus C;GO:0006810 transport P;GO:0016020 membrane C
VIT_00s0207g00090	chrUn:12418650-12435566	59.9171	57.4331	56.6672	73.1479	71.4978	73.4474	69.3916	71.3225	75.0664	69.2366	67.5477	63.3744	67.5699	66.1754	62.7304	58.0058	72.6977	71.9268	66.7196	65.4919	0.325713	5e-05	0.000133607	yes	0.310333	5e-05	0.000133607	yes	0.201913	0.0032	0.00660321	yes	0.175119	0.0063	0.0122894	yes	RING zinc finger ARIADNE protein ARI5	GO:0003676 nucleic acid binding F;GO:0003824 catalytic activity F;GO:0005488 binding F;GO:0005515 protein binding F;GO:0005622 intracellular C
VIT_00s0207g00100	chrUn:12436824-12442146	8.09377	7.14495	7.26497	5.89722	4.99572	4.74173	9.23043	8.98257	9.02419	3.19301	3.03636	2.67288	7.60043	6.44845	7.34362	7.50123	5.21156	9.07906	2.96742	7.13084	-0.525413	5e-05	0.000133607	yes	0.275417	0.0014	0.00308026	yes	-1.33792	5e-05	0.000133607	yes	-0.0730555	0.41515	0.496184	no	Metallophosphoesterase	GO:0016787 hydrolase activity F
VIT_00s0207g00110	chrUn:12443510-12446226	25.2009	26.8489	23.6087	14.8324	14.3832	13.7277	16.2114	18.5182	20.4261	12.0125	10.8236	11.4738	17.7016	17.1457	17.2555	25.2195	14.3144	18.3852	11.4366	17.3676	-0.81707	5e-05	0.000133607	yes	-0.455994	5e-05	0.000133607	yes	-1.14088	5e-05	0.000133607	yes	-0.538141	5e-05	0.000133607	yes	Antigen receptor	GO:0004872 receptor activity F;GO:0009536 plastid C
VIT_00s0207g00120	chrUn:12453527-12459343	0.147832	0.054185	0.11599	0.104786	0.107765	0.0309331	0.242571	0.0572144	0.0862194	0.0433198	0	0.0781505	0.329376	0.145979	0.119339	0.106002	0.0811612	0.128668	0.0404901	0.198231	-0.385236	1	1	no	0.279559	1	1	no	-1.38846	1	1	no	0.903088	1	1	no	ternary complex factor MIP1	GO:0009536 plastid C
VIT_00s0207g00130	chrUn:12461541-12462096	2.14031	3.56872	3.42451	3.04371	2.81455	3.5126	1.53774	1.42933	1.30541	7.28523	5.82076	4.96964	2.20554	2.78487	1.80687	3.04451	3.12362	1.42416	6.02521	2.26576	0.0370068	0.8992	0.922035	no	-1.0961	0.00425	0.00856895	yes	0.984801	5e-05	0.000133607	yes	-0.426214	0.1272	0.18213	no	sts14 gene	GO:0005576 extracellular region C;GO:0006950 response to stress P;GO:0009607 response to biotic stimulus P
VIT_00s0207g00140	chrUn:12478288-12478780	0	0	0	0	0	0	0	0	0	0	0	0	0	0	0	0	0	0	0	0	0	1	1	no	0	1	1	no	0	1	1	no	0	1	1	no	allergen V5/Tpx-1	GO:0005515 protein binding F;GO:0005730 nucleolus C
VIT_00s0207g00150	chrUn:12479774-12484271	0.256864	0.058375	0.0937193	0.151501	0.0290244	0.1333	0.112946	0.184916	0.185773	0.094125	0.12943	0.0841936	0.321625	0.125814	0.257135	0.136319	0.104609	0.161211	0.102583	0.234858	-0.38199	1	1	no	0.241964	1	1	no	-0.410201	1	1	no	0.784798	1	1	no	ternary complex factor MIP1	GO:0005773 vacuole C;GO:0006350 transcription P;GO:0009536 plastid C
VIT_00s0207g00160	chrUn:12486176-12486404	0	0	0	2.52775	2.39005	1.3721	0	0	1.27481	4.33417	5.32903	10.3996	2.2761	0	0	0	2.09664	0.424937	6.68759	0.7587	inf	0.02395	0.0414006	yes	inf	1	1	no	inf	5e-05	0.000133607	yes	inf	1	1	no	allergen V5/Tpx-1	GO:0005576 extracellular region C;GO:0006950 response to stress P;GO:0009607 response to biotic stimulus P
VIT_00s0207g00170	chrUn:12494087-12497201	0.0714319	0.150584	0	0.0841977	0.149743	0	0	0	0	0	0	0	0	0	0	0.0740054	0.0779802	0	0	0	0.0754772	1	1	no	-inf	1	1	no	-inf	1	1	no	-inf	1	1	no	allergen V5/Tpx-1	GO:0005576 extracellular region C;GO:0006950 response to stress P;GO:0009607 response to biotic stimulus P
VIT_00s0207g00180	chrUn:12502728-12503220	0.332579	0.151	0.161618	0.194489	0.150156	0	0.199061	0	0.320363	0.237365	0.2232	0	0.184433	0.162723	0	0.215066	0.114882	0.173141	0.153522	0.115719	-0.904628	1	1	no	-0.312828	1	1	no	-0.486335	1	1	no	-0.894156	1	1	no	Unknown protein	GO:0005515 protein binding F;GO:0005730 nucleolus C
VIT_00s0207g00190	chrUn:12505399-12507250	1.22064	1.38254	1.39754	1.17639	1.32389	1.11081	0.958744	1.13542	1.38512	1.45889	1.40023	1.44012	1.48853	0.772525	0.939801	1.33357	1.2037	1.15976	1.43308	1.06695	-0.147821	0.4473	0.527563	no	-0.201464	0.31085	0.389442	no	0.103826	0.5769	0.649169	no	-0.321797	0.10755	0.157403	no	pentatricopeptide (PPR) repeat-containing protein	GO:0005488 binding F
VIT_00s0207g00200	chrUn:12507857-12510769	8.90116	7.71225	9.90543	11.5535	9.37341	8.02281	7.50412	7.60053	9.45379	13.6661	12.4131	11.8648	8.64127	7.94161	8.80744	8.83961	9.6499	8.18615	12.648	8.46344	0.126531	0.50805	0.585633	no	-0.110798	0.5753	0.647692	no	0.516855	0.00595	0.0116632	yes	-0.0627388	0.74605	0.797274	no	integral membrane protein, putative	GO:0016020 membrane C
VIT_00s0207g00210	chrUn:12517598-12519713	1608.55	1726.98	1706.76	1129.09	1257.82	1297.11	960.543	1008.96	938.684	1480.22	1613.66	1602.02	1307.93	1483.09	1395.8	1680.76	1228.01	969.397	1565.3	1395.61	-0.452796	5e-05	0.000133607	yes	-0.793956	5e-05	0.000133607	yes	-0.102677	0.2596	0.334886	no	-0.268224	0.00375	0.00763972	yes	photosystem II PsbO protein	GO:0005488 binding F;GO:0006091 generation of precursor metabolites and energy P;GO:0009536 plastid C;GO:0009579 thylakoid C;GO:0015979 photosynthesis P;GO:0016020 membrane C
VIT_00s0207g00220	chrUn:12523952-12527173	9.72577	8.60327	7.73034	6.2221	6.65404	7.64	11.9009	9.64503	7.66164	4.71037	4.55295	4.90209	8.60155	6.06633	8.10952	8.68646	6.83872	9.73585	4.7218	7.59247	-0.345043	0.04075	0.0667202	no	0.164538	0.28875	0.36619	no	-0.879431	5e-05	0.000133607	yes	-0.1942	0.23595	0.309336	no	cold acclimation protein	GO:0006950 response to stress P;GO:0007154 cell communication P;GO:0009536 plastid C;GO:0009579 thylakoid C;GO:0009628 response to abiotic stimulus P;GO:0009719 response to endogenous stimulus P;GO:0009987 cellular process P;GO:0009991 response to extracellular stimulus P;GO:0016020 membrane C
VIT_00s0207g00230	chrUn:12529313-12531490	3.34817	2.86993	3.86614	2.21595	2.28803	1.97736	2.28423	2.53403	2.57202	1.57331	1.68224	1.42733	2.27668	2.26623	2.07062	3.36141	2.16045	2.46342	1.56096	2.20451	-0.637735	5e-05	0.000133607	yes	-0.448402	0.00075	0.00172394	yes	-1.10663	5e-05	0.000133607	yes	-0.608607	5e-05	0.000133607	yes	phototropic-responsive NPH3	GO:0004871 signal transducer activity F;GO:0005515 protein binding F;GO:0009628 response to abiotic stimulus P
VIT_00s0207g00240	chrUn:12535490-12540035	54.7547	60.5822	57.7736	54.3371	58.7024	56.9366	56.4687	61.2298	62.7288	56.4687	59.0686	59.7741	55.1817	61.0009	55.212	57.7035	56.6587	60.1424	58.4371	57.1315	-0.0263605	0.6366	0.702941	no	0.0597243	0.2844	0.36163	no	0.0182259	0.7461	0.797306	no	-0.0143719	0.79675	0.839534	no	tetratricopeptide repeat (TPR)-containing	GO:0005515 protein binding F
VIT_00s0207g00250	chrUn:12540464-12540923	74.9811	97.0029	77.9594	50.0792	60.5011	62.2257	58.2091	66.4142	62.5405	30.1403	27.1062	30.1565	66.6613	77.3845	67.9431	83.3145	57.602	62.3879	29.1343	70.663	-0.532448	5e-05	0.000133607	yes	-0.4173	5e-05	0.000133607	yes	-1.51585	5e-05	0.000133607	yes	-0.237612	0.0028	0.00584034	yes	no hit	GO:0008152 metabolic process P;GO:0009536 plastid C;GO:0009579 thylakoid C;GO:0009987 cellular process P;GO:0016020 membrane C
VIT_00s0207g00260	chrUn:12541474-12546691	0.848694	0.715737	0	0	0.237246	0	0	0	0	0	0	0	0.621017	0	0.700608	0.521477	0.0790819	0	0	0.440542	-2.72118	1	1	no	-inf	1	1	no	-inf	1	1	no	-0.243324	1	1	no	no hit	GO:0009536 plastid C;GO:0009579 thylakoid C;GO:0016020 membrane C
VIT_00s0207g00270	chrUn:12547251-12550438	301.315	284.386	279.661	214.463	201.69	204.71	199.857	221.556	215.079	248.716	232.8	234.337	263.629	262.128	244.921	288.454	206.954	212.164	238.617	256.893	-0.479028	5e-05	0.000133607	yes	-0.443161	5e-05	0.000133607	yes	-0.273641	0.00135	0.00297739	yes	-0.167175	0.04405	0.0714727	no	thioredoxin family	GO:0019725 cellular homeostasis P
VIT_00s0207g00280	chrUn:12552510-12555867	36.6421	34.9097	36.8085	61.9648	65.2078	60.226	56.1761	52.9794	52.698	62.0398	63.1501	61.6184	50.7933	50.7601	51.3904	36.1201	62.4662	53.9511	62.2694	50.9813	0.790275	5e-05	0.000133607	yes	0.578853	5e-05	0.000133607	yes	0.785723	5e-05	0.000133607	yes	0.497166	5e-05	0.000133607	yes	WAK receptor protein kinase	GO:0000166 nucleotide binding F;GO:0004872 receptor activity F;GO:0005488 binding F;GO:0006464 protein modification process P;GO:0016020 membrane C;GO:0016301 kinase activity F
VIT_00s0207g00290	chrUn:12560627-12560695	0	0	0	0	0	0	0	0	0	0	0	0	0	0	0	0	0	0	0	0	0	1	1	no	0	1	1	no	0	1	1	no	0	1	1	no	no hit	#N/A
VIT_00s0207g00300	chrUn:12560899-12560953	0	0	0	0	0	0	0	0	0	0	0	0	0	0	0	0	0	0	0	0	0	1	1	no	0	1	1	no	0	1	1	no	0	1	1	no	no hit	#N/A
VIT_00s0208g00020	chrUn:12614548-12619986	0	0	0	0	0	0	0	0	0	0	0	0	0	0	0	0	0	0	0	0	0	1	1	no	0	1	1	no	0	1	1	no	0	1	1	no	COP9 signalosome complex subunit 4	GO:0005198 structural molecule activity F;GO:0005840 ribosome C;GO:0006412 translation P
VIT_00s0208g00030	chrUn:12620390-12620741	0	0	0	0	0	0	0	0	0	0	0	0	0	0	0	0	0	0	0	0	0	1	1	no	0	1	1	no	0	1	1	no	0	1	1	no	calmodulin binding protein	GO:0005488 binding F
VIT_00s0208g00040	chrUn:12628664-12633236	0	0.114011	0.0406757	0	0	0	0.0389735	0	0.0403143	0.0980918	0	0	0.0374063	0	0	0.0515621	0	0.0264293	0.0326973	0.0124688	-inf	1	1	no	-0.964176	1	1	no	-0.657142	1	1	no	-2.04799	1	1	no	Polyprotein	GO:0003723 RNA binding F;GO:0005488 binding F;GO:0006259 DNA metabolic process P;GO:0009058 biosynthetic process P;GO:0016740 transferase activity F;GO:0016787 hydrolase activity F;GO:0019538 protein metabolic process P
VIT_00s0208g00050	chrUn:12637033-12637522	0	0	0	0	0	0	0	0	0	0	0	0	0	0	0	0	0	0	0	0	0	1	1	no	0	1	1	no	0	1	1	no	0	1	1	no	multidrug resistance-associated protein 3	GO:0000166 nucleotide binding F;GO:0016787 hydrolase activity F
VIT_00s0208g00060	chrUn:12645917-12646883	0	0	0	0	0	0	0	0	0	0	0	0	0	0	0	0	0	0	0	0	0	1	1	no	0	1	1	no	0	1	1	no	0	1	1	no	no hit	#N/A
VIT_00s0208g00070	chrUn:12674641-12674851	2.07071	0	0	0	0	0	0	0	0	0	0	0	0	0	0	0.690236	0	0	0	0	-inf	1	1	no	-inf	1	1	no	-inf	1	1	no	-inf	1	1	no	no hit	#N/A
VIT_00s0208g00080	chrUn:12742631-12742920	0	0	0	0	0	0	0	0	0	0	0	0	0	0	0	0	0	0	0	0	0	1	1	no	0	1	1	no	0	1	1	no	0	1	1	no	Oxidosqualene Cyclase	#N/A
VIT_00s0208g00090	chrUn:12747735-12748095	0	0	0	0	0	0	0	0	0	0	0	0	0	0	0	0	0	0	0	0	0	1	1	no	0	1	1	no	0	1	1	no	0	1	1	no	unknown	#N/A
VIT_00s0208g00100	chrUn:12750673-12751066	0	0	0	0	0	0	0	0	0	0	0	0	0	0	0	0	0	0	0	0	0	1	1	no	0	1	1	no	0	1	1	no	0	1	1	no	unknown	#N/A
VIT_00s0208g00110	chrUn:12751818-12756412	0	0	0	0	0	0	0	0	0	0	0	0	0	0	0	0	0	0	0	0	0	1	1	no	0	1	1	no	0	1	1	no	0	1	1	no	no hit	#N/A
VIT_00s0208g00120	chrUn:12770263-12771311	0	0	0	0	0	0	0	0	0	0	0	0	0	0	0	0	0	0	0	0	0	1	1	no	0	1	1	no	0	1	1	no	0	1	1	no	no hit	#N/A
VIT_00s0208g00130	chrUn:12773858-12774432	5.17672	12.2142	15.2519	9.20814	4.04865	6.97283	20.9987	10.7476	10.7974	3.79333	3.00905	5.87214	19.9123	8.77496	11.956	10.8809	6.74321	14.1812	4.22484	13.5478	-0.690294	0.38265	0.463631	no	0.38218	0.52785	0.604337	no	-1.36483	0.2065	0.276234	no	0.316253	0.5806	0.652567	no	CBL-interacting protein kinase 23	#N/A
VIT_00s0211g00010	chrUn:12798485-12803264	25.8525	25.7631	23.2622	19.7653	20.3797	20.9224	17.9229	18.2857	18.4115	27.0766	27.8883	25.2003	23.1025	21.9183	21.1608	24.9593	20.3558	18.2067	26.7217	22.0606	-0.294135	0.0001	0.000259042	yes	-0.455108	5e-05	0.000133607	yes	0.0984362	0.15935	0.221244	no	-0.178107	0.0136	0.0248075	yes	endoribonuclease E-like protein	GO:0003824 catalytic activity F;GO:0008152 metabolic process P;GO:0009536 plastid C;GO:0009579 thylakoid C;GO:0016020 membrane C
VIT_00s0211g00020	chrUn:12807923-12810121	0	0	0	0	0	0	0	0	0	0	0	0	0	0	0	0	0	0	0	0	0	1	1	no	0	1	1	no	0	1	1	no	0	1	1	no	ABC transporter G member 29	GO:0000166 nucleotide binding F;GO:0016020 membrane C;GO:0016787 hydrolase activity F
VIT_00s0211g00030	chrUn:12812980-12817893	0.160464	0.150985	0.138516	0.271843	0.214488	0.197016	0.0793339	0.204977	0.137285	0.399812	0.191295	0.37331	0.101006	0.162707	0.12668	0.149988	0.227782	0.140532	0.321472	0.130131	0.602805	1	1	no	-0.0939533	1	1	no	1.09984	1	1	no	-0.204885	1	1	no	symbiosis receptor kinase	GO:0000166 nucleotide binding F;GO:0004872 receptor activity F;GO:0005515 protein binding F;GO:0006464 protein modification process P;GO:0016020 membrane C;GO:0016301 kinase activity F
VIT_00s0211g00040	chrUn:12820416-12821982	0.0947174	0.108693	0.232671	0.787271	0	0	0.220591	0.11477	0.115302	0	0.481991	0.783835	0.208939	0	0.319187	0.145361	0.262424	0.150221	0.421942	0.176042	0.852261	1	1	no	0.047449	1	1	no	1.53741	1	1	no	0.276284	1	1	no	nodulation receptor kinase	GO:0000166 nucleotide binding F;GO:0006464 protein modification process P;GO:0016301 kinase activity F
VIT_00s0211g00050	chrUn:12824107-12825110	116.191	205.032	161.699	74.8955	118.039	184.813	137.019	199.403	165.985	122.599	159.508	93.3836	95.9677	127.918	229.746	160.974	125.916	167.469	125.163	151.211	-0.354365	0.1581	0.219743	no	0.0570698	0.8028	0.844549	no	-0.363012	0.14215	0.200457	no	-0.0902662	0.70485	0.762247	no	Protein BRICK1 (AtBRK1)	GO:0005515 protein binding F;GO:0005737 cytoplasm C;GO:0005856 cytoskeleton C;GO:0007275 multicellular organismal development P;GO:0009653 anatomical structure morphogenesis P;GO:0009987 cellular process P;GO:0016043 cellular component organization P;GO:0030154 cell differentiation P
VIT_00s0211g00060	chrUn:12826269-12842507	42.9353	38.3065	39.368	49.7585	47.6585	47.5774	56.8799	50.0083	49.4064	58.7457	58.4347	57.3801	48.6947	46.2605	47.0364	40.2033	48.3315	52.0982	58.1868	47.3305	0.265651	0.0007	0.00161669	yes	0.373921	5e-05	0.000133607	yes	0.53338	5e-05	0.000133607	yes	0.235458	0.0015	0.00328254	yes	metalloendopeptidase	GO:0003677 DNA binding F;GO:0005488 binding F;GO:0006259 DNA metabolic process P;GO:0016787 hydrolase activity F;GO:0019538 protein metabolic process P;GO:0040029 regulation of gene expression, epigenetic P
VIT_00s0211g00070	chrUn:12861028-12878578	19.1912	20.411	16.702	25.0662	25.4177	23.9458	18.4907	17.0044	17.1826	43.6343	42.7644	41.0069	20.0314	22.3992	19.7963	18.768	24.8099	17.5593	42.4685	20.7423	0.402639	5e-05	0.000133607	yes	-0.096047	0.18985	0.257089	no	1.17812	5e-05	0.000133607	yes	0.144297	0.04535	0.0733456	no	glycine hydroxymethyltransferase	GO:0005488 binding F;GO:0005739 mitochondrion C;GO:0008152 metabolic process P;GO:0009987 cellular process P;GO:0016740 transferase activity F
VIT_00s0211g00080	chrUn:12898653-12902937	0	0	0.134075	0	0	0	0	0	0.132883	0	0	0	0.129682	0	0.183929	0.0446916	0	0.0442944	0	0.104537	-inf	1	1	no	-0.0128781	1	1	no	-inf	1	1	no	1.22594	1	1	no	Serine hydroxymethyltransferase 2	GO:0005488 binding F;GO:0008152 metabolic process P;GO:0009987 cellular process P;GO:0016740 transferase activity F
VIT_00s0211g00090	chrUn:12914097-12921172	80.5356	84.0213	78.6485	98.4106	108.617	108.134	79.7482	72.9984	70.913	189.824	205.685	190.704	87.3848	93.1653	86.6822	81.0685	105.054	74.5532	195.404	89.0774	0.373917	5e-05	0.000133607	yes	-0.12087	0.0516	0.0822454	no	1.26925	5e-05	0.000133607	yes	0.135919	0.0272	0.0464314	yes	Serine hydroxymethyltransferase 2	GO:0005488 binding F;GO:0005739 mitochondrion C;GO:0008152 metabolic process P;GO:0009987 cellular process P;GO:0016740 transferase activity F
VIT_00s0211g00100	chrUn:12921200-12930742	0.584621	0.786859	0.421093	0.392441	0.62597	0.449202	0.490121	0.498511	0.500821	1.07717	0.930471	1.47534	0.554917	0.508768	0.57767	0.597524	0.489204	0.496484	1.16099	0.547118	-0.288561	0.58435	0.656009	no	-0.267249	0.61165	0.680493	no	0.958292	0.0398	0.0653388	no	-0.127144	0.81305	0.853155	no	glycine hydroxymethyltransferase	GO:0005488 binding F;GO:0005739 mitochondrion C;GO:0008152 metabolic process P;GO:0009987 cellular process P;GO:0016740 transferase activity F
VIT_00s0211g00110	chrUn:12939692-12948543	0	0	0	0	0	0	0	0	0	0	0	0	0	0	0	0	0	0	0	0	0	1	1	no	0	1	1	no	0	1	1	no	0	1	1	no	MADS-box AGAMOUS-LIKE 17	GO:0003677 DNA binding F;GO:0003700 sequence-specific DNA binding transcription factor activity F;GO:0005634 nucleus C;GO:0006350 transcription P
VIT_00s0211g00120	chrUn:12953502-12959650	225.678	225.176	218.562	294.733	304.982	298.325	208.465	206.887	198.841	500.278	531.994	514.275	237.375	247.097	232.01	223.139	299.347	204.731	515.516	238.828	0.423877	5e-05	0.000133607	yes	-0.124209	0.15525	0.216311	no	1.20808	5e-05	0.000133607	yes	0.0980301	0.26135	0.336806	no	Glycine hydroxymethyltransferase	GO:0005488 binding F;GO:0005739 mitochondrion C;GO:0008152 metabolic process P;GO:0009987 cellular process P;GO:0016740 transferase activity F
VIT_00s0211g00130	chrUn:12963810-12964128	0	0	0	0	0	0	0	0	0	0	0	0	0	0	0	0	0	0	0	0	0	1	1	no	0	1	1	no	0	1	1	no	0	1	1	no	no hit	#N/A
VIT_00s0211g00140	chrUn:12967171-12980867	0	0	0	0	0	0	0	0	0	0	0	0	0	0	0	0	0	0	0	0	0	1	1	no	0	1	1	no	0	1	1	no	0	1	1	no	MADS-box AGAMOUS-LIKE 21	GO:0003677 DNA binding F;GO:0003700 sequence-specific DNA binding transcription factor activity F;GO:0005634 nucleus C;GO:0006350 transcription P
VIT_00s0211g00150	chrUn:12983841-12984054	0	0	0	0	0	0	0	0	0	0	0	0	0	0	0	0	0	0	0	0	0	1	1	no	0	1	1	no	0	1	1	no	0	1	1	no	MADS-box AGAMOUS-LIKE 21	GO:0003677 DNA binding F;GO:0003700 sequence-specific DNA binding transcription factor activity F;GO:0005634 nucleus C;GO:0006350 transcription P
VIT_00s0211g00160	chrUn:12990212-12992616	0	0	0	0	0	0	0	0	0	0	0	0.121717	0	0	0	0	0	0	0.0405724	0	0	1	1	no	0	1	1	no	inf	1	1	no	0	1	1	no	Serine hydroxymethyltransferase 1	GO:0005488 binding F;GO:0005739 mitochondrion C;GO:0008152 metabolic process P;GO:0009987 cellular process P;GO:0016740 transferase activity F
VIT_00s0211g00170	chrUn:12996876-12997194	0.494668	0	0	0	0	0	0	0	0.419507	0	0	0	0	0.426164	0	0.164889	0	0.139836	0	0.142055	-inf	1	1	no	-0.237764	1	1	no	-inf	1	1	no	-0.215051	1	1	no	no hit	#N/A
VIT_00s0211g00180	chrUn:13000195-13020904	0	0	0	0	0.090481	0	0	0	0	0	0	0	0	0	0	0	0.0301603	0	0	0	inf	1	1	no	0	1	1	no	0	1	1	no	0	1	1	no	MADS-box AGAMOUS-LIKE 21	GO:0003677 DNA binding F;GO:0003700 sequence-specific DNA binding transcription factor activity F;GO:0005515 protein binding F;GO:0005634 nucleus C;GO:0006350 transcription P
VIT_00s0211g00190	chrUn:13025994-13026759	0	0	0	0	0	0	0	0	0	0	0	0	0	0	0	0	0	0	0	0	0	1	1	no	0	1	1	no	0	1	1	no	0	1	1	no	lectin protein kinase	GO:0005488 binding F;GO:0030246 carbohydrate binding F
VIT_00s0213g00010	chrUn:13065447-13065996	0	0	0	0	0	0	0	0	0	0	0	0	0	0	0	0	0	0	0	0	0	1	1	no	0	1	1	no	0	1	1	no	0	1	1	no	AAA-type ATPase family	#N/A
VIT_00s0213g00020	chrUn:13067320-13076906	0	0.223409	0.239117	0	0.888641	0.510158	0	0.235899	0	0.321548	0	0	0	0.963012	0	0.154175	0.466266	0.0786331	0.107183	0.321004	1.59658	1	1	no	-0.971364	1	1	no	-0.5245	1	1	no	1.05802	1	1	no	AAA-type ATPase	GO:0000166 nucleotide binding F;GO:0016787 hydrolase activity F
VIT_00s0213g00040	chrUn:13092634-13095283	0.228857	0.908087	0.485969	0.542398	0	0.259204	0	0.479429	0.240825	0.337549	1.00671	0.327431	0	0.489293	0.333335	0.540971	0.267201	0.240085	0.55723	0.274209	-1.01763	0.182	0.248074	no	-1.17201	0.21535	0.286221	no	0.0427223	0.9073	0.928519	no	-0.980273	0.25275	0.327486	no	AAA-type ATPase	#N/A
VIT_00s0213g00050	chrUn:13101517-13102078	0	0	0	0	0	0	0	0	0	0	0	0	0	0	0	0	0	0	0	0	0	1	1	no	0	1	1	no	0	1	1	no	0	1	1	no	AAA-type ATPase	#N/A
VIT_00s0213g00070	chrUn:13172525-13176735	2.01952	0	0	0	0.981461	0	1.176	0	0	0	0	0	1.12889	0	1.44917	0.673174	0.327154	0.392	0	0.859353	-1.04101	1	1	no	-0.780125	1	1	no	-inf	1	1	no	0.352271	1	1	no	no hit	#N/A
VIT_00s0213g00080	chrUn:13195676-13203744	0	0	0	0	0	0	0	0	0	0	0	0	0	0	0	0	0	0	0	0	0	1	1	no	0	1	1	no	0	1	1	no	0	1	1	no	no hit	#N/A
VIT_00s0213g00090	chrUn:13210077-13210382	0	0	0	0	19.7578	0	21.4165	0	21.0769	0	0	0	0	0	0	0	6.58594	14.1645	0	0	inf	1	1	no	inf	0.123	0.176935	no	0	1	1	no	0	1	1	no	CTV.22	GO:0003674 molecular_function F;GO:0005515 protein binding F;GO:0006350 transcription P
VIT_00s0213g00100	chrUn:13213906-13214322	0	0	0	0	0	0	0.435091	0	0	0	0.51604	0	0	0	0	0	0	0.14503	0.172013	0	0	1	1	no	inf	1	1	no	inf	1	1	no	0	1	1	no	no hit	#N/A
VIT_00s0213g00110	chrUn:13233261-13233325	0	0	0	0	0	0	0	0	0	0	0	0	0	0	0	0	0	0	0	0	0	1	1	no	0	1	1	no	0	1	1	no	0	1	1	no	#N/A	#N/A
VIT_00s0214g00010	chrUn:13291963-13292245	0.5855	0	0	0.690245	1.68629	0.645387	1.37136	0.59686	0	1.69338	0	0	1.28889	0.609141	0	0.195167	1.00731	0.656074	0.564461	0.632675	2.36773	0.21005	0.280193	no	1.74915	1	1	no	1.53217	1	1	no	1.69676	1	1	no	DnaJ homolog, subfamily C, member 13	#N/A
VIT_00s0214g00020	chrUn:13292355-13292790	0.448113	0.760158	0.813607	1.31467	0.377955	0.650938	0.808253	0.200664	1.20956	0.32639	0.280905	0.274092	0.995876	1.02397	0.837102	0.673959	0.781189	0.739494	0.293796	0.952314	0.21301	0.80305	0.844756	no	0.133877	0.8594	0.890872	no	-1.19785	0.254	0.328827	no	0.498776	0.4851	0.563645	no	WD40-repeat protein	GO:0005515 protein binding F
VIT_00s0214g00030	chrUn:13314907-13315882	0	0	0	0	0	0	0	0	0	0	0	0	0	0	0	0	0	0	0	0	0	1	1	no	0	1	1	no	0	1	1	no	0	1	1	no	#N/A	#N/A
VIT_00s0214g00040	chrUn:13320307-13321444	1.54673	1.40417	1.0735	0.810482	0.748029	0.973383	1.36977	0.317715	0.744771	0.37733	0.370635	0.216987	0.989698	1.0268	1.1045	1.34147	0.843965	0.810753	0.321651	1.04033	-0.668555	0.0206	0.0361623	yes	-0.726474	0.0173	0.0308666	yes	-2.06024	0.0008	0.00183047	yes	-0.366765	0.1781	0.243565	no	Lectin PHLOEM PROTEIN 2-LIKE B1 PP2-B1	GO:0005515 protein binding F;GO:0005634 nucleus C;GO:0030246 carbohydrate binding F
VIT_00s0214g00050	chrUn:13331793-13332470	0	0	0	0	0	0	0	0	0	0	0	0	0	0	0	0	0	0	0	0	0	1	1	no	0	1	1	no	0	1	1	no	0	1	1	no	no hit	#N/A
VIT_00s0214g00060	chrUn:13348740-13350189	22.7728	23.8045	23.4069	14.0982	14.8829	14.3629	17.9628	18.0511	18.3401	6.22311	6.48422	7.25738	18.9589	20.7167	17.997	23.328	14.448	18.118	6.6549	19.2242	-0.691196	5e-05	0.000133607	yes	-0.36464	5e-05	0.000133607	yes	-1.80958	5e-05	0.000133607	yes	-0.279143	0.00185	0.00398565	yes	F-box protein PP2-B2	GO:0000166 nucleotide binding F;GO:0005634 nucleus C;GO:0006464 protein modification process P;GO:0016301 kinase activity F;GO:0030246 carbohydrate binding F
VIT_00s0214g00070	chrUn:13357393-13357624	0	0	0	0	0	0	0	0	0	0	0	0	0	0	0	0	0	0	0	0	0	1	1	no	0	1	1	no	0	1	1	no	0	1	1	no	ABC transporter C member 9	#N/A
VIT_00s0214g00080	chrUn:13367489-13370221	0	0	0	0	0	0	0	0	0	0	0	0	0	0	0	0	0	0	0	0	0	1	1	no	0	1	1	no	0	1	1	no	0	1	1	no	WD-40 repeat family protein / beige-related	#N/A
VIT_00s0214g00090	chrUn:13372264-13375420	6.98068	6.28884	5.10436	5.20336	6.04524	5.44509	3.34164	2.60084	3.22442	3.66664	5.11269	5.36661	6.22902	4.51805	5.84812	6.12463	5.56456	3.05563	4.71531	5.53173	-0.138354	0.30935	0.38792	no	-1.00315	5e-05	0.000133607	yes	-0.377268	0.0077	0.0147639	yes	-0.146892	0.28025	0.357223	no	F-box protein PP2-B10 (Protein PHLOEM PROTEIN 2-LIKE B10)	GO:0005515 protein binding F;GO:0005634 nucleus C;GO:0030246 carbohydrate binding F
VIT_00s0214g00110	chrUn:13390689-13395490	0	0	0	0	0	0	0	0	0	0	0	0	0	0	0	0	0	0	0	0	0	1	1	no	0	1	1	no	0	1	1	no	0	1	1	no	no hit	#N/A
VIT_00s0214g00120	chrUn:13399054-13399612	0	3.1046	3.32289	5.14893	4.11633	2.36314	2.61688	2.18545	3.29336	6.19792	3.05936	1.49258	2.39789	2.23042	0	2.1425	3.87613	2.69856	3.58328	1.54277	0.855325	0.39955	0.480679	no	0.332899	0.7334	0.786847	no	0.741989	0.53725	0.613028	no	-0.473771	0.70275	0.760521	no	F-box family protein	#N/A
VIT_00s0214g00130	chrUn:13402265-13403610	52.1735	50.8615	48.1398	27.0441	26.5665	25.7924	31.9662	35.3511	34.08	34.3023	28.0927	27.8015	37.7494	37.9006	38.035	50.3916	26.4677	33.7991	30.0655	37.895	-0.928951	5e-05	0.000133607	yes	-0.576198	5e-05	0.000133607	yes	-0.745074	5e-05	0.000133607	yes	-0.411175	5e-05	0.000133607	yes	F-box family protein	GO:0005515 protein binding F;GO:0005634 nucleus C;GO:0030246 carbohydrate binding F
VIT_00s0214g00150	chrUn:13410894-13412446	23.4522	19.3337	20.3758	15.6656	15.2154	12.73	9.89823	11.3971	10.8208	27.9254	23.2306	23.3514	16.6856	14.8911	17.2415	21.0539	14.537	10.7054	24.8358	16.2727	-0.534357	5e-05	0.000133607	yes	-0.97575	5e-05	0.000133607	yes	0.238332	0.00445	0.00893902	yes	-0.371632	5e-05	0.000133607	yes	F-box protein PP2-B1 (Protein PHLOEM PROTEIN 2-LIKE B1)	GO:0005515 protein binding F;GO:0005634 nucleus C;GO:0030246 carbohydrate binding F
VIT_00s0214g00160	chrUn:13420909-13423282	9.03435	7.31442	8.50681	11.5673	9.56443	9.14041	9.36554	6.87197	8.67559	24.7739	23.0707	21.016	10.9498	10.1166	9.80952	8.28519	10.0907	8.30437	22.9535	10.292	0.284419	0.0157	0.0282729	yes	0.00333513	0.9862	0.988184	no	1.47011	5e-05	0.000133607	yes	0.312912	0.00745	0.0143247	yes	Lectin, phloem-specific	GO:0005515 protein binding F;GO:0005634 nucleus C;GO:0030246 carbohydrate binding F
VIT_00s0214g00170	chrUn:13433500-13434028	0	0	0	0	0	0	0	0	0	0	0	0	0	0	0	0	0	0	0	0	0	1	1	no	0	1	1	no	0	1	1	no	0	1	1	no	ACTIN-RELATED PROTEIN 7	GO:0000166 nucleotide binding F;GO:0005515 protein binding F;GO:0005737 cytoplasm C;GO:0005856 cytoskeleton C
VIT_00s0215g00010	chrUn:13493561-13493747	0	0	0	0	0	0	0	0	0	0	0	0	0	0	0	0	0	0	0	0	0	1	1	no	0	1	1	no	0	1	1	no	0	1	1	no	lateral organ boundaries DOMAIN 6	GO:0016020 membrane C
VIT_00s0215g00020	chrUn:13508804-13524669	14.4367	14.9709	15.2057	9.00789	8.41451	8.95046	11.3194	12.461	12.3987	6.24259	5.7728	6.81648	12.0975	11.711	11.344	14.8711	8.79096	12.0597	6.27729	11.7175	-0.758418	5e-05	0.000133607	yes	-0.302316	0.0002	0.00049976	yes	-1.2443	5e-05	0.000133607	yes	-0.343845	5e-05	0.000133607	yes	Protease Do-like 10	GO:0003824 catalytic activity F;GO:0005515 protein binding F;GO:0005739 mitochondrion C;GO:0008152 metabolic process P;GO:0016787 hydrolase activity F;GO:0019538 protein metabolic process P
VIT_00s0215g00030	chrUn:13525506-13533584	42.0172	36.4367	37.4516	38.7893	35.364	36.1522	42.6228	40.5678	39.9714	44.832	38.6549	38.493	43.6529	39.8087	37.2129	38.6352	36.7685	41.054	40.66	40.2249	-0.0714437	0.24385	0.317874	no	0.087609	0.15135	0.211637	no	0.0736954	0.2277	0.300158	no	0.0581734	0.34185	0.421871	no	autophagy 4a (APG4a)	GO:0005737 cytoplasm C;GO:0006810 transport P;GO:0009056 catabolic process P;GO:0009987 cellular process P;GO:0016787 hydrolase activity F
VIT_00s0215g00040	chrUn:13536566-13543233	40.1401	39.1641	42.1541	54.0333	51.2849	49.308	58.602	44.8236	44.355	52.39	52.2715	48.74	53.0109	49.8421	48.5385	40.4861	51.5421	49.2602	51.1338	50.4639	0.348323	5e-05	0.000133607	yes	0.282995	5e-05	0.000133607	yes	0.336851	5e-05	0.000133607	yes	0.317824	5e-05	0.000133607	yes	proteasome 26S regulatory subunit (RPN2)	GO:0005488 binding F;GO:0005622 intracellular C;GO:0009056 catabolic process P;GO:0019538 protein metabolic process P;GO:0030234 enzyme regulator activity F
VIT_00s0215g00050	chrUn:13543310-13544966	72.8103	70.776	81.2239	107.603	100.034	99.5697	101.291	89.8981	79.3401	107.558	101.469	98.6564	97.1116	83.0256	91.5891	74.9367	102.402	90.1765	102.561	90.5754	0.450499	5e-05	0.000133607	yes	0.267078	5e-05	0.000133607	yes	0.452738	5e-05	0.000133607	yes	0.273446	5e-05	0.000133607	yes	proteasome 26S regulatory subunit (RPN2)	GO:0005488 binding F;GO:0005622 intracellular C
VIT_00s0215g00070	chrUn:13555571-13561206	30.4914	30.2186	28.8979	28.1408	25.1963	26.4399	29.4579	26.5352	26.6582	17.7003	17.4986	19.6203	33.9217	28.3122	28.2076	29.8693	26.5924	27.5504	18.273	30.1472	-0.16765	0.07245	0.11124	no	-0.116587	0.21615	0.287113	no	-0.708946	5e-05	0.000133607	yes	0.0133609	0.8876	0.9131	no	ADP-ribosylation factor	GO:0000166 nucleotide binding F;GO:0005794 Golgi apparatus C;GO:0006810 transport P;GO:0007165 signal transduction P;GO:0009987 cellular process P
VIT_00s0215g00080	chrUn:13568134-13568314	0	0	3.66006	4.12198	0	0	0	3.6108	0	0	0	0	0	0	0	1.22002	1.37399	1.2036	0	0	0.17147	1	1	no	-0.0195486	1	1	no	-inf	1	1	no	-inf	1	1	no	no hit	#N/A
VIT_00s0215g00090	chrUn:13599795-13614042	11.2286	11.5788	11.9858	13.8017	13.9513	14.0404	13.8412	14.1894	14.1207	13.4883	13.3672	14.6277	12.956	13.434	12.5957	11.5977	13.9312	14.0504	13.8277	12.9952	0.264472	0.0035	0.00717155	yes	0.276773	0.00235	0.00497345	yes	0.253721	0.0045	0.00903151	yes	0.164138	0.06865	0.106026	no	Unknown protein	#N/A
VIT_00s0215g00100	chrUn:13651074-13654094	0	0	0	0	0	0	0	0	0	0	0	0	0	0	0	0	0	0	0	0	0	1	1	no	0	1	1	no	0	1	1	no	0	1	1	no	RHO-RELATED PROTEIN FROM PLANTS 2	#N/A
VIT_00s0215g00110	chrUn:13671592-13676664	44.2377	40.957	40.7187	32.7995	32.8893	32.2841	45.8476	41.7993	38.842	32.2858	34.4497	36.2505	41.7263	39.8277	42.5236	41.9711	32.6576	42.163	34.3287	41.3592	-0.361979	5e-05	0.000133607	yes	0.00657802	0.92595	0.942915	no	-0.289984	5e-05	0.000133607	yes	-0.0211891	0.7596	0.808569	no	sphingosine kinase	GO:0007165 signal transduction P;GO:0008152 metabolic process P;GO:0016301 kinase activity F
VIT_00s0216g00010	chrUn:13770428-13770584	0	0	0	0	0	0	0	0	0	0	0	0	0	0	0	0	0	0	0	0	0	1	1	no	0	1	1	no	0	1	1	no	0	1	1	no	unknown	#N/A
VIT_00s0216g00020	chrUn:13777497-13779572	24.3897	22.6611	23.3346	26.0829	27.4345	26.3641	31.3634	27.4976	27.2299	17.0336	15.1178	16.7345	26.8931	25.3465	25.7436	23.4618	26.6272	28.697	16.2953	25.9944	0.182586	0.00465	0.00930286	yes	0.290586	5e-05	0.000133607	yes	-0.525859	5e-05	0.000133607	yes	0.147888	0.0219	0.0382274	yes	glycosyl transferase family 8 protein	GO:0005794 Golgi apparatus C;GO:0009987 cellular process P;GO:0016020 membrane C;GO:0016043 cellular component organization P;GO:0016740 transferase activity F
VIT_00s0216g00030	chrUn:13802007-13806806	54.1612	61.2377	64.2039	29.9383	32.0263	31.0208	31.3051	40.1636	40.9974	26.6421	29.4657	27.3421	38.6404	41.1874	41.0579	59.8676	30.9951	37.4887	27.8167	40.2952	-0.949735	5e-05	0.000133607	yes	-0.675321	5e-05	0.000133607	yes	-1.10583	5e-05	0.000133607	yes	-0.571167	5e-05	0.000133607	yes	nuclear transport factor 2 (NTF2)	GO:0000166 nucleotide binding F;GO:0003676 nucleic acid binding F;GO:0005622 intracellular C;GO:0006810 transport P
VIT_00s0216g00040	chrUn:13841216-13847217	59.1098	45.5717	44.2217	52.0059	45.1806	50.9349	55.8762	46.0904	46.7409	120.58	93.7379	90.6725	52.1185	44.0064	36.7818	49.6344	49.3738	49.5692	101.664	44.3023	-0.00759504	0.9145	0.934097	no	-0.00189717	0.9753	0.979689	no	1.03439	5e-05	0.000133607	yes	-0.16396	0.02345	0.0406322	yes	ER lumen protein retaining receptor	GO:0004872 receptor activity F;GO:0005488 binding F;GO:0005783 endoplasmic reticulum C;GO:0006810 transport P;GO:0009987 cellular process P;GO:0016020 membrane C
VIT_00s0216g00050	chrUn:13856058-13856265	0	0	0	0	0	0	0	0	0	0	0	0	0	0	0	0	0	0	0	0	0	1	1	no	0	1	1	no	0	1	1	no	0	1	1	no	no hit	#N/A
VIT_00s0216g00060	chrUn:13861139-13862554	8.72052	10.7359	9.20305	4.35428	4.92736	5.15828	3.20389	3.48805	3.60728	4.43501	5.67271	5.53512	8.3473	9.84185	8.91601	9.55317	4.8133	3.43307	5.21428	9.03505	-0.988951	5e-05	0.000133607	yes	-1.47648	5e-05	0.000133607	yes	-0.873511	5e-05	0.000133607	yes	-0.0804456	0.45135	0.531457	no	nuclear transport factor 2 (NTF2)	#N/A
VIT_00s0216g00070	chrUn:13887658-13895185	0.485085	0.76206	0.533305	0.381931	0.46634	0.368115	0.534304	0.402333	0.497474	0.51377	0.216622	0.338188	0.537706	0.663295	0.688572	0.593483	0.405462	0.478037	0.356193	0.629858	-0.549642	0.0895	0.133969	no	-0.312085	0.30535	0.383679	no	-0.736547	0.0422	0.068845	no	0.0858183	0.76225	0.810836	no	unknown	GO:0003824 catalytic activity F
VIT_00s0218g00010	chrUn:13915108-13917256	6.72372	6.59459	6.40287	12.3901	11.0076	10.4336	8.67313	9.94755	9.444	10.8034	10.9314	9.64719	11.4076	11.7258	11.4119	6.57373	11.2771	9.3549	10.4607	11.5151	0.778618	5e-05	0.000133607	yes	0.50901	5e-05	0.000133607	yes	0.670192	5e-05	0.000133607	yes	0.808744	5e-05	0.000133607	yes	Cinnamyl alcohol dehydrogenase	GO:0003824 catalytic activity F;GO:0005488 binding F;GO:0008152 metabolic process P;GO:0009058 biosynthetic process P;GO:0009987 cellular process P;GO:0019748 secondary metabolic process P
VIT_00s0218g00030	chrUn:13945739-13950305	8.21497	6.30741	6.75091	4.32387	3.72557	4.98152	3.58161	3.25491	3.87369	5.04886	4.06578	4.30916	5.32449	3.83294	4.10832	7.0911	4.34365	3.57007	4.4746	4.42192	-0.7071	5e-05	0.000133607	yes	-0.990056	5e-05	0.000133607	yes	-0.664251	5e-05	0.000133607	yes	-0.681336	5e-05	0.000133607	yes	ELO1 (ELONGATA 1)	GO:0005622 intracellular C;GO:0006350 transcription P
VIT_00s0218g00040	chrUn:13957685-13958702	1.41501	1.25307	1.22941	0.728818	1.09031	0.834574	0.588301	0.606431	0.609242	0.240289	0.231526	0	1.17973	1.06902	1.53322	1.29916	0.884566	0.601325	0.157272	1.26066	-0.554539	0.0618	0.096579	no	-1.11137	0.0024	0.0050702	yes	-3.04625	0.00935	0.0176389	yes	-0.0434017	0.8829	0.909524	no	Dof zinc finger protein DOF4.7	GO:0003677 DNA binding F;GO:0005488 binding F;GO:0006350 transcription P
VIT_00s0218g00050	chrUn:13962790-13969377	2.60181	3.04636	3.36771	3.29303	3.66934	3.39656	2.18553	2.71832	2.63989	4.74638	5.75025	5.6314	2.72583	3.17498	3.40196	3.00529	3.45298	2.51458	5.37601	3.10092	0.200334	0.0424	0.0691296	no	-0.25719	0.0156	0.0281097	yes	0.839029	5e-05	0.000133607	yes	0.0451921	0.6448	0.710241	no	kinesin motor protein	GO:0000166 nucleotide binding F;GO:0003774 motor activity F;GO:0005856 cytoskeleton C;GO:0009987 cellular process P
VIT_00s0218g00060	chrUn:13976381-13980100	14.1189	10.7581	7.03667	4.25424	5.349	8.52998	9.52201	7.8886	7.29114	9.3215	7.06756	8.18916	8.83097	9.33906	7.45926	10.6379	6.0444	8.23392	8.19274	8.5431	-0.815539	0.0053	0.0104873	yes	-0.36956	0.14085	0.198873	no	-0.376793	0.1359	0.192821	no	-0.31638	0.1989	0.26754	no	Methylmalonate semi-aldehyde dehydrogenase	#N/A
VIT_00s0218g00070	chrUn:13980129-14001637	12.4371	12.4782	12.3968	13.358	12.3873	11.6412	12.7765	12.3313	11.4494	14.6123	13.195	13.198	13.0406	12.4586	12.9348	12.4373	12.4622	12.1857	13.6684	12.8113	0.00287897	0.9666	0.972978	no	-0.0294871	0.6293	0.696449	no	0.136166	0.0259	0.0444325	yes	0.0427407	0.48025	0.558968	no	Methylmalonate semi-aldehyde dehydrogenase	GO:0003723 RNA binding F;GO:0003824 catalytic activity F;GO:0006139 nucleobase, nucleoside, nucleotide and nucleic acid metabolic process P;GO:0008152 metabolic process P;GO:0009987 cellular process P;GO:0016740 transferase activity F
VIT_00s0218g00080	chrUn:14006938-14007299	0	0	0	0	0	0	0	0	0	0	0	0	0	0	0	0	0	0	0	0	0	1	1	no	0	1	1	no	0	1	1	no	0	1	1	no	exostosin family protein	#N/A
VIT_00s0218g00090	chrUn:14012895-14017673	6.85219	5.86141	6.36008	2.99157	3.81878	3.46155	5.9108	5.93302	5.91763	2.20258	2.44982	2.3321	5.88522	5.3581	5.46054	6.35789	3.42396	5.92048	2.32817	5.56796	-0.892882	5e-05	0.000133607	yes	-0.102834	0.3797	0.460648	no	-1.44935	5e-05	0.000133607	yes	-0.191401	0.11615	0.168312	no	exostosin family protein	GO:0005794 Golgi apparatus C;GO:0009987 cellular process P;GO:0016020 membrane C;GO:0016043 cellular component organization P;GO:0016740 transferase activity F
VIT_00s0218g00100	chrUn:14017964-14021286	5.32812	4.83019	4.35353	3.06955	3.4444	3.41054	3.03533	3.85873	4.07888	0.65189	0.375774	0.870817	2.55169	2.8423	2.47292	4.83728	3.30816	3.65765	0.632827	2.6223	-0.548167	5e-05	0.000133607	yes	-0.403281	0.0018	0.00388575	yes	-2.93431	5e-05	0.000133607	yes	-0.883361	5e-05	0.000133607	yes	metal transporter Nramp6	GO:0005215 transporter activity F;GO:0005886 plasma membrane C;GO:0006810 transport P;GO:0016020 membrane C
VIT_00s0218g00110	chrUn:14030384-14035390	1.41597	1.66084	1.56984	2.09133	2.16633	1.87165	3.84525	2.14087	1.55589	1.19362	1.11589	1.3377	2.34226	2.4406	2.34359	1.54888	2.0431	2.51401	1.21573	2.37549	0.399533	0.0089	0.016854	yes	0.698759	5e-05	0.000133607	yes	-0.349401	0.0431	0.0701426	no	0.616993	5e-05	0.000133607	yes	1-deoxy-D-xylulose-5-phosphate synthase, chloroplast precursor	GO:0003824 catalytic activity F;GO:0006629 lipid metabolic process P;GO:0009058 biosynthetic process P;GO:0009987 cellular process P;GO:0016740 transferase activity F;GO:0019748 secondary metabolic process P
VIT_00s0218g00120	chrUn:14041599-14044192	0.98916	1.41529	1.05194	0.844231	1.01644	1.09972	1.16053	0.87174	1.16771	1.51106	1.74333	1.30413	0.969913	1.14387	1.06789	1.15213	0.986796	1.06666	1.51951	1.06056	-0.223479	0.227	0.299396	no	-0.111206	0.53985	0.615405	no	0.3993	0.01925	0.0340022	yes	-0.11948	0.5142	0.591492	no	pentatricopeptide (PPR) repeat-containing protein	GO:0005488 binding F
VIT_00s0218g00130	chrUn:14055158-14056598	0	0	0	0	0	0	0	0	0	0	0	0	0	0	0	0	0	0	0	0	0	1	1	no	0	1	1	no	0	1	1	no	0	1	1	no	anthocyanidine rhamnosyl-transferase	GO:0008152 metabolic process P;GO:0016740 transferase activity F
VIT_00s0218g00140	chrUn:14060241-14061681	0	0	0	0	0	0	0	0	0	0.0992173	0	0.0493107	0	0.0368434	0	0	0	0	0.0495093	0.0122811	0	1	1	no	0	1	1	no	inf	1	1	no	inf	1	1	no	anthocyanidine rhamnosyl-transferase	GO:0008152 metabolic process P;GO:0016740 transferase activity F
VIT_00s0218g00150	chrUn:14064349-14071318	15.4468	15.7433	14.3264	22.8119	20.1209	20.6673	19.5063	19.1133	16.6269	14.0031	11.8404	12.6035	22.051	20.7398	21.3592	15.1722	21.2	18.4155	12.8157	21.3833	0.48264	5e-05	0.000133607	yes	0.279496	5e-05	0.000133607	yes	-0.243517	0.0003	0.000731789	yes	0.49506	5e-05	0.000133607	yes	UDP-rhamnose/rhamnosyltransferase	GO:0008152 metabolic process P;GO:0016740 transferase activity F
VIT_00s0218g00160	chrUn:14074250-14075645	0.540993	0.638864	0.721773	1.04051	1.23529	1.05362	0.319375	0.787013	0.564757	0.433112	0.157389	0.358333	0.506106	0.611967	0.938041	0.633877	1.10981	0.557048	0.316278	0.685371	0.808035	0.00765	0.0146757	yes	-0.1864	0.5582	0.632088	no	-1.00301	0.02325	0.0403185	yes	0.112683	0.71205	0.768426	no	UDP-rhamnose:rhamnosyltransferase	GO:0008152 metabolic process P;GO:0016740 transferase activity F
VIT_00s0218g00170	chrUn:14085285-14086212	104.173	106.087	115.434	148.52	157.422	154.898	128.957	127.355	120.647	105.532	117.782	116.452	148.867	154.564	145.06	108.565	153.614	125.653	113.256	149.497	0.500749	5e-05	0.000133607	yes	0.210886	0.00055	0.00129163	yes	0.0610252	0.29115	0.368683	no	0.461559	5e-05	0.000133607	yes	UDP-rhamnose/rhamnosyltransferase	GO:0008152 metabolic process P;GO:0016740 transferase activity F
VIT_00s0218g00180	chrUn:14089215-14094863	0	0	0	0	0	0	0	0	0	0	0	0	0	0	0	0	0	0	0	0	0	1	1	no	0	1	1	no	0	1	1	no	0	1	1	no	geranylgeranyl transferase type-2 beta subunit.	GO:0016740 transferase activity F
VIT_00s0218g00190	chrUn:14100542-14101601	7.60285	6.91006	7.01987	12.11	8.32727	8.35766	9.00558	7.8529	7.26809	7.89155	5.71294	6.41898	13.0111	10.6018	12.4676	7.1776	9.59831	8.04219	6.67449	12.0268	0.41928	0.00105	0.00235878	yes	0.164088	0.21625	0.287212	no	-0.104843	0.4467	0.527014	no	0.744683	5e-05	0.000133607	yes	UDP-rhamnose:rhamnosyltransferase	GO:0008152 metabolic process P;GO:0016740 transferase activity F
VIT_00s0218g00200	chrUn:14101655-14101931	148.333	218.649	208.093	235.994	296.93	284.222	204.776	269.886	253.789	197.799	226.505	236.735	260.251	323.086	290.805	191.692	272.382	242.817	220.346	291.381	0.506844	5e-05	0.000133607	yes	0.341082	5e-05	0.000133607	yes	0.200986	0.02075	0.0364052	yes	0.604117	5e-05	0.000133607	yes	UDP-glucuronosyl/UDP-glucosyltransferase	GO:0008152 metabolic process P;GO:0016740 transferase activity F
VIT_00s0218g00210	chrUn:14113820-14114108	0	0	0	0	0	0	0	0	0	0	3.12841	1.52626	0	0	0	0	0	0	1.55156	0	0	1	1	no	0	1	1	no	inf	0.00145	0.00317984	yes	0	1	1	no	Folate-biopterin transporter	#N/A
VIT_00s0218g00220	chrUn:14117152-14117743	0	0.222583	0.119117	0	0	0.127068	0	0	0	0	0	0	0	0.119932	0	0.1139	0.0423561	0	0	0.0399772	-1.42713	1	1	no	-inf	1	1	no	-inf	1	1	no	-1.51052	1	1	no	UDP-glucoronosyl/UDP-glucosyl transferase	GO:0008152 metabolic process P;GO:0016740 transferase activity F
VIT_00s0220g00010	chrUn:14127258-14135274	13.7187	19.9354	16.7424	15.7411	14.561	14.4357	13.6046	16.0203	16.8431	9.7799	12.7779	10.7716	13.1325	17.1738	15.1968	16.7988	14.9126	15.4893	11.1098	15.1677	-0.171829	0.06315	0.0984368	no	-0.117083	0.19465	0.262658	no	-0.596527	5e-05	0.000133607	yes	-0.147358	0.10635	0.155871	no	RNA recognition motif (RRM)-containing protein	GO:0000166 nucleotide binding F;GO:0003676 nucleic acid binding F
VIT_00s0220g00020	chrUn:14136500-14138131	7.16522	7.69721	7.24081	9.06047	8.85017	9.57794	7.13845	7.74657	6.8575	8.10513	8.57762	9.88737	8.05979	8.26238	8.29974	7.36774	9.16286	7.24751	8.8567	8.2073	0.314575	0.001	0.00225411	yes	-0.0237381	0.8064	0.847522	no	0.265547	0.00555	0.010941	yes	0.155685	0.10105	0.149036	no	pentatricopeptide (PPR) repeat-containing protein	GO:0003677 DNA binding F;GO:0005634 nucleus C;GO:0006259 DNA metabolic process P;GO:0006950 response to stress P;GO:0016787 hydrolase activity F
VIT_00s0220g00030	chrUn:14141295-14144344	461.123	441.994	430.394	336.253	336.028	325.631	345.909	376.79	354.877	305.112	323.668	302.171	344.687	352.497	374.105	444.504	332.637	359.192	310.317	357.096	-0.418247	5e-05	0.000133607	yes	-0.307441	5e-05	0.000133607	yes	-0.518453	5e-05	0.000133607	yes	-0.315882	5e-05	0.000133607	yes	small nuclear ribonucleoprotein F	GO:0003723 RNA binding F;GO:0005622 intracellular C;GO:0005634 nucleus C;GO:0006139 nucleobase, nucleoside, nucleotide and nucleic acid metabolic process P
VIT_00s0220g00040	chrUn:14146233-14147644	0	0	0	0	0	0	0	0	0	0	0	0	0	0	0	0	0	0	0	0	0	1	1	no	0	1	1	no	0	1	1	no	0	1	1	no	no hit	#N/A
VIT_00s0220g00050	chrUn:14149101-14149251	0	0	0	0	0	0	0	0	0	0	0	0	0	0	0	0	0	0	0	0	0	1	1	no	0	1	1	no	0	1	1	no	0	1	1	no	unknown	#N/A
VIT_00s0220g00060	chrUn:14149970-14151329	3.47213	2.96532	3.29137	2.22518	2.5119	2.42432	4.4638	3.47901	2.91261	1.92372	1.2446	1.95362	3.42306	3.07718	2.52637	3.24294	2.38713	3.61847	1.70731	3.00887	-0.442025	0.0087	0.0165103	yes	0.158077	0.2927	0.370357	no	-0.925574	5e-05	0.000133607	yes	-0.108081	0.4829	0.5615	no	pentatricopeptide (PPR) repeat-containing protein	GO:0005488 binding F;GO:0005739 mitochondrion C
VIT_00s0220g00070	chrUn:14155166-14168614	22.5047	22.1907	21.9796	14.3839	13.9386	13.5359	9.42697	10.9489	11.1429	18.6078	15.1274	17.8295	11.7885	12.9213	14.4315	22.225	13.9528	10.5063	17.1882	13.0471	-0.671627	5e-05	0.000133607	yes	-1.08093	5e-05	0.000133607	yes	-0.370761	5e-05	0.000133607	yes	-0.768454	5e-05	0.000133607	yes	latex cyanogenic beta glucosidase	GO:0005488 binding F;GO:0005975 carbohydrate metabolic process P;GO:0009056 catabolic process P;GO:0016787 hydrolase activity F
VIT_00s0220g00080	chrUn:14169881-14189408	50.56	48.1744	51.2006	55.0538	56.2345	55.4551	58.8858	52.8823	50.2026	59.5197	59.5668	60.2362	60.0831	58.0448	58.5551	49.9783	55.5811	53.9902	59.7743	58.8943	0.153293	0.0771	0.117525	no	0.111396	0.1989	0.26754	no	0.258223	0.0027	0.0056473	yes	0.236827	0.00595	0.0116632	yes	Rad21/Rec8	GO:0005515 protein binding F;GO:0005634 nucleus C
VIT_00s0220g00090	chrUn:14194438-14221006	15.5174	17.3855	19.1455	17.0403	18.2104	19.8059	18.088	20.3972	20.9425	19.2563	21.7007	20.1156	18.4165	20.692	22.6906	17.3494	18.3522	19.8092	20.3575	20.5997	0.0810642	0.29155	0.369106	no	0.191286	0.013	0.0238118	yes	0.230675	0.00285	0.00593675	yes	0.247736	0.0017	0.00368593	yes	leucine zipper-EF-hand containing transmembrane protein 1	GO:0005488 binding F;GO:0016020 membrane C
VIT_00s0220g00100	chrUn:14223166-14224188	33.5972	26.7295	44.3439	38.3186	46.5153	28.9928	33.8648	42.3359	48.2031	44.8399	39.51	32.769	44.5996	36.0059	58.8703	34.8902	37.9422	41.4679	39.0396	46.4919	0.120981	0.6416	0.707419	no	0.249173	0.31735	0.396182	no	0.162116	0.524	0.600708	no	0.414156	0.09205	0.137304	no	leucine zipper-EF-hand containing transmembrane protein 1	#N/A
VIT_00s0220g00110	chrUn:14227639-14253045	6.37519	6.78509	6.15626	3.96794	3.69896	4.20773	3.64471	3.67314	3.43441	2.12458	2.59642	2.6328	5.66882	4.71373	5.30997	6.43885	3.95821	3.58409	2.45127	5.23084	-0.701954	5e-05	0.000133607	yes	-0.845197	5e-05	0.000133607	yes	-1.39327	5e-05	0.000133607	yes	-0.29976	0.00865	0.0164239	yes	acetolactate synthase small subunit	GO:0005488 binding F;GO:0009058 biosynthetic process P;GO:0009987 cellular process P;GO:0016740 transferase activity F
VIT_00s0220g00120	chrUn:14254344-14256377	88.3207	82.7822	81.4887	86.9534	80.4023	76.5292	108.459	90.1161	88.3538	77.2222	70.2383	70.0715	92.6875	82.5655	83.4786	84.1972	81.295	95.643	72.5107	86.2439	-0.0506058	0.5193	0.596361	no	0.183887	0.0215	0.0375911	yes	-0.215579	0.004	0.00810384	yes	0.0346499	0.66515	0.728073	no	Protein kinase	GO:0000166 nucleotide binding F;GO:0004872 receptor activity F;GO:0005515 protein binding F;GO:0005886 plasma membrane C;GO:0006464 protein modification process P;GO:0016020 membrane C;GO:0016301 kinase activity F
VIT_00s0220g00130	chrUn:14261005-14264278	27.709	26.2093	27.7266	27.3305	24.6513	27.6094	29.5162	29.7087	31.0295	26.0648	24.2787	23.6167	27.7377	32.1228	27.9131	27.2149	26.5304	30.0848	24.6534	29.2579	-0.0367527	0.62125	0.689131	no	0.144635	0.0494	0.0791223	no	-0.142613	0.05865	0.0921376	no	0.104427	0.157	0.218405	no	allyl alcohol dehydrogenase	GO:0003824 catalytic activity F;GO:0005488 binding F;GO:0008152 metabolic process P
VIT_00s0220g00140	chrUn:14265822-14267361	0	0	0	0	0.0421497	0	0	0	0.0449637	0	0	0	0	0	0	0	0.0140499	0.0149879	0	0	inf	1	1	no	inf	1	1	no	0	1	1	no	0	1	1	no	Polygalacturonase GH28	GO:0005576 extracellular region C;GO:0005618 cell wall C;GO:0005975 carbohydrate metabolic process P;GO:0009987 cellular process P;GO:0016043 cellular component organization P;GO:0016787 hydrolase activity F
VIT_00s0220g00150	chrUn:14269420-14270959	1.41225	1.05646	0.995051	1.45453	2.31122	1.54396	0.835011	1.65097	1.21035	2.14985	2.31116	2.07225	1.36929	1.36617	1.05481	1.15458	1.7699	1.23211	2.17775	1.26342	0.616295	0.00985	0.0184995	yes	0.0937573	0.7049	0.76228	no	0.915467	0.00015	0.000380956	yes	0.129963	0.60645	0.675802	no	Polygalacturonase GH28	GO:0005576 extracellular region C;GO:0005618 cell wall C;GO:0005975 carbohydrate metabolic process P;GO:0009987 cellular process P;GO:0016043 cellular component organization P;GO:0016787 hydrolase activity F
VIT_00s0220g00160	chrUn:14274535-14303895	24.4023	25.4714	27.2624	31.4333	31.9946	30.5499	27.6051	29.3775	29.1045	25.3293	29.6968	27.7581	28.8912	29.3685	29.8495	25.712	31.3259	28.6957	27.5947	29.3697	0.284916	5e-05	0.000133607	yes	0.158393	0.00535	0.0105773	yes	0.101951	0.08135	0.123189	no	0.191887	0.00045	0.00106998	yes	inositol polyphosphate 5-phosphatase, type II	GO:0005488 binding F;GO:0016787 hydrolase activity F
VIT_00s0220g00170	chrUn:14311543-14312607	14.4919	14.6092	13.6094	15.3946	18.1594	15.8307	16.428	18.2826	17.6498	11.0096	12.1968	10.9255	16.7178	17.1282	16.0879	14.2368	16.4616	17.4535	11.3773	16.6446	0.209472	0.03705	0.0612785	no	0.293885	0.00375	0.00763972	yes	-0.323466	0.00285	0.00593675	yes	0.225429	0.02345	0.0406322	yes	inositol polyphosphate 5-phosphatase, type II	#N/A
VIT_00s0220g00180	chrUn:14326200-14337797	3.43715	4.12248	3.11907	16.1492	13.6412	14.7698	8.43328	5.32862	5.20252	55.8137	52.426	49.8217	9.10572	6.51059	7.82717	3.55957	14.8534	6.32147	52.6871	7.81449	2.06102	5e-05	0.000133607	yes	0.828559	5e-05	0.000133607	yes	3.88768	5e-05	0.000133607	yes	1.13445	5e-05	0.000133607	yes	glycosyl hydrolase family 20 protein	GO:0005488 binding F;GO:0005975 carbohydrate metabolic process P;GO:0016787 hydrolase activity F
VIT_00s0222g00010	chrUn:14339902-14340303	0	0	0	0	0	0	0	0	0	0	0	0	0	0	0	0	0	0	0	0	0	1	1	no	0	1	1	no	0	1	1	no	0	1	1	no	no hit	#N/A
VIT_00s0222g00020	chrUn:14341508-14341708	0	0	0	0	0	0	0	0	0	0	0	0	0	0	0	0	0	0	0	0	0	1	1	no	0	1	1	no	0	1	1	no	0	1	1	no	no hit	#N/A
VIT_00s0222g00030	chrUn:14343785-14344453	18.3402	14.8683	14.467	23.6498	16.8014	9.25964	20.373	14.9859	18.64	28.211	17.9815	20.4697	26.4229	24.0339	26.7926	15.8919	16.5703	17.9996	22.2207	25.7498	0.0603091	0.8141	0.854042	no	0.179681	0.50925	0.586763	no	0.483617	0.069	0.106505	no	0.696274	0.00775	0.0148499	yes	no hit	#N/A
VIT_00s0222g00040	chrUn:14355286-14359908	0	0	0	0	0	0	0	0	0	0	0	0	0	0	0	0	0	0	0	0	0	1	1	no	0	1	1	no	0	1	1	no	0	1	1	no	disease resistance protein (CC-NBS-LRR class)	GO:0000166 nucleotide binding F;GO:0008219 cell death P
VIT_00s0222g00070	chrUn:14368697-14369003	0	0	0	0	0	0	0	0	0	0	0	0	0	0	0	0	0	0	0	0	0	1	1	no	0	1	1	no	0	1	1	no	0	1	1	no	no hit	#N/A
VIT_00s0222g00080	chrUn:14415785-14417252	0	0	0	0.100795	0.0332652	0.0381943	0	0.0706448	0.0354861	0.0622801	0.049447	0.0482477	0	0.0360492	0	0	0.0574181	0.0353769	0.0533249	0.0120164	inf	1	1	no	inf	1	1	no	inf	1	1	no	inf	1	1	no	CC-NBS-LRR class	GO:0000166 nucleotide binding F;GO:0005515 protein binding F;GO:0006950 response to stress P;GO:0008219 cell death P
VIT_00s0222g00090	chrUn:14420530-14420736	0	0	0	0	0	0	0	0	0	0	0	0	0	0	0	0	0	0	0	0	0	1	1	no	0	1	1	no	0	1	1	no	0	1	1	no	no hit	#N/A
VIT_00s0222g00100	chrUn:14436372-14476776	2.46055	2.0953	2.68104	2.68071	2.22459	1.88868	2.71312	2.56178	2.57366	4.09182	2.88757	2.74937	3.63478	2.92009	3.03026	2.4123	2.26466	2.61619	3.24292	3.19504	-0.0911115	0.46235	0.54193	no	0.117057	0.3232	0.40237	no	0.426886	0.00035	0.000845983	yes	0.405428	0.00045	0.00106998	yes	CC-NBS-LRR class	GO:0000166 nucleotide binding F;GO:0005515 protein binding F;GO:0006950 response to stress P;GO:0008219 cell death P
VIT_00s0222g00120	chrUn:14492501-14498528	0	0	0	0	0	0	0	0	0	0	0	0	0	0	0	0	0	0	0	0	0	1	1	no	0	1	1	no	0	1	1	no	0	1	1	no	disease resistance protein (CC-NBS-LRR class)	GO:0000166 nucleotide binding F;GO:0005515 protein binding F;GO:0008219 cell death P
VIT_00s0222g00130	chrUn:14504044-14507255	0	0	0	0	0	0	0	0	0	0	0	0	0	0	0	0	0	0	0	0	0	1	1	no	0	1	1	no	0	1	1	no	0	1	1	no	disease resistance protein (CC-NBS-LRR class)	GO:0005515 protein binding F
VIT_00s0225g00010	chrUn:14553270-14557121	289.702	368.451	365.763	243.032	324.348	330.155	301.088	444.935	445.276	262.334	348.519	333.559	340.582	450.921	427.406	341.305	299.178	397.099	314.804	406.303	-0.190056	0.02805	0.0477302	yes	0.218438	0.0113	0.0209601	yes	-0.116609	0.1729	0.237432	no	0.251494	0.0032	0.00660321	yes	Unknown protein	GO:0005515 protein binding F
VIT_00s0225g00020	chrUn:14568883-14569324	641.175	673.233	616.614	583.634	596.251	592.081	589.591	626.092	579.734	620.299	551.303	580.357	590.392	592.322	576.424	643.674	590.655	598.472	583.986	586.38	-0.124013	0.12105	0.174517	no	-0.105046	0.18485	0.251308	no	-0.140396	0.0774	0.117933	no	-0.134495	0.0889	0.133173	no	Ribosomal protein L27A (RPL27aC) 60S	GO:0005198 structural molecule activity F;GO:0005840 ribosome C;GO:0006412 translation P
VIT_00s0225g00030	chrUn:14570886-14571021	0	0	0	0	0	0	20.9153	0	0	0	0	0	0	0	29.1733	0	0	6.97178	0	9.72444	0	1	1	no	inf	1	1	no	0	1	1	no	inf	1	1	no	no hit	GO:0005739 mitochondrion C
VIT_00s0225g00040	chrUn:14571485-14571851	0	0	0	0	0	0	0	0	0	0	0	0	0	0	0	0	0	0	0	0	0	1	1	no	0	1	1	no	0	1	1	no	0	1	1	no	no hit	#N/A
VIT_00s0225g00050	chrUn:14575577-14579088	110.375	104.436	105.848	151.092	152.216	145.824	108.737	120.701	121.666	135.519	136.152	136.341	134.747	135.06	132.252	106.887	149.711	117.034	136.004	134.02	0.486097	5e-05	0.000133607	yes	0.13085	0.11415	0.165779	no	0.34757	5e-05	0.000133607	yes	0.326365	5e-05	0.000133607	yes	MATE efflux family protein	GO:0005215 transporter activity F;GO:0006810 transport P;GO:0009987 cellular process P;GO:0016020 membrane C
VIT_00s0225g00060	chrUn:14591567-14594247	0.0369426	0.0949008	0.0338579	0.257791	0.157284	0.216708	0.217801	0.133609	0.167785	0.158657	0.233795	0.0912497	0.204689	0.136358	0.0464475	0.0552338	0.210594	0.173065	0.161234	0.129165	1.93084	1	1	no	1.64769	1	1	no	1.54553	1	1	no	1.22559	1	1	no	MATE efflux family protein	GO:0005215 transporter activity F;GO:0006810 transport P;GO:0009987 cellular process P;GO:0016020 membrane C
VIT_00s0225g00070	chrUn:14600470-14603490	0.0759761	0.129768	0.0694461	0.0884502	0	0.0740817	0	0.0342557	0.0688289	0.214133	0.287723	0	0.124857	0.0699211	0.142903	0.09173	0.0541773	0.0343615	0.167285	0.11256	-0.759704	1	1	no	-1.4166	1	1	no	0.866843	1	1	no	0.295232	1	1	no	MATE efflux family protein	GO:0005215 transporter activity F;GO:0006810 transport P;GO:0009987 cellular process P;GO:0016020 membrane C
VIT_00s0225g00080	chrUn:14613309-14616942	4.04297	3.76195	2.91919	0.90545	0.77936	0.787461	0.95422	0.993069	1.92883	0.805208	0.324374	0.723443	1.70908	1.89187	1.84122	3.5747	0.82409	1.29204	0.617675	1.81406	-2.11695	5e-05	0.000133607	yes	-1.46817	5e-05	0.000133607	yes	-2.5329	5e-05	0.000133607	yes	-0.978605	5e-05	0.000133607	yes	MATE efflux family protein	GO:0005215 transporter activity F;GO:0006810 transport P;GO:0009987 cellular process P;GO:0016020 membrane C
VIT_00s0225g00090	chrUn:14636785-14650286	17.5711	18.4031	18.3372	32.2336	34.6067	34.2265	16.1175	18.4258	17.8794	32.471	32.6311	32.2978	20.9596	22.2707	20.9582	18.1038	33.6889	17.4742	32.4667	21.3962	0.895982	5e-05	0.000133607	yes	-0.0510643	0.4232	0.504087	no	0.842665	5e-05	0.000133607	yes	0.241059	0.0002	0.00049976	yes	copper amine oxidase	GO:0003824 catalytic activity F;GO:0005488 binding F;GO:0008152 metabolic process P
VIT_00s0225g00100	chrUn:14654523-14656344	6.10444	5.81598	7.06236	8.57274	8.09169	8.63556	8.27687	8.97764	8.21692	7.66974	6.5922	7.97456	8.24622	7.50414	7.7354	6.32759	8.43333	8.49047	7.41217	7.82859	0.414446	5e-05	0.000133607	yes	0.424188	5e-05	0.000133607	yes	0.228238	0.01625	0.0291685	yes	0.307095	0.0014	0.00308026	yes	Armadillo	GO:0005515 protein binding F
VIT_00s0225g00110	chrUn:14659848-14669286	33.9213	35.2198	32.8924	32.8997	30.7173	29.7826	31.7749	40.3112	37.5293	21.9585	20.5273	21.7811	29.3437	33.5157	29.5392	34.0112	31.1332	36.5385	21.4223	30.7995	-0.127554	0.0756	0.115496	no	0.103407	0.1364	0.193429	no	-0.666895	5e-05	0.000133607	yes	-0.143101	0.0436	0.0708661	no	Sel1 domain protein repeat-containing protein	GO:0005515 protein binding F
VIT_00s0225g00120	chrUn:14675206-14675530	39.0356	44.7044	39.8061	73.7223	82.185	74.2034	43.7118	72.194	62.5658	151.136	193.796	193.972	52.8513	61.1296	71.1551	41.182	76.7035	59.4905	179.634	61.712	0.897278	5e-05	0.000133607	yes	0.530645	5e-05	0.000133607	yes	2.12498	5e-05	0.000133607	yes	0.583537	5e-05	0.000133607	yes	Unknown protein	GO:0005515 protein binding F
VIT_00s0225g00130	chrUn:14677933-14683411	1180.99	1084.61	1098.45	1140.03	1107.3	1090.86	885.25	778.74	784.226	1493.76	1474.26	1477.41	1141.32	1110.22	1071.44	1121.35	1112.73	816.072	1481.81	1107.66	-0.0111312	0.9035	0.925445	no	-0.458467	5e-05	0.000133607	yes	0.402125	0.0001	0.000259042	yes	-0.0177227	0.84655	0.880464	no	Alanine transaminase.	GO:0003824 catalytic activity F;GO:0005488 binding F;GO:0009058 biosynthetic process P;GO:0016740 transferase activity F
VIT_00s0225g00140	chrUn:14688459-14693478	9.18779	6.23615	5.933	6.75521	5.29694	5.29068	6.93243	6.85917	6.15592	10.4234	6.59336	7.24543	7.00153	6.86029	6.7402	7.11898	5.78095	6.64917	8.08741	6.86734	-0.300365	0.01615	0.0290072	yes	-0.098496	0.4041	0.485218	no	0.184007	0.1087	0.158895	no	-0.051919	0.6601	0.723611	no	ribose-phosphate pyrophosphokinase 3	GO:0000166 nucleotide binding F;GO:0005488 binding F;GO:0006139 nucleobase, nucleoside, nucleotide and nucleic acid metabolic process P;GO:0009058 biosynthetic process P;GO:0016301 kinase activity F;GO:0016740 transferase activity F
VIT_00s0225g00150	chrUn:14696019-14702308	26.1297	27.7453	29.5245	16.4615	17.3834	16.2054	25.4812	23.5106	26.1998	16.9305	18.9253	18.4663	24.0587	25.2329	25.118	27.7998	16.6835	25.0638	18.1074	24.8032	-0.736656	5e-05	0.000133607	yes	-0.149467	0.0188	0.033276	yes	-0.618498	5e-05	0.000133607	yes	-0.164548	0.0089	0.016854	yes	anthranilate phosphoribosyltransferase	GO:0008152 metabolic process P;GO:0016740 transferase activity F
VIT_00s0225g00160	chrUn:14706825-14709886	0	0	0	0.0978763	0	0	0	0	0	0	0	0	0	0	0.0969603	0	0.0326254	0	0	0.0323201	inf	1	1	no	0	1	1	no	0	1	1	no	inf	1	1	no	Unknown protein	#N/A
VIT_00s0225g00170	chrUn:14710269-14711637	0	0	0	0	0.0479737	0	0	0	0	0	0.0713103	0.0695807	0.0623214	0	0	0	0.0159912	0	0.0469637	0.0207738	inf	1	1	no	0	1	1	no	inf	1	1	no	inf	1	1	no	peroxidase	GO:0003824 catalytic activity F;GO:0005488 binding F;GO:0005576 extracellular region C;GO:0006950 response to stress P;GO:0008152 metabolic process P;GO:0009056 catabolic process P;GO:0009987 cellular process P
VIT_00s0225g00180	chrUn:14713669-14714074	0	0	0	0	0	0	0	0	0	0	0	0	0.262876	0	0	0	0	0	0	0.0876254	0	1	1	no	0	1	1	no	0	1	1	no	inf	1	1	no	SALT- AND DROUGHT-INDUCED RING FINGER1	GO:0005488 binding F;GO:0005515 protein binding F
VIT_00s0225g00200	chrUn:14723831-14724485	3.33577	1.65152	0	0	1.64229	0.942816	3.9564	2.61577	0	3.23229	0	0	1.24107	2.6696	1.21246	1.66243	0.861701	2.19072	1.07743	1.70771	-0.948033	0.41735	0.498295	no	0.398116	0.77695	0.823035	no	-0.625696	0.5123	0.58971	no	0.038769	0.89695	0.920319	no	no hit	#N/A
VIT_00s0225g00210	chrUn:14725419-14730543	0.240089	0.293716	0.251495	0.178286	0.204453	0.301818	0.415543	0.310138	0.529677	0.174565	0.0868309	0.0423624	0.132156	0.253215	0.301884	0.261767	0.228186	0.418453	0.101253	0.229085	-0.198075	1	1	no	0.676782	1	1	no	-1.37032	1	1	no	-0.192399	1	1	no	LysM receptor-like kinase	GO:0000166 nucleotide binding F;GO:0004872 receptor activity F;GO:0006464 protein modification process P;GO:0009056 catabolic process P;GO:0016301 kinase activity F
VIT_00s0225g00220	chrUn:14737697-14743611	100.89	93.3693	95.7948	111.61	109.047	112.894	122.848	109.48	117.985	104.257	102.441	105.253	103.968	103.944	107.725	96.6848	111.184	116.771	103.984	105.212	0.201586	0.00575	0.0113048	yes	0.272321	0.00035	0.000845983	yes	0.105	0.1365	0.193551	no	0.121942	0.08565	0.128887	no	adaptor-related protein complex 1, mu 1 subunit	GO:0005515 protein binding F;GO:0005737 cytoplasm C;GO:0005886 plasma membrane C;GO:0006810 transport P;GO:0009987 cellular process P;GO:0016020 membrane C
VIT_00s0225g00230	chrUn:14754607-14757265	0.0409383	0	0	0.144983	0	0	0.0480809	0	0	0	0.0608077	0	0.0450843	0	0	0.0136461	0.0483276	0.016027	0.0202692	0.0150281	1.82436	1	1	no	0.232013	1	1	no	0.570804	1	1	no	0.139176	1	1	no	alliin lyase precursor	GO:0003824 catalytic activity F;GO:0005488 binding F
VIT_00s0226g00020	chrUn:14765136-14770479	19.2631	21.0964	22.1899	22.5469	22.2043	24.6948	22.744	25.3525	28.4122	18.1816	18.7598	15.5166	23.9607	23.7909	24.8464	20.8498	23.1487	25.5029	17.486	24.1993	0.150896	0.0233	0.0403964	yes	0.290627	5e-05	0.000133607	yes	-0.253834	0.0004	0.000958609	yes	0.214933	0.00085	0.00193683	yes	RabGAP/TBC domain-containing protein	GO:0005622 intracellular C;GO:0006139 nucleobase, nucleoside, nucleotide and nucleic acid metabolic process P;GO:0007165 signal transduction P;GO:0009056 catabolic process P;GO:0030234 enzyme regulator activity F
VIT_00s0226g00030	chrUn:14772438-14773977	0.104941	0.155471	0.0554675	0.123942	0.051534	0.05917	0.123176	0.109442	0.0549746	0.37633	0	0.149489	0.0579193	0	0	0.105293	0.0782155	0.0958642	0.175273	0.0193064	-0.428885	1	1	no	-0.135348	1	1	no	0.735192	1	1	no	-2.44726	1	1	no	peroxidase	GO:0003824 catalytic activity F;GO:0005488 binding F;GO:0005576 extracellular region C;GO:0005773 vacuole C;GO:0006950 response to stress P;GO:0008152 metabolic process P;GO:0009056 catabolic process P;GO:0009987 cellular process P
VIT_00s0226g00040	chrUn:14778109-14798305	44.7126	46.2005	43.828	42.7741	44.2772	45.537	40.2938	49.105	48.0407	44.9429	45.9023	48.8507	44.3255	45.4401	46.4906	44.9137	44.1961	45.8132	46.5653	45.4187	-0.0232361	0.7472	0.798219	no	0.0286076	0.69465	0.753537	no	0.0520995	0.46365	0.543178	no	0.0161322	0.82265	0.861245	no	myb family	GO:0003677 DNA binding F;GO:0006350 transcription P
VIT_00s0226g00050	chrUn:14811656-14815280	0	0	0	0	0	0	0	0	0	0	0	0	0	0	0	0	0	0	0	0	0	1	1	no	0	1	1	no	0	1	1	no	0	1	1	no	disease resistance protein RPM1	GO:0000166 nucleotide binding F;GO:0006950 response to stress P;GO:0008219 cell death P;GO:0016787 hydrolase activity F
VIT_00s0226g00060	chrUn:14820430-14842212	7.98425	7.42029	9.22007	7.0792	6.91235	6.18372	12.4441	9.36616	10.2239	8.3004	7.69038	6.02768	11.8505	9.83461	8.39054	8.20821	6.72509	10.678	7.33949	10.0252	-0.287513	0.0129	0.0236461	yes	0.379507	0.00025	0.000616783	yes	-0.161388	0.1533	0.213996	no	0.288495	0.00675	0.0130885	yes	Unknown protein	GO:0003677 DNA binding F;GO:0003824 catalytic activity F;GO:0006350 transcription P
VIT_00s0226g00070	chrUn:14851613-14852924	1.06771	1.49025	1.34964	1.51048	1.10194	1.39611	1.16431	0.685914	0.972837	0.201273	0.338892	0.385785	0.623729	0.576493	0.617164	1.30253	1.33618	0.941021	0.30865	0.605795	0.0367901	0.8613	0.892378	no	-0.469023	0.0559	0.0883072	no	-2.07728	5e-05	0.000133607	yes	-1.10442	0.00075	0.00172394	yes	Protein SHOOT GRAVITROPISM 7	GO:0005634 nucleus C;GO:0006350 transcription P;GO:0007275 multicellular organismal development P
VIT_00s0226g00080	chrUn:14856734-14860814	0.0324892	0.010839	0.0348033	0.0640322	0.0215568	0.0866285	0.0746444	0.0457799	0.011498	0.0777263	0.112151	0.156329	0.0949065	0.0116805	0.127318	0.0260438	0.0574058	0.0439741	0.115402	0.0779685	1.14026	1	1	no	0.755713	1	1	no	2.14766	1	1	no	1.58195	1	1	no	disease resistance protein (CC-NBS-LRR class)	GO:0000166 nucleotide binding F;GO:0006950 response to stress P;GO:0008219 cell death P;GO:0016787 hydrolase activity F
VIT_00s0226g00090	chrUn:14865457-14868623	65.9986	68.7665	64.0015	41.8894	40.1374	52.9121	67.9263	37.8841	77.7051	41.3268	61.8718	64.6834	41.1948	70.8832	50.4847	66.2555	44.9796	61.1718	55.9607	54.1876	-0.558769	0.01475	0.0267048	yes	-0.115174	0.58375	0.655427	no	-0.243628	0.25495	0.329868	no	-0.290079	0.17125	0.235483	no	no hit	#N/A
VIT_00s0226g00100	chrUn:14870015-14872716	6.99787	6.97553	6.88171	20.7185	19.6636	20.8113	9.7362	12.3292	11.6786	43.595	41.2881	40.9866	13.2814	13.8902	13.4484	6.9517	20.3978	11.248	41.9565	13.54	1.55298	5e-05	0.000133607	yes	0.694232	5e-05	0.000133607	yes	2.59346	5e-05	0.000133607	yes	0.96179	5e-05	0.000133607	yes	regulator of chromosome condensation (RCC1)	GO:0005975 carbohydrate metabolic process P;GO:0016787 hydrolase activity F
VIT_00s0226g00110	chrUn:14886131-14893907	7.6071	8.02933	6.80351	6.26167	4.99029	4.2018	4.26351	5.47553	6.03325	7.36006	6.92328	5.54905	6.12135	6.48952	5.6491	7.47998	5.15125	5.25743	6.6108	6.08665	-0.538111	0.01855	0.032873	yes	-0.508677	0.02415	0.0417151	yes	-0.17821	0.39255	0.473595	no	-0.297385	0.1672	0.230665	no	myb family	GO:0003677 DNA binding F;GO:0006350 transcription P
VIT_00s0226g00140	chrUn:14898312-14908488	4.68966	2.0566	3.48524	3.4423	2.38596	4.10925	2.80013	4.1622	3.27247	2.07335	4.30659	2.71903	2.86285	2.58564	3.77462	3.4105	3.3125	3.4116	3.03299	3.07437	-0.0420621	0.8848	0.910947	no	0.000463739	0.96155	0.969085	no	-0.169244	0.5722	0.644841	no	-0.149694	0.6063	0.67567	no	myb family	GO:0003677 DNA binding F;GO:0006350 transcription P
VIT_00s0226g00150	chrUn:14913783-14916222	8.36062	7.43182	4.4191	3.89949	5.748	2.82845	4.83777	4.35962	2.6279	3.52838	2.44117	8.33687	5.46276	2.6696	1.21246	6.73718	4.15865	3.94176	4.76881	3.11494	-0.696031	0.2236	0.295578	no	-0.773304	0.1576	0.21914	no	-0.498516	0.3963	0.477434	no	-1.11294	0.08305	0.125454	no	myb family	GO:0003677 DNA binding F;GO:0006350 transcription P
VIT_00s0226g00160	chrUn:14921259-14931589	4.63196	4.86474	5.10902	5.25581	5.17823	5.47613	5.82316	5.78786	6.10541	5.44221	5.1652	4.31523	5.80465	6.20229	6.2039	4.86857	5.30339	5.90548	4.97422	6.07028	0.123415	0.21445	0.285221	no	0.278554	0.0049	0.00976035	yes	0.0309696	0.7653	0.813422	no	0.318264	0.0012	0.00267022	yes	RabGAP/TBC domain-containing protein	GO:0005622 intracellular C;GO:0006139 nucleobase, nucleoside, nucleotide and nucleic acid metabolic process P;GO:0007165 signal transduction P;GO:0009056 catabolic process P;GO:0030234 enzyme regulator activity F
VIT_00s0226g00170	chrUn:14949468-14949756	10.826	10.5822	14.7242	20.5615	29.4647	32.6224	42.4514	31.8455	64.5475	49.2453	59.4397	59.5243	20.0974	19.9566	38.8446	12.0442	27.5495	46.2815	56.0698	26.2995	1.19369	5e-05	0.000133607	yes	1.9421	5e-05	0.000133607	yes	2.21889	5e-05	0.000133607	yes	1.12671	5e-05	0.000133607	yes	no hit	#N/A
VIT_00s0227g00010	chrUn:14968201-14968644	0	0	0	0	0	0	0	0	0	0	0	0	0	0	0	0	0	0	0	0	0	1	1	no	0	1	1	no	0	1	1	no	0	1	1	no	unknown	#N/A
VIT_00s0227g00020	chrUn:14974901-14976097	11.4433	7.04708	7.54259	13.0627	10.3005	10.2757	14.5478	8.96515	10.8981	12.5891	10.6676	7.95971	12.778	10.1561	9.10055	8.67767	11.213	11.4703	10.4055	10.6782	0.369787	0.00815	0.0155469	yes	0.402528	0.0037	0.00754748	yes	0.261961	0.0596	0.093473	no	0.299288	0.03255	0.0545777	no	Unknown protein	#N/A
VIT_00s0227g00030	chrUn:14978582-14979858	1.02683	1.40698	1.46162	2.48247	1.85177	1.70093	2.27621	1.9226	1.53643	2.2222	2.93607	2.98422	1.21612	1.87297	2.55195	1.29848	2.01172	1.91175	2.71416	1.88035	0.631613	0.00535	0.0105773	yes	0.558071	0.0139	0.0253044	yes	1.06369	5e-05	0.000133607	yes	0.534179	0.01845	0.0327103	yes	no hit	GO:0003676 nucleic acid binding F;GO:0005488 binding F
VIT_00s0227g00060	chrUn:15012026-15019920	46.3755	44.3249	44.0187	52.414	51.327	49.3572	46.7144	48.4796	48.7992	52.5726	52.1635	52.0918	49.5029	46.7056	53.031	44.9064	51.0328	47.9977	52.276	49.7465	0.184504	0.0029	0.00603187	yes	0.0960467	0.11975	0.172903	no	0.219228	0.0004	0.000958609	yes	0.147675	0.0174	0.0310286	yes	WD-40 repeat protein	GO:0005515 protein binding F;GO:0005634 nucleus C;GO:0006139 nucleobase, nucleoside, nucleotide and nucleic acid metabolic process P
VIT_00s0227g00070	chrUn:15024797-15026583	5.43988	5.5524	4.08568	5.55286	5.86646	6.73572	7.46333	7.87818	7.3625	5.44459	8.46371	7.75792	4.77722	7.10536	6.36919	5.02599	6.05168	7.568	7.22207	6.08392	0.267928	0.2567	0.33172	no	0.590505	0.0114	0.0211245	yes	0.523005	0.0248	0.0427228	yes	0.275594	0.2464	0.32064	no	Sialidase BNR/Asp-box repeat family protein	#N/A
VIT_00s0227g00080	chrUn:15031990-15032185	42.8366	30.3392	59.9492	31.1136	55.6979	74.6094	62.6921	86.2493	42.0866	38.2381	48.2953	43.7579	61.7355	37.7245	68.5337	44.375	53.8069	63.676	43.4305	55.9979	0.278045	0.3321	0.411662	no	0.521003	0.0658	0.102116	no	-0.03104	0.91405	0.933777	no	0.335626	0.24225	0.316156	no	Disease resistance protein	#N/A
VIT_00s0227g00090	chrUn:15037099-15038607	3.78273	3.18429	3.71802	3.48314	5.4694	3.80095	6.22803	6.87747	4.91331	4.89255	5.13472	6.05397	4.8644	4.67932	5.31304	3.56168	4.25116	6.00627	5.36042	4.95225	0.255299	0.314	0.392731	no	0.753911	0.0024	0.0050702	yes	0.589786	0.01725	0.0307863	yes	0.475527	0.0568	0.0895733	no	no hit	#N/A
VIT_00s0227g00100	chrUn:15038887-15039500	0	0	0	0	0	0	0	0	0	0	0	0	0	0	0	0	0	0	0	0	0	1	1	no	0	1	1	no	0	1	1	no	0	1	1	no	no hit	#N/A
VIT_00s0227g00110	chrUn:15047074-15058842	91.7249	89.6268	86.9122	96.4082	99.1408	100.669	76.1745	72.7674	73.5078	155.69	152.423	155.213	79.8187	85.1859	84.1673	89.4213	98.7393	74.1499	154.442	83.0573	0.143006	0.01565	0.0281918	yes	-0.270174	5e-05	0.000133607	yes	0.788376	5e-05	0.000133607	yes	-0.106511	0.07405	0.1134	no	gamma hydroxybutyrate dehydrogenase-like protein	GO:0003824 catalytic activity F;GO:0005488 binding F;GO:0005975 carbohydrate metabolic process P;GO:0006139 nucleobase, nucleoside, nucleotide and nucleic acid metabolic process P;GO:0008152 metabolic process P;GO:0009056 catabolic process P;GO:0009987 cellular process P
VIT_00s0227g00130	chrUn:15083823-15087490	2.55279	2.34107	1.95649	2.15418	1.91341	1.86739	1.59732	1.48995	2.2793	1.73791	2.55977	1.71138	1.61881	1.96987	1.93058	2.28345	1.97833	1.78885	2.00302	1.83975	-0.206933	0.21835	0.28958	no	-0.352181	0.0419	0.0684086	no	-0.189039	0.25775	0.332864	no	-0.311703	0.06835	0.105629	no	A/G-specific adenine glycosylase	GO:0003677 DNA binding F;GO:0004518 nuclease activity F;GO:0005488 binding F;GO:0005622 intracellular C;GO:0006259 DNA metabolic process P;GO:0006950 response to stress P;GO:0016787 hydrolase activity F
VIT_00s0227g00140	chrUn:15088682-15096372	98.7106	74.2265	75.6677	114.307	91.6657	92.2278	64.8732	52.8602	52.0971	225.276	186.524	180.728	77.3874	60.6045	58.3553	82.8683	99.4001	56.6102	197.509	65.4491	0.262426	0.00015	0.000380956	yes	-0.549759	5e-05	0.000133607	yes	1.25303	5e-05	0.000133607	yes	-0.340448	5e-05	0.000133607	yes	MLO1	GO:0005515 protein binding F;GO:0006950 response to stress P;GO:0008219 cell death P;GO:0009607 response to biotic stimulus P;GO:0016020 membrane C
VIT_00s0227g00150	chrUn:15103253-15103966	0	0.19266	0	0	0	0	0	0	0	0	0	0	0.220503	0	0	0.06422	0	0	0	0.073501	-inf	1	1	no	-inf	1	1	no	-inf	1	1	no	0.194741	1	1	no	Unknown protein	#N/A
VIT_00s0227g00160	chrUn:15114956-15129435	250.037	242.637	230.653	234.34	218.582	236.39	210.887	232.942	218.443	263.707	259.787	232.995	216.655	205.051	202.507	241.109	229.77	220.757	252.163	208.071	-0.0694921	0.23015	0.302825	no	-0.127224	0.0298	0.0503923	no	0.0646709	0.266	0.341879	no	-0.212608	0.0004	0.000958609	yes	iron-stress related protein	#N/A
VIT_00s0227g00170	chrUn:15145479-15146276	13.6369	16.3364	14.8623	9.36263	8.28502	8.39352	10.4806	12.2473	11.7842	8.09522	11.1079	6.83294	10.7369	10.0347	9.83455	14.9452	8.68039	11.5041	8.67868	10.202	-0.783852	5e-05	0.000133607	yes	-0.377542	0.01515	0.0273652	yes	-0.784137	5e-05	0.000133607	yes	-0.550826	0.0007	0.00161669	yes	Syntaxin 52	GO:0005515 protein binding F;GO:0006810 transport P;GO:0009987 cellular process P;GO:0016020 membrane C
VIT_00s0227g00180	chrUn:15158109-15161540	3.16186	2.99947	2.20714	3.70342	3.20642	2.73974	2.03835	2.2962	2.0682	3.86288	3.38066	3.73127	2.73266	2.58587	2.58742	2.78949	3.21653	2.13425	3.65827	2.63532	0.205503	0.1991	0.267756	no	-0.386271	0.0258	0.0442776	yes	0.391161	0.01225	0.0225592	yes	-0.0820243	0.6237	0.691304	no	acyl-coenzyme A thioesterase 9.	GO:0003676 nucleic acid binding F;GO:0005777 peroxisome C;GO:0008152 metabolic process P;GO:0009987 cellular process P;GO:0016740 transferase activity F;GO:0016787 hydrolase activity F
VIT_00s0227g00190	chrUn:15163532-15166172	35.9366	30.3258	31.7777	40.3237	34.6184	34.027	31.2196	30.8367	29.5913	38.3841	34.103	39.3701	34.9705	31.3503	29.0442	32.68	36.323	30.5492	37.2857	31.7884	0.152477	0.0167	0.0298987	yes	-0.0972727	0.1391	0.196747	no	0.190214	0.00285	0.00593675	yes	-0.0399095	0.54065	0.616152	no	Phosphoglucomutase/phosphomannomutase C terminal	GO:0005777 peroxisome C;GO:0016787 hydrolase activity F
VIT_00s0227g00200	chrUn:15167506-15167968	4.71973	6.60292	6.16114	6.72591	6.90274	6.95902	9.15227	8.40225	7.90239	6.68699	6.5067	8.79076	7.8104	5.83839	5.71758	5.82793	6.86256	8.48564	7.32815	6.45546	0.235762	0.2782	0.355032	no	0.542039	0.013	0.0238118	yes	0.330465	0.12895	0.184297	no	0.147535	0.50665	0.584287	no	formin protein AHF1	#N/A
VIT_00s0228g00010	chrUn:15198699-15200707	0	0	0	0	0	0	0	0	0	0	0	0	0	0	0	0	0	0	0	0	0	1	1	no	0	1	1	no	0	1	1	no	0	1	1	no	Ankyrin	#N/A
VIT_00s0228g00040	chrUn:15242917-15245646	0	0	0	0	0	0	0	0	0	0	0	0	0	0	0	0	0	0	0	0	0	1	1	no	0	1	1	no	0	1	1	no	0	1	1	no	#N/A	#N/A
VIT_00s0228g00060	chrUn:15284450-15286387	0	0	0	0	0	0	0	0	0.090067	0	0	0	0	0	0	0	0	0.0300223	0	0	0	1	1	no	inf	1	1	no	0	1	1	no	0	1	1	no	unknown	#N/A
VIT_00s0228g00070	chrUn:15290001-15292412	0	0	0	0	0	0	0	0	0	0	0	0	0	0	0	0	0	0	0	0	0	1	1	no	0	1	1	no	0	1	1	no	0	1	1	no	Ankyrin	#N/A
VIT_00s0229g00010	chrUn:15370492-15372127	18.0221	26.2153	24.9409	14.1611	40.5514	26.6058	17.1679	18.4539	33.989	16.6788	17.2222	16.8044	19.6638	25.1115	29.938	23.0594	27.1061	23.2036	16.9018	24.9045	0.23326	0.6565	0.720538	no	0.00899233	0.9462	0.95794	no	-0.448179	0.4505	0.530609	no	0.111047	0.8221	0.860782	no	no hit	#N/A
VIT_00s0229g00020	chrUn:15381600-15399894	45.5995	42.5105	44.5972	40.7876	38.4865	40.8044	35.7103	32.5382	31.3907	54.8517	57.8515	56.6837	43.1104	39.9782	40.1344	44.2358	40.0262	33.2131	56.4623	41.0743	-0.144269	0.0123	0.0226439	yes	-0.413462	5e-05	0.000133607	yes	0.352075	5e-05	0.000133607	yes	-0.106976	0.0658	0.102116	no	asparaginyl-tRNA synthetase	GO:0000166 nucleotide binding F;GO:0003676 nucleic acid binding F;GO:0003824 catalytic activity F;GO:0005737 cytoplasm C;GO:0006139 nucleobase, nucleoside, nucleotide and nucleic acid metabolic process P;GO:0006412 translation P
VIT_00s0229g00030	chrUn:15401634-15408619	30.2484	28.2352	29.0254	41.1993	39.7843	36.3359	33.0677	33.1826	31.4242	43.9515	43.0325	43.2772	35.9488	33.2981	36.0471	29.1697	39.1065	32.5582	43.4204	35.098	0.422939	5e-05	0.000133607	yes	0.158552	0.009	0.0170267	yes	0.573905	5e-05	0.000133607	yes	0.26692	5e-05	0.000133607	yes	SEC16 homolog B	#N/A
VIT_00s0229g00040	chrUn:15413346-15413625	0	0	0	0	0	0	0	0	0	0	0	0	0	0	0	0	0	0	0	0	0	1	1	no	0	1	1	no	0	1	1	no	0	1	1	no	no hit	#N/A
VIT_00s0229g00050	chrUn:15415313-15416285	1.06379	1.49345	1.89447	3.44859	4.18029	3.41031	2.69806	4.32199	4.75275	2.89591	2.37105	3.35064	3.9945	4.2321	4.22321	1.4839	3.67973	3.92427	2.87253	4.14994	1.3102	5e-05	0.000133607	yes	1.40303	5e-05	0.000133607	yes	0.952928	0.00025	0.000616783	yes	1.48369	5e-05	0.000133607	yes	C2H2 zinc-finger protein ZPT3-3	GO:0003676 nucleic acid binding F;GO:0005488 binding F;GO:0005622 intracellular C
VIT_00s0229g00060	chrUn:15419426-15422205	111.461	106.399	103.571	93.0487	86.5738	89.4194	85.9443	105.228	102.021	81.4741	78.9648	76.3015	114.572	106.036	102.155	107.143	89.6806	97.7312	78.9135	107.588	-0.256674	5e-05	0.000133607	yes	-0.132651	0.0258	0.0442776	yes	-0.441199	5e-05	0.000133607	yes	0.00597067	0.91935	0.937822	no	nodulin MtN21 family	GO:0016020 membrane C
VIT_00s0229g00070	chrUn:15424647-15426453	1.00277	0.868773	0.648084	0.861583	0.39269	0.721403	0.723206	0.806152	0.698179	0.509099	0.389142	0.379704	0.88015	0.737628	0.7731	0.839875	0.658559	0.742512	0.425982	0.796959	-0.350862	0.1668	0.230201	no	-0.177759	0.465	0.544507	no	-0.979382	0.00125	0.0027726	yes	-0.0756682	0.7526	0.802708	no	pentatricopeptide (PPR) repeat-containing	GO:0005488 binding F
VIT_00s0229g00080	chrUn:15431298-15432130	0.448043	0	0.392187	1.05314	0	0.418366	0.539578	0	0.388701	0	0	0	0	0	0.538016	0.280077	0.490503	0.309426	0	0.179339	0.80844	1	1	no	0.143775	1	1	no	-inf	1	1	no	-0.643136	1	1	no	unknown	#N/A
VIT_00s0229g00090	chrUn:15433981-15434872	1.30991	1.85808	1.52469	5.98415	6.59012	6.71802	3.71171	3.59693	3.4822	11.1884	14.648	13.0421	3.39498	4.33838	4.09231	1.56423	6.43076	3.59695	12.9595	3.94189	2.03954	5e-05	0.000133607	yes	1.20132	5e-05	0.000133607	yes	3.05049	5e-05	0.000133607	yes	1.33344	5e-05	0.000133607	yes	matrix metalloproteinase	GO:0005488 binding F;GO:0005576 extracellular region C;GO:0016020 membrane C;GO:0016787 hydrolase activity F;GO:0019538 protein metabolic process P
VIT_00s0229g00100	chrUn:15443806-15450236	1.34168	1.33675	1.34132	2.31117	1.99391	1.84421	1.45146	1.97019	2.15657	2.88617	3.58132	3.61495	2.05115	1.68061	1.96274	1.33991	2.04976	1.85941	3.36081	1.89817	0.613318	0.00105	0.00235878	yes	0.472705	0.01145	0.0212098	yes	1.32667	5e-05	0.000133607	yes	0.502468	0.0064	0.0124665	yes	unknown	GO:0005794 Golgi apparatus C
VIT_00s0229g00110	chrUn:15451858-15468805	64.7098	68.2519	71.0515	72.0145	76.0175	72.2273	81.7603	74.7673	75.5264	78.1779	87.2868	83.6432	79.5626	81.4175	82.8016	68.0044	73.4198	77.3513	83.036	81.2606	0.11054	0.2061	0.275756	no	0.185798	0.0329	0.0551072	no	0.288108	0.00075	0.00172394	yes	0.256928	0.0031	0.00641328	yes	Agenet domain-containing protein	GO:0003723 RNA binding F
VIT_00s0229g00120	chrUn:15472764-15481554	0.224365	0.174034	0.310451	0.150736	0.288436	0.298057	0.222358	0.245018	0.369231	0.275645	0.471619	0.543849	0.388086	0.312575	0.0425888	0.236283	0.245743	0.278869	0.430371	0.24775	0.0566315	1	1	no	0.23907	1	1	no	0.865063	1	1	no	0.0683664	1	1	no	Ternary complex factor MIP1	#N/A
VIT_00s0229g00130	chrUn:15488904-15490717	0	0	0	0	0	0	0	0	0	0	0	0	0	0	0	0	0	0	0	0	0	1	1	no	0	1	1	no	0	1	1	no	0	1	1	no	Aquaporin TIP2;2	GO:0005215 transporter activity F;GO:0005773 vacuole C;GO:0006810 transport P;GO:0009987 cellular process P;GO:0016020 membrane C
VIT_00s0229g00140	chrUn:15495183-15503835	6.44687	5.38843	6.23378	5.69217	5.35832	5.11182	5.55567	4.81113	4.11892	9.68408	7.32064	8.40026	5.44938	5.16631	5.06122	6.02303	5.38744	4.82857	8.46833	5.22564	-0.160889	0.1945	0.262498	no	-0.318892	0.0105	0.0196087	yes	0.491589	5e-05	0.000133607	yes	-0.204882	0.09965	0.147247	no	Enoyl-CoA hydratase	GO:0003824 catalytic activity F;GO:0008152 metabolic process P;GO:0016787 hydrolase activity F
VIT_00s0229g00150	chrUn:15504665-15506710	0	0.0575939	0	0	0	0	0	0	0	0	0	0	0	0	0	0.019198	0	0	0	0	-inf	1	1	no	-inf	1	1	no	-inf	1	1	no	-inf	1	1	no	Unknown protein	GO:0005198 structural molecule activity F;GO:0005840 ribosome C;GO:0006412 translation P
VIT_00s0229g00160	chrUn:15514735-15523922	18.057	17.1272	16.481	11.9698	15.0436	13.7564	12.3843	11.1247	12.6091	10.8309	9.82308	10.5979	17.9085	14.2647	14.4381	17.2217	13.5899	12.0394	10.4173	15.5371	-0.34169	5e-05	0.000133607	yes	-0.516467	5e-05	0.000133607	yes	-0.725249	5e-05	0.000133607	yes	-0.148508	0.10705	0.156777	no	formyltetrahydrofolate deformylase	GO:0005488 binding F;GO:0006139 nucleobase, nucleoside, nucleotide and nucleic acid metabolic process P;GO:0009058 biosynthetic process P;GO:0016740 transferase activity F;GO:0016787 hydrolase activity F
VIT_00s0229g00170	chrUn:15526798-15526957	468.687	732.114	598.379	362.12	483.143	486.34	389.234	681.686	473.037	377.011	373.84	460.765	311.84	588.127	439.756	599.727	443.867	514.652	403.872	446.575	-0.434176	0.0062	0.0121115	yes	-0.220708	0.14385	0.202505	no	-0.570408	0.00045	0.00106998	yes	-0.425404	0.0075	0.0144135	yes	Unknown protein	#N/A
VIT_00s0229g00180	chrUn:15530668-15540555	17.1595	16.6107	15.4725	10.0778	7.71355	8.23028	12.4454	10.6312	11.5947	8.66347	8.16503	7.17594	14.0753	12.5809	12.8275	16.4142	8.67389	11.5571	8.00148	13.1612	-0.920196	5e-05	0.000133607	yes	-0.506164	5e-05	0.000133607	yes	-1.03661	5e-05	0.000133607	yes	-0.318656	0.00015	0.000380956	yes	phosphatidylserine decarboxylase	GO:0003824 catalytic activity F;GO:0006629 lipid metabolic process P;GO:0009058 biosynthetic process P;GO:0009987 cellular process P
VIT_00s0229g00190	chrUn:15550639-15552743	18.6002	24.975	22.5398	21.9295	22.2394	27.025	33.8488	35.5599	37.017	5.6289	7.71774	6.65199	23.4388	26.9139	25.5544	22.0383	23.7313	35.4752	6.66621	25.3024	0.106777	0.252	0.326673	no	0.686799	5e-05	0.000133607	yes	-1.72508	5e-05	0.000133607	yes	0.199259	0.03205	0.0538222	no	Inositol 2-dehydrogenase like protein	GO:0003824 catalytic activity F;GO:0005488 binding F;GO:0008152 metabolic process P
VIT_00s0229g00200	chrUn:15555102-15559654	0.720512	1.52032	2.44082	1.27253	1.32284	0.650938	1.68595	1.40465	3.02391	0.260796	1.40453	0.274092	1.39517	0.614379	1.11614	1.56055	1.0821	2.03817	0.646471	1.0419	-0.528214	0.3505	0.430824	no	0.385221	0.38	0.460953	no	-1.2714	0.11365	0.165154	no	-0.582843	0.3345	0.414176	no	MSH4 (MUTS-LIKE PROTEIN 4)	GO:0000166 nucleotide binding F;GO:0003677 DNA binding F;GO:0006259 DNA metabolic process P;GO:0006950 response to stress P
VIT_00s0229g00210	chrUn:15563159-15568387	1.0302	1.1855	1.66538	1.76363	0.810478	1.26896	1.42317	0.704127	1.17898	0.136912	0.438085	0.854919	1.14647	1.11785	1.08792	1.29369	1.28102	1.10209	0.476639	1.11741	-0.0142	0.95715	0.965935	no	-0.23125	0.4884	0.56683	no	-1.44053	0.01065	0.0198645	yes	-0.211338	0.52575	0.60239	no	MSH4 (MUTS-LIKE PROTEIN 4)	GO:0000166 nucleotide binding F;GO:0003677 DNA binding F;GO:0006259 DNA metabolic process P;GO:0006950 response to stress P
VIT_00s0230g00010	chrUn:15574936-15594747	0	0	0	0	0	0	0	0	0	0	0	0	0	0	0	0	0	0	0	0	0	1	1	no	0	1	1	no	0	1	1	no	0	1	1	no	no hit	#N/A
VIT_00s0230g00020	chrUn:15611620-15612068	0	0	0	0	0	0	0	0	0	0	0	0	0	0	0	0	0	0	0	0	0	1	1	no	0	1	1	no	0	1	1	no	0	1	1	no	no hit	#N/A
VIT_00s0230g00030	chrUn:15613856-15615916	9.4931	8.01886	4.29135	6.37727	5.31604	1.52593	3.11973	11.2896	5.67095	1.91446	3.951	3.85517	5.9299	5.76094	5.88703	7.26777	4.40641	6.69342	3.24021	5.85929	-0.721908	0.4026	0.483659	no	-0.118769	0.843	0.877552	no	-1.16542	0.1103	0.160918	no	-0.310788	0.6821	0.74262	no	no hit	#N/A
VIT_00s0230g00040	chrUn:15624554-15626843	0	0	0	0	0	0	0	0	0	0	0	0	0	0	0	0	0	0	0	0	0	1	1	no	0	1	1	no	0	1	1	no	0	1	1	no	#N/A	#N/A
VIT_00s0230g00050	chrUn:15628373-15628676	0.456958	0	0	0	0	0	0	0	0.481549	0	0.671	0	0	0	0	0.152319	0	0.160516	0.223667	0	-inf	1	1	no	0.0756207	1	1	no	0.55425	1	1	no	-inf	1	1	no	Auxilin protein	#N/A
VIT_00s0230g00060	chrUn:15628801-15634580	0.217074	0	0	0.252719	0	0	0.250876	0.232201	0	0	0	0.317169	0	0	0	0.072358	0.0842397	0.161026	0.105723	0	0.219348	1	1	no	1.15407	1	1	no	0.547065	1	1	no	-inf	1	1	no	Auxilin protein	#N/A
VIT_00s0230g00070	chrUn:15642098-15642323	0	0	0	0	0	0	0	0	0	0	0	0	0	0	0	0	0	0	0	0	0	1	1	no	0	1	1	no	0	1	1	no	0	1	1	no	no hit	#N/A
VIT_00s0230g00080	chrUn:15649579-15649770	0	0	0	0	0	0	0	0	0	0	0	0	0	0	0	0	0	0	0	0	0	1	1	no	0	1	1	no	0	1	1	no	0	1	1	no	copper-binding family protein	#N/A
VIT_00s0230g00090	chrUn:15649857-15650091	0	0	0	0	0	0	0	0	0	0	0	0	0	0	0	0	0	0	0	0	0	1	1	no	0	1	1	no	0	1	1	no	0	1	1	no	no hit	#N/A
VIT_00s0230g00100	chrUn:15652176-15658168	0	0	0	0	0	0	0.156102	0	0	0	0	0	0	0	0	0	0	0.0520339	0	0	0	1	1	no	inf	1	1	no	0	1	1	no	0	1	1	no	ATP binding	#N/A
VIT_00s0230g00110	chrUn:15668664-15672301	0	0	0	0	0	0	0	0	0	0	0	0	0	0	0	0	0	0	0	0	0	1	1	no	0	1	1	no	0	1	1	no	0	1	1	no	no hit	#N/A
VIT_00s0230g00130	chrUn:15685428-15690056	0	0	0	0.123358	0	0	0	0	0	0	0	0	0	0	0	0	0.0411194	0	0	0	inf	1	1	no	0	1	1	no	0	1	1	no	0	1	1	no	no hit	#N/A
VIT_00s0230g00140	chrUn:15690685-15690931	0	0	0	0	0	0	0	0	0	0	0	0	0	0	0	0	0	0	0	0	0	1	1	no	0	1	1	no	0	1	1	no	0	1	1	no	MAP3K delta-1 protein kinase	#N/A
VIT_00s0230g00150	chrUn:15693120-15693874	0	0	0	0	0	0	0	0	0	0	0	0	0	0	0	0	0	0	0	0	0	1	1	no	0	1	1	no	0	1	1	no	0	1	1	no	no hit	#N/A
VIT_00s0230g00160	chrUn:15701080-15701209	0	0	0	0	0	0	0	0	0	0	0	0	0	0	0	0	0	0	0	0	0	1	1	no	0	1	1	no	0	1	1	no	0	1	1	no	no hit	#N/A
VIT_00s0231g00020	chrUn:15815601-15818412	88.1785	87.2497	79.2761	104.313	93.6283	94.6014	106.706	100.081	99.8792	103.506	84.4319	105.922	94.1979	97.4055	89.3994	84.9014	97.5143	102.222	97.9534	93.6676	0.199825	0.0981	0.145216	no	0.267847	0.0261	0.0447436	yes	0.206306	0.0877	0.131596	no	0.141761	0.2456	0.319786	no	zinc finger (C3HC4-type RING finger)	GO:0005488 binding F;GO:0005515 protein binding F
VIT_00s0231g00030	chrUn:15836505-15836811	0	0	0	0	0	0	0	0	0	0	0	0	0	0	0	0	0	0	0	0	0	1	1	no	0	1	1	no	0	1	1	no	0	1	1	no	xyloglucan endotransglucosylase/hydrolase precursor	GO:0005576 extracellular region C;GO:0005618 cell wall C;GO:0005975 carbohydrate metabolic process P;GO:0009987 cellular process P;GO:0016740 transferase activity F;GO:0016787 hydrolase activity F
VIT_00s0231g00040	chrUn:15851892-15865039	132.876	162.761	150.507	222.312	267.712	265.191	198.954	229.303	232.388	336.894	404.225	414.618	160.009	202.655	194.845	148.715	251.738	220.215	385.246	185.837	0.759374	5e-05	0.000133607	yes	0.566362	5e-05	0.000133607	yes	1.37323	5e-05	0.000133607	yes	0.321486	5e-05	0.000133607	yes	RPM1-interacting protein 4	GO:0005515 protein binding F;GO:0005623 cell C;GO:0005886 plasma membrane C;GO:0006464 protein modification process P;GO:0006950 response to stress P;GO:0007165 signal transduction P;GO:0008219 cell death P;GO:0009607 response to biotic stimulus P
VIT_00s0231g00050	chrUn:15896817-15906829	27.2967	26.9811	21.9515	20.8862	20.2529	22.5475	26.0141	28.8413	30.0855	23.8747	22.2269	24.7077	26.0927	26.8707	26.6903	25.4098	21.2289	28.3136	23.6031	26.5513	-0.259357	0.0007	0.00161669	yes	0.156113	0.0362	0.060015	no	-0.106409	0.16215	0.224581	no	0.0633956	0.3958	0.476927	no	ATP binding protein	#N/A
VIT_00s0231g00070	chrUn:15940220-15943261	14.29	12.8082	13.7088	23.8136	28.68	28.1069	20.4521	15.6345	13.9724	28.1611	31.2853	30.199	14.844	15.4667	16.072	13.6023	26.8668	16.6863	29.8818	15.4609	0.981973	5e-05	0.000133607	yes	0.294811	0.00055	0.00129163	yes	1.13541	5e-05	0.000133607	yes	0.18477	0.0382	0.0629796	no	auxin-responsive protein	GO:0003824 catalytic activity F;GO:0005886 plasma membrane C;GO:0009056 catabolic process P;GO:0009987 cellular process P
VIT_00s0231g00080	chrUn:15944010-15944196	0	0	0	5.93854	8.68959	3.32572	5.87289	9.22697	0	6.99363	0	12.6033	2.7091	6.27788	4.27686	0	5.98462	5.03329	6.53232	4.42128	inf	0.02395	0.0414006	yes	inf	0.02395	0.0414006	yes	inf	5e-05	0.000133607	yes	inf	0.0186	0.0329497	yes	no hit	#N/A
VIT_00s0231g00090	chrUn:15948753-15949053	0	0	0	0	0	0	0	0	0	0	0	0	0	0	0	0	0	0	0	0	0	1	1	no	0	1	1	no	0	1	1	no	0	1	1	no	no hit	#N/A
VIT_00s0233g00010	chrUn:15962326-15962779	1.53989	2.28404	2.63269	6.31333	4.54255	8.02407	10.1368	7.04969	6.70961	7.85229	7.79108	8.61572	5.25023	3.97604	3.35364	2.15221	6.29332	7.96537	8.08636	4.19331	1.54801	5e-05	0.000133607	yes	1.88793	5e-05	0.000133607	yes	1.90968	5e-05	0.000133607	yes	0.962273	0.00465	0.00930286	yes	no hit	GO:0005975 carbohydrate metabolic process P;GO:0016787 hydrolase activity F
VIT_00s0233g00020	chrUn:15964153-15979033	0.0525659	0	0	0	0	0	0.0615016	0.0453063	0.0455163	0.0756262	0	0.0618849	0.0579051	0.0462385	0	0.017522	0	0.0507747	0.045837	0.0347146	-inf	1	1	no	1.53494	1	1	no	1.38735	1	1	no	0.986375	1	1	no	transaldolase	GO:0005737 cytoplasm C;GO:0005975 carbohydrate metabolic process P;GO:0006139 nucleobase, nucleoside, nucleotide and nucleic acid metabolic process P;GO:0009056 catabolic process P;GO:0016740 transferase activity F
VIT_00s0233g00030	chrUn:15980532-15982882	0.577419	0.346453	0.602571	1.49087	1.07661	0.692239	1.10142	0.640189	0.964733	1.73322	1.53632	1.56152	1.21454	1.02671	1.20815	0.508814	1.08657	0.902115	1.61035	1.1498	1.09458	0.0029	0.00603187	yes	0.826173	0.02085	0.0365636	yes	1.66216	5e-05	0.000133607	yes	1.17617	0.00175	0.00378587	yes	trehalose-6-phosphate phosphatase	GO:0005975 carbohydrate metabolic process P;GO:0009058 biosynthetic process P;GO:0009987 cellular process P;GO:0016787 hydrolase activity F;GO:0019538 protein metabolic process P
VIT_00s0233g00040	chrUn:16010826-16011359	0	0	0	0	0	0	0	0	0	0	0	0	0	0	0	0	0	0	0	0	0	1	1	no	0	1	1	no	0	1	1	no	0	1	1	no	C-terminal processing protease	#N/A
VIT_00s0233g00050	chrUn:16040619-16041954	6.44669	6.50639	6.56365	7.9651	9.03574	7.25795	6.83774	6.87015	5.71199	10.34	10.6675	13.2132	7.02463	6.52796	6.58848	6.50558	8.08626	6.4733	11.4069	6.71369	0.313796	0.0037	0.00754748	yes	-0.00717723	0.94355	0.956055	no	0.810163	5e-05	0.000133607	yes	0.0454286	0.68235	0.742804	no	Exostosin (Xyloglucan galactosyltransferase KATAMARI 1)	GO:0016020 membrane C;GO:0016740 transferase activity F
VIT_00s0233g00060	chrUn:16042476-16054050	12.4622	11.5265	11.679	10.5099	8.86404	9.69492	8.93068	10.4265	10.0264	12.8384	9.99553	12.5239	11.6157	9.15043	9.59046	11.8892	9.68962	9.79453	11.7859	10.1189	-0.295145	0.0018	0.00388575	yes	-0.27961	0.0025	0.00526528	yes	-0.01259	0.8911	0.915767	no	-0.23261	0.0129	0.0236461	yes	3-oxoacyl-[acyl-carrier-protein] synthase 3 A, chloroplast precursor	GO:0006629 lipid metabolic process P;GO:0009058 biosynthetic process P;GO:0009536 plastid C;GO:0009987 cellular process P;GO:0016740 transferase activity F
VIT_00s0233g00070	chrUn:16068100-16068403	0	0	0	0	0	0	0	0	0	0	0	0	0	0	0	0	0	0	0	0	0	1	1	no	0	1	1	no	0	1	1	no	0	1	1	no	no hit	#N/A
VIT_00s0233g00080	chrUn:16072553-16073723	0	0	0	0	0	0	0	0	0	0	0	0	0	0	0	0	0	0	0	0	0	1	1	no	0	1	1	no	0	1	1	no	0	1	1	no	ethylene overproducer 1 (ETO1)	GO:0005488 binding F
VIT_00s0233g00090	chrUn:16074568-16075803	0	0	0	0	0	0	0	0	0	0	0	0	0	0	0	0	0	0	0	0	0	1	1	no	0	1	1	no	0	1	1	no	0	1	1	no	vacuolar protein sorting 41 (VPS41)	GO:0005515 protein binding F;GO:0006810 transport P;GO:0016020 membrane C
VIT_00s0233g00100	chrUn:16091255-16091929	0	0	0	0	0	0	0	0	0	0	0	0	0	0	0	0	0	0	0	0	0	1	1	no	0	1	1	no	0	1	1	no	0	1	1	no	PLATZ transcription factor	GO:0005488 binding F;GO:0005622 intracellular C
VIT_00s0233g00120	chrUn:16094607-16095181	0	0	0	0	0	0	0	0	0	0	0	0	0	0	0	0	0	0	0	0	0	1	1	no	0	1	1	no	0	1	1	no	0	1	1	no	flavin-containing monooxygenase family protein / FMO family protein	GO:0000166 nucleotide binding F;GO:0003824 catalytic activity F;GO:0008152 metabolic process P
VIT_00s0233g00130	chrUn:16095326-16097921	0.0925356	0	0	0.32489	0.395414	0.454005	0.762796	0.104967	0.527266	0.511385	1.46941	0.43013	0.100105	0.214253	0.145962	0.0308452	0.391436	0.46501	0.80364	0.15344	3.66566	1	1	no	3.91414	1	1	no	4.70343	0.1314	0.187306	no	2.31456	1	1	no	flavin-containing monooxygenase family protein / FMO family protein	GO:0000166 nucleotide binding F;GO:0003824 catalytic activity F;GO:0005783 endoplasmic reticulum C;GO:0008152 metabolic process P;GO:0016020 membrane C
VIT_00s0233g00140	chrUn:16102175-16102391	0	0	0	0	0	1.70684	0	0	0	0	0	0	0	0	0	0	0.568947	0	0	0	inf	1	1	no	0	1	1	no	0	1	1	no	0	1	1	no	Protein NAP1 (Nck-associated protein 1)	#N/A
VIT_00s0233g00150	chrUn:16102589-16103657	0	0	0	0	0	0	0	0	0	0	0	0	0	0	0	0	0	0	0	0	0	1	1	no	0	1	1	no	0	1	1	no	0	1	1	no	no hit	#N/A
VIT_00s0233g00160	chrUn:16105313-16107592	0	0	0	0	0	0	0	0	0	0	0	0	0	0	0	0	0	0	0	0	0	1	1	no	0	1	1	no	0	1	1	no	0	1	1	no	ATP-dependent RNA helicase UAP56/SUB2	GO:0000166 nucleotide binding F;GO:0003676 nucleic acid binding F;GO:0016787 hydrolase activity F
VIT_00s0233g00170	chrUn:16119559-16120820	0	0	0	0	0	0	0	0	0	0	0	0	0	0	0	0	0	0	0	0	0	1	1	no	0	1	1	no	0	1	1	no	0	1	1	no	flavin-containing monooxygenase 3	GO:0000166 nucleotide binding F;GO:0003824 catalytic activity F;GO:0005783 endoplasmic reticulum C;GO:0008152 metabolic process P;GO:0016020 membrane C
VIT_00s0233g00180	chrUn:16131028-16134527	8.04676	7.51614	7.65787	6.15324	6.03681	5.5698	7.346	6.82985	6.89983	9.78545	10.469	10.2672	8.08327	7.98283	8.54222	7.74025	5.91995	7.02523	10.1739	8.20277	-0.386796	0.00055	0.00129163	yes	-0.139836	0.18755	0.254406	no	0.394414	5e-05	0.000133607	yes	0.0837308	0.412	0.493061	no	flavin-containing monooxygenase 3	GO:0000166 nucleotide binding F;GO:0003824 catalytic activity F;GO:0005783 endoplasmic reticulum C;GO:0008152 metabolic process P;GO:0016020 membrane C
VIT_00s0233g00190	chrUn:16138316-16141351	1.63755	1.62158	1.68671	1.26635	0.908462	1.38207	1.48487	1.63989	1.88977	1.5239	1.68798	1.91056	0.946522	1.25523	1.30785	1.64861	1.18563	1.67151	1.70748	1.16987	-0.475603	0.00905	0.0171162	yes	0.0199001	0.90375	0.925647	no	0.0506134	0.75365	0.8036	no	-0.49491	0.00655	0.0127342	yes	Unknown protein	#N/A
VIT_00s0238g00010	chrUn:16170076-16171405	0	0	0	0	0	0	0	0	0	0	0	0	0	0	0	0	0	0	0	0	0	1	1	no	0	1	1	no	0	1	1	no	0	1	1	no	#N/A	#N/A
VIT_00s0238g00020	chrUn:16173379-16174612	3.2474	2.7994	2.99623	4.95561	2.72324	3.47417	4.20387	4.04831	2.58227	2.57091	1.979	2.45763	3.88114	3.27905	3.48485	3.01434	3.71767	3.61148	2.33585	3.54835	0.302555	0.1115	0.162427	no	0.260747	0.17015	0.234147	no	-0.367897	0.07965	0.120942	no	0.235303	0.21455	0.285328	no	Unknown protein	GO:0005515 protein binding F;GO:0016301 kinase activity F
VIT_00s0238g00030	chrUn:16183228-16194780	0	0	0	0	0	0	0	0	0	0	0	0	0	0	0	0	0	0	0	0	0	1	1	no	0	1	1	no	0	1	1	no	0	1	1	no	Unknown protein	GO:0005515 protein binding F;GO:0016301 kinase activity F
VIT_00s0238g00040	chrUn:16199040-16201400	0.150164	0.203736	0.239868	0.292831	0.0810391	0.162832	0.0870322	0.193614	0.216124	0.109033	0.0602302	0.0587693	0.220978	0.131732	0.119658	0.197923	0.178901	0.16559	0.0760109	0.157456	-0.145777	1	1	no	-0.25732	1	1	no	-1.38066	1	1	no	-0.329988	1	1	no	disease resistance protein (TIR-NBS-LRR class)	GO:0000166 nucleotide binding F;GO:0004872 receptor activity F;GO:0005515 protein binding F;GO:0006950 response to stress P;GO:0007165 signal transduction P;GO:0008219 cell death P;GO:0016020 membrane C
VIT_00s0238g00060	chrUn:16213587-16218226	0	0	0	0	0	0	0	0	0	0	0	0	0	0	0	0	0	0	0	0	0	1	1	no	0	1	1	no	0	1	1	no	0	1	1	no	TIR-NBS-LRR-TIR disease resistance protein	GO:0000166 nucleotide binding F;GO:0004872 receptor activity F;GO:0005515 protein binding F;GO:0006950 response to stress P;GO:0007165 signal transduction P;GO:0008219 cell death P;GO:0016020 membrane C;GO:0016787 hydrolase activity F
VIT_00s0238g00070	chrUn:16225519-16226197	0	0	0	0	0	0	0	0	0	0	0	0	0	0	0	0	0	0	0	0	0	1	1	no	0	1	1	no	0	1	1	no	0	1	1	no	TIR-NBS-LRR disease resistance	GO:0005488 binding F;GO:0005515 protein binding F
VIT_00s0238g00080	chrUn:16252596-16256150	0	0	0	0	0	0	0	0	0	0	0	0	0	0	0	0	0	0	0	0	0	1	1	no	0	1	1	no	0	1	1	no	0	1	1	no	TIR-NBS-LRR disease resistance	GO:0000166 nucleotide binding F;GO:0005515 protein binding F;GO:0006950 response to stress P;GO:0008219 cell death P
VIT_00s0238g00090	chrUn:16271196-16272017	6.61733	8.33116	8.28753	7.54102	5.26316	4.92395	10.8894	7.65852	7.90196	7.24283	6.37464	7.06821	9.71872	7.92172	8.63478	7.74534	5.90938	8.81661	6.89522	8.75841	-0.390322	0.02145	0.0375105	yes	0.186896	0.2388	0.312436	no	-0.167731	0.31285	0.391528	no	0.17734	0.2613	0.336757	no	TIR-NBS-LRR disease resistance	GO:0005515 protein binding F
VIT_00s0238g00110	chrUn:16298277-16298493	1.48326	0	0	1.75002	0	0	0	0	1.58582	0	0	0	0	0	0	0.49442	0.583341	0.528606	0	0	0.238602	1	1	no	0.0964558	1	1	no	-inf	1	1	no	-inf	1	1	no	hAT dimerisation domain-containing protein	GO:0003674 molecular_function F;GO:0003824 catalytic activity F;GO:0006091 generation of precursor metabolites and energy P;GO:0006810 transport P;GO:0008152 metabolic process P;GO:0009536 plastid C;GO:0019725 cellular homeostasis P
VIT_00s0238g00120	chrUn:16301902-16302808	0	0	0	0	0	0	0	0	0	0	0	0	0	0	0	0	0	0	0	0	0	1	1	no	0	1	1	no	0	1	1	no	0	1	1	no	no hit	#N/A
VIT_00s0238g00130	chrUn:16302911-16307046	2.33732	2.08046	2.32296	1.81871	1.4303	1.55426	2.42215	1.573	2.00261	2.06352	1.68947	1.77815	2.30841	1.88215	1.92335	2.24691	1.60109	1.99925	1.84371	2.03797	-0.488889	0.0002	0.00049976	yes	-0.168485	0.14495	0.203859	no	-0.285332	0.0159	0.0285981	yes	-0.140812	0.2271	0.299503	no	TIR-NBS-LRR disease resistance	GO:0000166 nucleotide binding F;GO:0004872 receptor activity F;GO:0005515 protein binding F;GO:0006950 response to stress P;GO:0007165 signal transduction P;GO:0008219 cell death P;GO:0016020 membrane C;GO:0016787 hydrolase activity F
VIT_00s0239g00010	chrUn:16343508-16355392	0	0	0	0	0	0	0	0	0	0	0	0	0	0	0	0	0	0	0	0	0	1	1	no	0	1	1	no	0	1	1	no	0	1	1	no	CTV.22	GO:0003674 molecular_function F;GO:0005515 protein binding F;GO:0006350 transcription P
VIT_00s0239g00020	chrUn:16356920-16357215	0	0	0	0	0	0	0	0	0	0	0	0	0	0	0	0	0	0	0	0	0	1	1	no	0	1	1	no	0	1	1	no	0	1	1	no	no hit	#N/A
VIT_00s0239g00030	chrUn:16367737-16371125	0	0	0	0	0	0	0	0	0	0	0	0	0	0	0	0	0	0	0	0	0	1	1	no	0	1	1	no	0	1	1	no	0	1	1	no	14-3-3 protein GF14 nu (GRF7)	#N/A
VIT_00s0239g00040	chrUn:16372763-16373024	0	0	0	0	0	0	0	0	0	0	0	0	0	0	0	0	0	0	0	0	0	1	1	no	0	1	1	no	0	1	1	no	0	1	1	no	no hit	#N/A
VIT_00s0239g00050	chrUn:16374843-16376378	0	0	0	0	0	0	0	0	0	0	0	0	0	0	0	0	0	0	0	0	0	1	1	no	0	1	1	no	0	1	1	no	0	1	1	no	no hit	#N/A
VIT_00s0239g00060	chrUn:16382697-16387432	0	0	0	0	0	0	0	0	0	0	0	0	0	0	0	0	0	0	0	0	0	1	1	no	0	1	1	no	0	1	1	no	0	1	1	no	#N/A	#N/A
VIT_00s0239g00070	chrUn:16392231-16401142	0	0	0	0	0	0	0	0	0	0	0	0	0	0	0	0	0	0	0	0	0	1	1	no	0	1	1	no	0	1	1	no	0	1	1	no	CTV.22	GO:0003674 molecular_function F;GO:0005515 protein binding F;GO:0006350 transcription P
VIT_00s0239g00080	chrUn:16431594-16433533	0	0	0	0	0	0	0	0	0	0	0	0	0	0	0	0	0	0	0	0	0	1	1	no	0	1	1	no	0	1	1	no	0	1	1	no	no hit	#N/A
VIT_00s0239g00090	chrUn:16441579-16444649	0	0	0	0	0	0	0	0	0	0	0	0	0	0	0	0	0	0	0	0	0	1	1	no	0	1	1	no	0	1	1	no	0	1	1	no	no hit	#N/A
VIT_00s0239g00100	chrUn:16446707-16450200	0	0	0	0	0	0	0	0	0	0	0	0	0	0	0	0	0	0	0	0	0	1	1	no	0	1	1	no	0	1	1	no	0	1	1	no	no hit	#N/A
VIT_00s0239g00110	chrUn:16457886-16459182	0	0	0	0	0	0	0	0	0	0	0	0	0	0	0	0	0	0	0	0	0	1	1	no	0	1	1	no	0	1	1	no	0	1	1	no	Mei2 AML1	GO:0000166 nucleotide binding F;GO:0003676 nucleic acid binding F
VIT_00s0239g00120	chrUn:16470845-16472347	0	0	0	0	0	0	0	0	0	0	0	0	0	0	0	0	0	0	0	0	0	1	1	no	0	1	1	no	0	1	1	no	0	1	1	no	no hit	#N/A
VIT_00s0239g00130	chrUn:16480975-16481119	33.0001	37.2156	92.9422	57.9994	37.0077	28.3275	38.9091	52.3951	13.1595	24.2992	55.0099	35.7838	55.2001	66.8414	18.2145	54.386	41.1115	34.8212	38.3643	46.752	-0.403692	0.64385	0.709431	no	-0.643269	0.4133	0.494367	no	-0.503471	0.55335	0.627771	no	-0.218207	0.8165	0.856153	no	no hit	#N/A
VIT_00s0239g00140	chrUn:16485858-16492831	0	0	0	0	0	0	0	0	0	0	0	0	0	0	0	0	0	0	0	0	0	1	1	no	0	1	1	no	0	1	1	no	0	1	1	no	mei2 AML4	#N/A
VIT_00s0239g00150	chrUn:16494805-16509936	0	0	0	0	0	0	0	0	0	0	0	0	0	0	0	0	0	0	0	0	0	1	1	no	0	1	1	no	0	1	1	no	0	1	1	no	CTV.22	GO:0003674 molecular_function F;GO:0005515 protein binding F;GO:0006350 transcription P
VIT_00s0239g00160	chrUn:16515889-16516672	0	0	0	0	0	0	0	0	0	0	0	0	0	0	0	0	0	0	0	0	0	1	1	no	0	1	1	no	0	1	1	no	0	1	1	no	no hit	#N/A
VIT_00s0240g00010	chrUn:16544318-16544453	0	0	0	0	0	0	0	0	0	0	0	0	0	0	0	0	0	0	0	0	0	1	1	no	0	1	1	no	0	1	1	no	0	1	1	no	Glutathione S-transferase 23 GSTU23	#N/A
VIT_00s0240g00020	chrUn:16545654-16546011	0	0	0	0	0	0	0	0	0	0	0	0	0	0	0	0	0	0	0	0	0	1	1	no	0	1	1	no	0	1	1	no	0	1	1	no	Glutathione S-transferase 23 GSTU23	GO:0003824 catalytic activity F;GO:0005515 protein binding F;GO:0005737 cytoplasm C;GO:0009056 catabolic process P;GO:0009987 cellular process P;GO:0016740 transferase activity F;GO:0019748 secondary metabolic process P
VIT_00s0240g00050	chrUn:16571654-16572938	0.654381	0.28216	0.301999	1.10667	1.6835	1.18125	0.435996	0.59587	0.698403	0.53997	1.66829	0.67826	1.23922	1.21626	1.10478	0.412847	1.32381	0.576756	0.962173	1.18676	1.68101	0.026	0.0445889	yes	0.482356	0.47	0.549191	no	1.22069	0.0813	0.123121	no	1.52335	0.03735	0.0617252	no	Glutathione S-transferase 8 GSTU19	GO:0003824 catalytic activity F;GO:0005515 protein binding F;GO:0005737 cytoplasm C;GO:0009056 catabolic process P;GO:0009987 cellular process P;GO:0016740 transferase activity F;GO:0019748 secondary metabolic process P
VIT_00s0240g00060	chrUn:16611452-16611500	0	0	0	0	0	0	0	0	0	0	0	0	0	0	0	0	0	0	0	0	0	1	1	no	0	1	1	no	0	1	1	no	0	1	1	no	no hit	#N/A
VIT_00s0240g00070	chrUn:16670338-16670395	0	0	0	0	0	0	0	0	0	0	0	0	0	0	0	0	0	0	0	0	0	1	1	no	0	1	1	no	0	1	1	no	0	1	1	no	#N/A	#N/A
VIT_00s0245g00010	chrUn:16878272-16886288	0	0	0	0	0	0	0	0	0	0	0	0	0	0	0	0	0	0	0	0	0	1	1	no	0	1	1	no	0	1	1	no	0	1	1	no	Integral membrane protein	#N/A
VIT_00s0245g00030	chrUn:16910490-16914727	0	0	0	0	0	0	0	0	0	0	0	0	0	0	0	0	0	0	0	0	0	1	1	no	0	1	1	no	0	1	1	no	0	1	1	no	integral membrane family protein	#N/A
VIT_00s0245g00040	chrUn:16960753-16961227	0	0	0	0	0	0	0	0	0	0	0	0	0	0	0	0	0	0	0	0	0	1	1	no	0	1	1	no	0	1	1	no	0	1	1	no	no hit	#N/A
VIT_00s0245g00050	chrUn:16965235-16981156	24.3461	25.8298	26.5206	21.2507	20.5939	20.7223	20.7973	28.7221	29.1462	15.935	18.3805	17.3413	24.2141	26.9483	25.8432	25.5655	20.8556	26.2219	17.2189	25.6686	-0.293764	5e-05	0.000133607	yes	0.0365718	0.6201	0.688157	no	-0.570204	5e-05	0.000133607	yes	0.00580343	0.93955	0.952963	no	oleoyl-acyl carrier protein thioesterase, chloroplast precursor	GO:0006629 lipid metabolic process P;GO:0009058 biosynthetic process P;GO:0009536 plastid C;GO:0009987 cellular process P;GO:0016740 transferase activity F;GO:0016787 hydrolase activity F
VIT_00s0245g00060	chrUn:17002196-17002572	34.462	35.0459	37.5101	39.025	38.7848	40.014	46.992	35.2147	32.3798	27.8329	24.2304	22.0121	32.3225	43.8581	38.1783	35.6727	39.2746	38.1955	24.6918	38.1197	0.138776	0.41305	0.494133	no	0.0985836	0.5663	0.639512	no	-0.530788	0.00755	0.0145007	yes	0.0957155	0.5751	0.647539	no	no hit	#N/A
VIT_00s0245g00070	chrUn:17002613-17009241	9.0042	14.0521	15.0928	10.6349	13.4362	13.4636	11.1465	14.8118	14.3853	7.14731	8.60619	8.64548	11.2329	15.6461	16.5567	12.7164	12.5116	13.4479	8.13299	14.4785	-0.0234252	0.7492	0.799852	no	0.0806908	0.2659	0.341767	no	-0.64483	5e-05	0.000133607	yes	0.187229	0.0095	0.0178976	yes	Heptaprenyl diphosphate synthase component II	#N/A
VIT_00s0246g00010	chrUn:17051215-17057118	0.404042	0.577307	0.285184	0.475128	0.39744	0.659145	0.317369	0.46891	0.612408	1.13547	0.590774	0.640495	0.738561	0.622126	0.391226	0.422178	0.510571	0.466229	0.788914	0.583971	0.274262	0.4864	0.564881	no	0.143189	1	1	no	0.902018	0.01725	0.0307863	yes	0.468046	0.2161	0.287063	no	NADH dehydrogenase subunit 7	GO:0000166 nucleotide binding F;GO:0003824 catalytic activity F;GO:0005488 binding F;GO:0005739 mitochondrion C;GO:0006091 generation of precursor metabolites and energy P;GO:0006810 transport P;GO:0015979 photosynthesis P;GO:0016020 membrane C
VIT_00s0246g00020	chrUn:17058159-17065998	0	0	0	0	0	0	0	0	0	0	0	0	0	0	0	0	0	0	0	0	0	1	1	no	0	1	1	no	0	1	1	no	0	1	1	no	no hit	#N/A
VIT_00s0246g00030	chrUn:17069276-17086273	0	0	0	0	0	0	0	0	0	0	0.00386042	0	0	0	0	0	0	0	0.00128681	0	0	1	1	no	0	1	1	no	inf	1	1	no	0	1	1	no	#N/A	#N/A
VIT_00s0246g00040	chrUn:17098679-17102253	0	0	0	0	0	0	0	0	0	0	0	0	0	0	0	0	0	0	0	0	0	1	1	no	0	1	1	no	0	1	1	no	0	1	1	no	no hit	#N/A
VIT_00s0246g00050	chrUn:17105369-17107003	0.218926	0.213216	0.456415	0.516602	0.848097	0.486882	1.81148	0	0	0.623514	0.315163	0.307519	0.24183	0.229769	0.313064	0.296186	0.617194	0.603826	0.415399	0.261554	1.05922	0.25585	0.330823	no	1.02763	1	1	no	0.487994	1	1	no	-0.179393	1	1	no	NADH dehydrogenase I subunit 2	#N/A
VIT_00s0246g00060	chrUn:17119191-17120370	0.110867	0.130324	0	0.0646645	0.129596	0.0991989	1.06089	0.22935	0.0460826	0.395764	0.449486	0.0626549	0.183607	0.327697	0.0637846	0.0803969	0.0978197	0.44544	0.302635	0.191696	0.282985	1	1	no	2.47002	1	1	no	1.91237	1	1	no	1.25361	1	1	no	cytochrome c-type biogenesis protein CcmF	GO:0005215 transporter activity F;GO:0005739 mitochondrion C;GO:0006810 transport P;GO:0009987 cellular process P;GO:0016020 membrane C;GO:0016043 cellular component organization P
VIT_00s0246g00070	chrUn:17121803-17122094	0	0	0	0	0	0	0	0	0	0	0	0	0	0	0	0	0	0	0	0	0	1	1	no	0	1	1	no	0	1	1	no	0	1	1	no	NADH dehydrogenase subunit 7	GO:0000166 nucleotide binding F;GO:0003824 catalytic activity F;GO:0005488 binding F;GO:0005739 mitochondrion C;GO:0008152 metabolic process P;GO:0009536 plastid C
VIT_00s0246g00080	chrUn:17123634-17125762	0.14644	0.0613915	0.131416	0.0854974	0.244194	0.280377	0.606224	0.129648	0.130248	0.102955	0.272236	0.0885443	0.0801934	0.330788	0.270422	0.113082	0.203356	0.288707	0.154579	0.227135	0.846633	1	1	no	1.35223	1	1	no	0.450965	1	1	no	1.00617	1	1	no	NADH dehydrogenase subunit 7	GO:0000166 nucleotide binding F;GO:0003824 catalytic activity F;GO:0005488 binding F;GO:0005739 mitochondrion C;GO:0006091 generation of precursor metabolites and energy P;GO:0006810 transport P;GO:0009536 plastid C;GO:0009579 thylakoid C;GO:0015979 photosynthesis P;GO:0016020 membrane C
VIT_00s0246g00090	chrUn:17125991-17126297	4.83625	4.41088	1.88841	6.91213	7.89521	4.53254	10.8698	7.45197	5.61488	8.46493	6.5199	6.36176	4.74618	5.22865	2.59059	3.71185	6.44663	7.97889	7.11553	4.18847	0.796408	0.0921	0.137369	no	1.10405	0.02675	0.0457483	yes	0.938835	0.0496	0.0794068	no	0.174288	0.7375	0.790287	no	NADH dehydrogenase (ubiquinone) Fe-S protein 2	#N/A
VIT_00s0246g00100	chrUn:17126635-17127190	2.4856	1.35365	1.44883	1.6163	1.83557	1.96706	2.96421	2.9886	2.61083	1.74937	3.09228	3.54974	3.19663	2.51964	2.16825	1.76269	1.80631	2.85455	2.79713	2.62817	0.0352621	0.94005	0.953365	no	0.69548	0.0346	0.0576365	no	0.666166	0.0402	0.0659142	no	0.576279	0.0784	0.119275	no	NADH dehydrogenase subunit 7	GO:0005739 mitochondrion C
VIT_00s0246g00110	chrUn:17128620-17128752	217.247	23.8062	25.4801	0	23.6732	81.5428	111.123	75.4114	75.7609	223.995	0	68.6708	69.0194	102.617	34.9545	88.8443	35.072	87.4318	97.5553	68.8638	-1.34096	0.20055	0.269423	no	-0.0231211	0.9156	0.934992	no	0.134942	0.90095	0.92343	no	-0.367533	0.671	0.73317	no	no hit	#N/A
VIT_00s0246g00120	chrUn:17174528-17178271	0.140544	0.79435	0.283401	1.3088	0.131652	0.453478	0.80804	0.139793	0.280883	0	0.391387	0.381894	0	0.14267	0	0.406098	0.631311	0.409572	0.25776	0.0475566	0.636523	0.46	0.539713	no	0.0122885	1	1	no	-0.655798	1	1	no	-3.09411	1	1	no	no hit	#N/A
VIT_00s0246g00130	chrUn:17179680-17179971	0	0	0	0	0	0.585108	0	0	0	0	0	0	0	0	0	0	0.195036	0	0	0	inf	1	1	no	0	1	1	no	0	1	1	no	0	1	1	no	no hit	#N/A
VIT_00s0246g00140	chrUn:17191978-17194853	0.264829	0.23586	0.360634	0.562213	0.33506	0.461648	0.617211	0.462515	0.178715	0.860566	0.946292	0.92334	0.41292	0.399411	0.544204	0.287107	0.452974	0.41948	0.910066	0.452178	0.657837	1	1	no	0.547012	1	1	no	1.66438	0.00255	0.00536134	yes	0.6553	1	1	no	NADH-plastoquinone oxidoreductase subunit 5 [Vitis vinifera]	GO:0003824 catalytic activity F;GO:0005488 binding F;GO:0006091 generation of precursor metabolites and energy P;GO:0009536 plastid C;GO:0016020 membrane C
VIT_00s0246g00150	chrUn:17194876-17195167	1.3902	1.02492	4.38796	5.77565	2.54799	1.17022	2.45623	2.16445	2.17448	3.10314	8.3324	2.95647	3.8836	3.31348	1.50489	2.26769	3.16462	2.26505	4.79734	2.90066	0.480806	0.5089	0.586447	no	-0.00168124	0.92905	0.945123	no	1.08101	0.11495	0.166802	no	0.355154	0.60395	0.673623	no	ribosomal protein L32	#N/A
VIT_00s0246g00160	chrUn:17196381-17196555	0	0	0	0	0	0	0	0	0	0	0	0	0	0	0	0	0	0	0	0	0	1	1	no	0	1	1	no	0	1	1	no	0	1	1	no	no hit	GO:0005198 structural molecule activity F;GO:0005840 ribosome C;GO:0006412 translation P;GO:0009536 plastid C
VIT_00s0246g00170	chrUn:17197905-17198876	1.61561	0.630931	1.04364	0.853356	0.627405	0.785859	1.55006	0.969026	0.304224	1.85062	3.22173	1.40634	1.487	1.11259	0.421088	1.09673	0.75554	0.941103	2.15956	1.00689	-0.537623	0.1364	0.193429	no	-0.220779	0.51365	0.590994	no	0.977536	0.002	0.00428388	yes	-0.123297	0.70315	0.760872	no	C-type cytochrome synthesis protein	GO:0009536 plastid C;GO:0009579 thylakoid C;GO:0009987 cellular process P;GO:0016020 membrane C;GO:0016043 cellular component organization P
VIT_00s0246g00180	chrUn:17199144-17200062	1.29454	0.788702	0.844159	1.73466	1.37252	1.50085	2.82361	1.2492	1.53387	3.76256	4.66325	3.03343	2.67087	2.40814	1.44756	0.975801	1.53601	1.86889	3.81975	2.17552	0.654527	0.0431	0.0701426	no	0.937525	0.00575	0.0113048	yes	1.96882	5e-05	0.000133607	yes	1.1567	0.001	0.00225411	yes	NADH-plastoquinone oxidoreductase subunit 4 [Vitis vinifera]	GO:0003824 catalytic activity F;GO:0005488 binding F;GO:0006091 generation of precursor metabolites and energy P;GO:0009536 plastid C;GO:0009579 thylakoid C;GO:0016020 membrane C
VIT_00s0246g00190	chrUn:17200086-17200170	0	0	0	0	0	0	0	0	0	0	0	0	0	0	0	0	0	0	0	0	0	1	1	no	0	1	1	no	0	1	1	no	0	1	1	no	NADH-plastoquinone oxidoreductase subunit 4 [Vitis vinifera]	#N/A
VIT_00s0246g00200	chrUn:17200654-17200900	57.5806	61.2562	56.8858	76.1575	56.4349	68.9113	117.96	78.9488	46.8243	138.801	163.781	119.531	78.3675	82.5148	54.2298	58.5742	67.1679	81.2445	140.704	71.7041	0.197506	0.2422	0.316101	no	0.472005	0.0045	0.00903151	yes	1.26433	5e-05	0.000133607	yes	0.291789	0.0812	0.122987	no	Photosystem I iron-sulfur center (Photosystem I subunit VII)	GO:0003674 molecular_function F;GO:0005488 binding F;GO:0006091 generation of precursor metabolites and energy P;GO:0006810 transport P;GO:0009536 plastid C;GO:0009579 thylakoid C;GO:0015979 photosynthesis P;GO:0016020 membrane C
VIT_00s0246g00210	chrUn:17206988-17208083	2.95	4.10241	4.39087	2.51088	6.0221	1.78437	3.92692	5.15687	4.55908	5.2647	5.48643	4.78985	3.54738	3.15779	4.0157	3.81443	3.43912	4.54763	5.18033	3.57363	-0.149428	0.6024	0.672222	no	0.253647	0.3512	0.431543	no	0.441576	0.10275	0.151243	no	-0.0940785	0.7387	0.791223	no	no hit	GO:0005198 structural molecule activity F;GO:0005840 ribosome C;GO:0006412 translation P
VIT_00s0246g00220	chrUn:17208287-17208767	0	0	0	0	0	0	0	0	0	0	0	0	0	0	0	0	0	0	0	0	0	1	1	no	0	1	1	no	0	1	1	no	0	1	1	no	F-type H+-transporting ATPase subunit 8	GO:0000166 nucleotide binding F;GO:0005215 transporter activity F;GO:0005739 mitochondrion C;GO:0006139 nucleobase, nucleoside, nucleotide and nucleic acid metabolic process P;GO:0006810 transport P;GO:0009058 biosynthetic process P;GO:0016020 membrane C;GO:0016787 hydrolase activity F
VIT_00s0246g00230	chrUn:17209740-17211360	0.194659	0.102884	0.0550589	0.0761715	0.0511544	0.176202	1.28165	0.0543179	0	0.092771	0.45623	0.074194	0.0710942	0.0554355	0.0755318	0.117534	0.101176	0.445323	0.207732	0.0673538	-0.216206	1	1	no	1.92178	1	1	no	0.821646	1	1	no	-0.803243	1	1	no	cytochrome c oxidase subunit III	GO:0003674 molecular_function F;GO:0003824 catalytic activity F;GO:0005215 transporter activity F;GO:0005488 binding F;GO:0005739 mitochondrion C;GO:0006091 generation of precursor metabolites and energy P;GO:0016020 membrane C
VIT_00s0246g00240	chrUn:17211666-17213047	0.111796	0.589332	0.504616	0.263077	0	0.403725	1.03205	0.124456	0	0.475085	1.04534	0.339995	0.243776	0.127017	0	0.401915	0.222267	0.385502	0.62014	0.123598	-0.854593	1	1	no	-0.06015	1	1	no	0.625704	0.4452	0.525525	no	-1.70124	1	1	no	Ribosomal protein S1 (Rps1 protein)	GO:0005739 mitochondrion C;GO:0005840 ribosome C
VIT_00s0250g00010	chrUn:17241849-17244335	0	0	0	0	0	0	0	0	0	0	0	0	0	0	0	0	0	0	0	0	0	1	1	no	0	1	1	no	0	1	1	no	0	1	1	no	prolylcarboxypeptidase	GO:0016787 hydrolase activity F;GO:0019538 protein metabolic process P
VIT_00s0250g00020	chrUn:17252569-17266472	221.211	229.003	232.077	257.946	280.07	276.298	254.565	221.328	218.018	350.862	370.792	370.838	228.161	247.663	236.478	227.431	271.438	231.304	364.164	237.434	0.255197	0.0035	0.00717155	yes	0.0243614	0.7746	0.821153	no	0.679162	5e-05	0.000133607	yes	0.0621012	0.46715	0.546494	no	Protein tyrosine phosphatase	GO:0006464 protein modification process P;GO:0016787 hydrolase activity F
VIT_00s0250g00030	chrUn:17268659-17281042	6.58871	7.13766	6.38715	9.14332	9.09247	8.24492	9.75847	8.33099	8.58238	9.03528	9.58685	8.70338	8.59646	8.25021	7.92764	6.70451	8.8269	8.89061	9.1085	8.2581	0.396776	5e-05	0.000133607	yes	0.407151	5e-05	0.000133607	yes	0.442082	5e-05	0.000133607	yes	0.300679	0.0003	0.000731789	yes	glycosyltransferase family protein 1	GO:0009058 biosynthetic process P;GO:0016740 transferase activity F
VIT_00s0250g00040	chrUn:17286227-17289565	23.4271	27.11	27.9756	7.75864	9.51913	9.39265	10.6838	13.3455	14.2006	7.28549	8.62246	8.1976	12.9387	14.6275	15.4829	26.1709	8.89014	12.7433	8.03519	14.3497	-1.55768	5e-05	0.000133607	yes	-1.03822	5e-05	0.000133607	yes	-1.70356	5e-05	0.000133607	yes	-0.866942	5e-05	0.000133607	yes	DNA binding protein, Plastid envelope	GO:0003677 DNA binding F
VIT_00s0250g00050	chrUn:17308970-17312121	0.0368084	0	0.0416969	0	0.03874	0	0	0	0.0413264	0	0	0	0	0	0	0.0261684	0.0129133	0.0137755	0	0	-1.01897	1	1	no	-0.925727	1	1	no	-inf	1	1	no	-inf	1	1	no	AGD6	GO:0005488 binding F;GO:0006139 nucleobase, nucleoside, nucleotide and nucleic acid metabolic process P;GO:0007165 signal transduction P;GO:0009056 catabolic process P;GO:0030234 enzyme regulator activity F
VIT_00s0250g00060	chrUn:17318575-17319430	0	0	0	0	0	0	0	0.0690747	0.0693948	0	0	0	0	0	0	0	0	0.0461565	0	0	0	1	1	no	inf	1	1	no	0	1	1	no	0	1	1	no	retrotransposon protein, unclassified	GO:0003677 DNA binding F;GO:0005488 binding F;GO:0006259 DNA metabolic process P
VIT_00s0250g00080	chrUn:17329067-17333216	0	0	1.05637	0	0	0	0	0	0	1.42686	0	0	0	0	0	0.352125	0	0	0.475619	0	-inf	1	1	no	-inf	1	1	no	0.433718	1	1	no	-inf	1	1	no	unknown	GO:0000166 nucleotide binding F
VIT_00s0250g00090	chrUn:17381427-17383047	2.88729	2.53098	2.70894	26.7552	25.3056	24.6418	29.881	22.0115	21.8206	32.8466	29.1809	30.9289	10.9294	10.4636	9.66218	2.70907	25.5676	24.5711	30.9854	10.3517	3.23845	5e-05	0.000133607	yes	3.18109	5e-05	0.000133607	yes	3.51572	5e-05	0.000133607	yes	1.934	5e-05	0.000133607	yes	oxidoreductase, 2OG-Fe(II) oxygenase	GO:0003824 catalytic activity F;GO:0005488 binding F;GO:0008152 metabolic process P
VIT_00s0251g00010	chrUn:17408473-17408806	0	0	0	0	0	0	0	0	0	0	0	0	0	0	0	0	0	0	0	0	0	1	1	no	0	1	1	no	0	1	1	no	0	1	1	no	no hit	#N/A
VIT_00s0251g00020	chrUn:17443451-17443706	0	0	0	0	0	0	0	0	0	0	0	0	0	0	0	0	0	0	0	0	0	1	1	no	0	1	1	no	0	1	1	no	0	1	1	no	no hit	#N/A
VIT_00s0251g00050	chrUn:17498686-17508245	0	0	0	0	0	0	0	0	0	0	0	0	0	0	0	0	0	0	0	0	0	1	1	no	0	1	1	no	0	1	1	no	0	1	1	no	no hit	#N/A
VIT_00s0251g00060	chrUn:17517464-17517945	0	0	0	0	0	0	0	0	0	0	0	0	0	0	0	0	0	0	0	0	0	1	1	no	0	1	1	no	0	1	1	no	0	1	1	no	no hit	#N/A
VIT_00s0251g00080	chrUn:17557783-17558403	0	0	0	0	0	0	0	0	0	0	0	0	0	0	0	0	0	0	0	0	0	1	1	no	0	1	1	no	0	1	1	no	0	1	1	no	no hit	#N/A
VIT_00s0252g00010	chrUn:17564996-17571400	26.6258	23.8814	25.6975	28.4967	26.3348	27.3642	27.529	25.2616	25.8763	31.7432	26.4751	24.9718	27.3475	26.195	26.7996	25.4016	27.3986	26.2223	27.73	26.7807	0.109183	0.1277	0.18276	no	0.0458767	0.5334	0.609487	no	0.126531	0.07955	0.120808	no	0.076277	0.29215	0.369756	no	recA	GO:0000166 nucleotide binding F;GO:0003677 DNA binding F;GO:0005737 cytoplasm C;GO:0006259 DNA metabolic process P;GO:0006950 response to stress P;GO:0007154 cell communication P;GO:0009991 response to extracellular stimulus P;GO:0016787 hydrolase activity F
VIT_00s0252g00020	chrUn:17572823-17573759	14.6904	15.912	16.1606	7.13198	7.27629	8.28815	10.7574	9.13663	10.9655	2.77729	3.60528	2.26146	10.1587	10.8266	10.4027	15.5877	7.56548	10.2865	2.88134	10.4627	-1.0429	5e-05	0.000133607	yes	-0.599652	5e-05	0.000133607	yes	-2.43559	5e-05	0.000133607	yes	-0.575153	5e-05	0.000133607	yes	no hit	GO:0003824 catalytic activity F;GO:0009058 biosynthetic process P;GO:0009987 cellular process P
VIT_00s0252g00030	chrUn:17602720-17620168	122.068	125.217	123.835	71.6228	67.56	78.1744	97.3445	116.772	104.974	58.4475	55.0967	60.115	91.3361	97.5239	94.0625	123.707	72.4524	106.364	57.8864	94.3075	-0.771818	5e-05	0.000133607	yes	-0.217918	0.0003	0.000731789	yes	-1.09563	5e-05	0.000133607	yes	-0.391479	5e-05	0.000133607	yes	Unknown protein	GO:0016020 membrane C
VIT_00s0252g00040	chrUn:17633456-17635627	0.0329578	0.145633	0.155873	0.0776444	0.231711	0.399067	0.0387543	0	0.0617952	0.0962494	0.12916	0.126027	0.109746	0.156939	0.0855329	0.111488	0.236141	0.0335165	0.117145	0.117406	1.08276	1	1	no	-1.73395	1	1	no	0.0714121	1	1	no	0.0746194	1	1	no	cytokinin oxidase	GO:0000166 nucleotide binding F;GO:0003824 catalytic activity F;GO:0005615 extracellular space C;GO:0008152 metabolic process P;GO:0009056 catabolic process P;GO:0009987 cellular process P
VIT_00s0252g00050	chrUn:17636483-17636855	67.3022	87.6077	73.5935	77.9185	88.1742	94.874	70.3549	59.7083	60.2666	100.537	114.192	121.761	67.744	71.8082	70.164	76.1678	86.9889	63.4433	112.163	69.9054	0.19165	0.0325	0.054501	no	-0.263714	0.0055	0.0108497	yes	0.55835	5e-05	0.000133607	yes	-0.123777	0.183	0.249244	no	Unknown protein	#N/A
VIT_00s0252g00060	chrUn:17649953-17668913	6.47474	6.8539	7.11475	6.45116	6.80627	6.45336	7.12092	6.96942	7.91802	7.21523	8.38239	7.93534	7.74044	8.48885	8.65741	6.81446	6.57026	7.33612	7.84432	8.29557	-0.052649	0.4349	0.515468	no	0.106417	0.10975	0.160241	no	0.203048	0.00225	0.00477721	yes	0.283741	5e-05	0.000133607	yes	DnaJ homolog, subfamily C, member 7	GO:0005515 protein binding F;GO:0009987 cellular process P;GO:0019538 protein metabolic process P
VIT_00s0252g00070	chrUn:17670830-17675892	280.026	287.519	274.902	244.828	258.288	257.488	244.251	280.538	273.066	232.748	235.958	235.456	249.736	257.893	254.025	280.816	253.535	265.952	234.72	253.885	-0.147442	0.0887	0.132914	no	-0.0784602	0.36465	0.445348	no	-0.258681	0.0029	0.00603187	yes	-0.145451	0.0922	0.137498	no	eukaryotic initiation factor 3E subunit	GO:0005515 protein binding F;GO:0005737 cytoplasm C;GO:0006412 translation P;GO:0008135 translation factor activity, nucleic acid binding F
VIT_00s0252g00080	chrUn:17678515-17678845	0	0	0	0	0	0	0	0	0	0.524365	0	0	0	0	0	0	0	0	0.174788	0	0	1	1	no	0	1	1	no	inf	1	1	no	0	1	1	no	ribosomal protein S4	GO:0003723 RNA binding F;GO:0005198 structural molecule activity F;GO:0005840 ribosome C;GO:0006412 translation P
VIT_00s0252g00090	chrUn:17683897-17683999	0	0	0	0	0	0	0	0	0	0	0	0	0	0	0	0	0	0	0	0	0	1	1	no	0	1	1	no	0	1	1	no	0	1	1	no	ribosomal protein S4	#N/A
VIT_00s0252g00100	chrUn:17684337-17684610	0	0	0	0	0	0	0	0	0	0	0	0	0	0	0	0	0	0	0	0	0	1	1	no	0	1	1	no	0	1	1	no	0	1	1	no	ribosomal protein S4	GO:0005198 structural molecule activity F;GO:0005840 ribosome C;GO:0006412 translation P
VIT_00s0252g00110	chrUn:17688552-17690732	0.196631	0	0.230571	0.0779901	0.142814	0.0819875	0.601346	0.227468	0.228522	0	0	0.103568	0.144966	0.154766	0.210871	0.142401	0.10093	0.352445	0.0345227	0.170201	-0.496597	1	1	no	1.30744	1	1	no	-2.04434	1	1	no	0.257282	1	1	no	carbonic anhydrase	GO:0003824 catalytic activity F;GO:0005488 binding F;GO:0008152 metabolic process P;GO:0009987 cellular process P
VIT_00s0252g00120	chrUn:17691078-17693340	0	0	0	0	0	0	0	0	0	0	0	0	0	0	0	0	0	0	0	0	0	1	1	no	0	1	1	no	0	1	1	no	0	1	1	no	carbonic anhydrase	GO:0003824 catalytic activity F;GO:0005488 binding F;GO:0008152 metabolic process P;GO:0009987 cellular process P
VIT_00s0252g00130	chrUn:17696159-17697589	496.746	492.876	486.65	472.785	490.527	507.573	408.358	450.964	453.343	563.591	567.401	573.146	423.922	432.925	425.81	492.091	490.295	437.555	568.046	427.552	-0.00527411	0.9521	0.962125	no	-0.16946	0.0501	0.0801103	no	0.207084	0.01805	0.032069	yes	-0.202824	0.02015	0.0354489	yes	calcium-binding EF hand family	GO:0005488 binding F
VIT_00s0253g00010	chrUn:17726392-17727034	0.434436	0.196027	0.419622	0.512146	0.48733	0.671448	0.503977	0.103494	0.519866	0.625328	1.3039	0.141364	1.19309	0.422492	0.431739	0.350028	0.556975	0.375779	0.690198	0.682441	0.67014	0.42545	0.506282	no	0.102412	1	1	no	0.979539	0.24165	0.315497	no	0.963232	0.245	0.319119	no	pyruvate decarboxylase 1 [Vitis vinifera]	GO:0003824 catalytic activity F;GO:0005488 binding F
VIT_00s0253g00020	chrUn:17730686-17730917	0	0	0	0	0	0	0	0	0	0	0	0	0	0	0	0	0	0	0	0	0	1	1	no	0	1	1	no	0	1	1	no	0	1	1	no	no hit	#N/A
VIT_00s0253g00030	chrUn:17731453-17732364	0	0	0	0	0	0	0	0	0	0	0	0	0	0	0	0	0	0	0	0	0	1	1	no	0	1	1	no	0	1	1	no	0	1	1	no	BTI2 (VIRB2-INTERACTING PROTEIN 2)	GO:0005783 endoplasmic reticulum C;GO:0016020 membrane C
VIT_00s0253g00040	chrUn:17736900-17740701	0.324443	0.300026	0.224786	0.255215	0.29835	0.274046	0.718663	0.570241	0.318268	0.366972	0.133044	0.17309	0.319873	0.258655	0.220264	0.283085	0.27587	0.535724	0.224369	0.266264	-0.0372434	1	1	no	0.920255	0.0396	0.0650472	no	-0.335363	1	1	no	-0.0883783	1	1	no	monocopper oxidase SKS17 (SKU5 Similar 17)	GO:0003824 catalytic activity F;GO:0005488 binding F;GO:0005618 cell wall C;GO:0008152 metabolic process P
VIT_00s0253g00050	chrUn:17741397-17746251	0.0320458	0	0	0.0377263	0.0261793	0.0300585	0.11222	0.0555967	0	0.0923245	0	0	0.0353453	0	0	0.0106819	0.0313214	0.0559389	0.0307748	0.0117818	1.55198	1	1	no	2.38868	1	1	no	1.52658	1	1	no	0.141384	1	1	no	monocopper oxidase SKS15 (SKU5 Similar 15)	GO:0003824 catalytic activity F;GO:0005488 binding F;GO:0005618 cell wall C;GO:0008152 metabolic process P
VIT_00s0253g00060	chrUn:17750044-17752137	14.2531	13.9912	12.6916	17.9754	16.972	17.2775	20.1409	15.7165	16.9472	12.5307	11.4406	11.4493	13.7516	15.5052	12.967	13.6453	17.4083	17.6015	11.8069	14.0746	0.35137	0.0001	0.000259042	yes	0.367296	0.00015	0.000380956	yes	-0.208778	0.0291	0.0493344	yes	0.0446914	0.6252	0.692719	no	OBF BINDING PROTEIN 2	GO:0003677 DNA binding F;GO:0005488 binding F;GO:0006350 transcription P
VIT_00s0253g00070	chrUn:17789186-17795095	76.0649	84.8431	79.3563	65.5081	77.2127	75.8962	77.7267	78.8882	88.2941	60.2207	62.4251	63.3693	74.5815	83.7767	81.8912	80.0881	72.8723	81.6363	62.005	80.0831	-0.136217	0.037	0.0612048	no	0.027623	0.67065	0.732863	no	-0.369202	5e-05	0.000133607	yes	-8.962e-05	0.9948	0.99522	no	unknown	GO:0005975 carbohydrate metabolic process P;GO:0016787 hydrolase activity F
VIT_00s0253g00080	chrUn:17810139-17811149	0.0825555	0	0.0788852	0	0	0.168302	0.0975194	0.155647	0.0781841	0	0	0	0.0910052	0	0	0.0538135	0.0561006	0.11045	0	0.0303351	0.0600467	1	1	no	1.03735	1	1	no	-inf	1	1	no	-0.826983	1	1	no	Methyl jasmonate esterase	GO:0003824 catalytic activity F;GO:0008152 metabolic process P;GO:0009987 cellular process P;GO:0016787 hydrolase activity F
VIT_00s0253g00090	chrUn:17812139-17813151	0.414354	0.146632	0.392355	1.25936	0.58325	0.669673	0.979084	0.619319	1.4777	0.59415	0.650228	0.528714	0.917511	0.869086	1.29179	0.31778	0.837428	1.02537	0.591031	1.02613	1.39793	0.0499	0.0798258	no	1.69004	0.02715	0.0463567	yes	0.895203	0.18425	0.250606	no	1.69111	0.02715	0.0463567	yes	methyl jasmonate esterase	GO:0003824 catalytic activity F;GO:0008152 metabolic process P;GO:0009987 cellular process P;GO:0016787 hydrolase activity F
VIT_00s0253g00100	chrUn:17813557-17813755	0	0	0	0	0	0	0	0	0	0	0	0	2.76635	0	0	0	0	0	0	0.922115	0	1	1	no	0	1	1	no	0	1	1	no	inf	1	1	no	Methyl jasmonate esterase	#N/A
VIT_00s0253g00110	chrUn:17815950-17816962	2.31924	1.90621	2.19719	3.49498	3.28078	3.18095	2.2442	1.47088	2.64431	5.45491	5.85205	6.97903	3.6572	3.31833	3.22948	2.14088	3.3189	2.1198	6.09533	3.40167	0.632501	0.00755	0.0145007	yes	-0.0142792	0.967	0.973294	no	1.5095	5e-05	0.000133607	yes	0.668039	0.00455	0.00912184	yes	methyl jasmonate esterase	GO:0003824 catalytic activity F;GO:0008152 metabolic process P;GO:0009987 cellular process P;GO:0016787 hydrolase activity F
VIT_00s0253g00140	chrUn:17856067-17857340	111.73	103.188	95.8409	212.958	188.514	199.066	167.868	149.295	152.272	434.112	386.677	391.177	151.21	151.825	145.29	103.586	200.179	156.478	403.988	149.442	0.950458	5e-05	0.000133607	yes	0.59513	5e-05	0.000133607	yes	1.96348	5e-05	0.000133607	yes	0.52875	5e-05	0.000133607	yes	polyneuridine-aldehyde esterase precursor	GO:0003824 catalytic activity F;GO:0008152 metabolic process P;GO:0009987 cellular process P;GO:0016787 hydrolase activity F
VIT_00s0253g00150	chrUn:17861457-17864023	347.401	346.711	317.18	302.124	272.232	295.661	220.833	236.735	239.854	380.024	344.079	340.492	268.418	257.961	255.56	337.097	290.005	232.474	354.865	260.646	-0.217085	0.01285	0.023563	yes	-0.536094	5e-05	0.000133607	yes	0.0741049	0.3871	0.468094	no	-0.371073	5e-05	0.000133607	yes	Methyl jasmonate esterase	GO:0003824 catalytic activity F;GO:0008152 metabolic process P;GO:0009987 cellular process P;GO:0016787 hydrolase activity F
VIT_00s0253g00160	chrUn:17866320-17868637	0	0	0	0.186377	0.222218	0	0.185597	0.0786536	0	0	0	0	0	0	0	0	0.136199	0.0880836	0	0	inf	1	1	no	inf	1	1	no	0	1	1	no	0	1	1	no	Methyl jasmonate esterase	GO:0003824 catalytic activity F;GO:0008152 metabolic process P;GO:0009987 cellular process P;GO:0016787 hydrolase activity F
VIT_00s0253g00170	chrUn:17872965-17875266	0	0	0	0	0	0	0	0.0979918	0.0984459	0.141029	0	0.401548	0.108797	0	0	0	0	0.0654792	0.180859	0.0362657	0	1	1	no	inf	1	1	no	inf	1	1	no	inf	1	1	no	Methyl jasmonate esterase	GO:0003824 catalytic activity F;GO:0008152 metabolic process P;GO:0009987 cellular process P;GO:0016787 hydrolase activity F
VIT_00s0253g00180	chrUn:17877074-17877239	25.8658	26.9778	17.3248	0	5.36542	18.4813	22.6268	5.69722	5.72363	0	0	0	14.2023	5.81445	15.8446	23.3895	7.94891	11.3492	0	11.9538	-1.55703	0.12305	0.176987	no	-1.04327	0.3105	0.389082	no	-inf	0.0001	0.000259042	yes	-0.968396	0.4197	0.500614	no	no hit	#N/A
VIT_00s0254g00010	chrUn:17889748-17890221	0	0	0	0	0	0	0	0	0	0	0	0	0	0	0	0	0	0	0	0	0	1	1	no	0	1	1	no	0	1	1	no	0	1	1	no	unknown	#N/A
VIT_00s0254g00030	chrUn:18000748-18000943	0	2.33379	0	0	2.32075	0	0	0	0	2.94152	0	0	0	0	0	0.777929	0.773582	0	0.980506	0	-0.0080843	1	1	no	-inf	1	1	no	0.333888	1	1	no	-inf	1	1	no	heat shock cognate 70 kDa protein 3 (HSC70-3) (HSP70-3)	GO:0000166 nucleotide binding F;GO:0006950 response to stress P
VIT_00s0254g00040	chrUn:18001211-18001406	0	2.33379	0	0	2.32075	2.66462	0	0	0	0	3.44967	3.366	2.03465	0	0	0.777929	1.66179	0	2.27189	0.678218	1.09503	1	1	no	-inf	1	1	no	1.54618	0.45595	0.535853	no	-0.197889	1	1	no	heat shock cognate 70 kDa protein 3 (HSC70-3) (HSP70-3)	GO:0000166 nucleotide binding F;GO:0006950 response to stress P
VIT_00s0256g00010	chrUn:18071615-18072879	0.524151	0.783166	0.614704	1.07773	0.415355	0.834574	2.0799	1.48851	0.830784	0.190065	0.231526	0.301214	1.38489	1.40661	1.30324	0.640674	0.775887	1.4664	0.240935	1.36492	0.276256	0.465	0.544507	no	1.19461	0.00225	0.00477721	yes	-1.41095	0.052	0.0828059	no	1.09115	0.004	0.00810384	yes	no hit	#N/A
VIT_00s0256g00020	chrUn:18073025-18073731	0	0	0	0	0	0	0	0	0	0	0	0	0	0	0	0	0	0	0	0	0	1	1	no	0	1	1	no	0	1	1	no	0	1	1	no	no hit	#N/A
VIT_00s0256g00030	chrUn:18079261-18099336	11.8519	9.97436	10.5896	10.9927	10.6785	10.3781	13.809	13.2712	13.3967	2.74571	2.19964	2.34931	12.0023	9.08007	11.1611	10.8053	10.6831	13.4923	2.43155	10.7478	-0.016406	0.8196	0.858746	no	0.320398	5e-05	0.000133607	yes	-2.15178	5e-05	0.000133607	yes	-0.00768947	0.92115	0.939189	no	Ankyrin repeat protein	#N/A
VIT_00s0256g00040	chrUn:18100200-18100517	44.3076	21.0041	27.4767	22.776	25.5282	21.317	33.3404	41.8925	37.1353	0	0	0	31.0857	20.1198	17.1334	30.9295	23.2071	37.4561	0	22.7796	-0.414417	0.29215	0.369756	no	0.276218	0.4408	0.521246	no	-inf	5e-05	0.000133607	yes	-0.441237	0.3124	0.391054	no	Ankyrin repeat protein	#N/A
VIT_00s0256g00050	chrUn:18100547-18103474	0.996744	1.42912	1.3442	1.08114	1.11968	0.79113	1.66661	1.41756	1.60789	0.250894	0.256053	0.124921	0.95951	0.653361	1.08098	1.25669	0.997316	1.56402	0.210623	0.897949	-0.333502	0.2027	0.27186	no	0.315636	0.1742	0.238964	no	-2.57689	0.0003	0.000731789	yes	-0.484919	0.0726	0.111435	no	no hit	#N/A
VIT_00s0256g00060	chrUn:18134049-18134406	0	0	0	0	0	0	0	0	0	0	0	0	0	0	0	0	0	0	0	0	0	1	1	no	0	1	1	no	0	1	1	no	0	1	1	no	unknown	#N/A
VIT_00s0256g00080	chrUn:18148149-18148194	0	0	0	0	0	0	0	0	0	0	0	0	0	0	0	0	0	0	0	0	0	1	1	no	0	1	1	no	0	1	1	no	0	1	1	no	basic helix-loop-helix (bHLH) family	#N/A
VIT_00s0256g00100	chrUn:18167341-18167599	0	0	0	1.04814	0	2.60326	1.0487	0.802506	0	0	0	0	0	0	0	0	1.21713	0.617069	0	0	inf	0.01345	0.0245617	yes	inf	1	1	no	0	1	1	no	0	1	1	no	no hit	#N/A
VIT_00s0256g00110	chrUn:18180612-18181629	0	0.061936	0.0662909	0	0.0615899	0	0	0	0	0.116218	0	0	0.177657	0	0	0.0427423	0.02053	0	0.0387394	0.0592192	-1.05793	1	1	no	-inf	1	1	no	-0.141864	1	1	no	0.470399	1	1	no	Ankyrin repeat protein	#N/A
VIT_00s0256g00120	chrUn:18181652-18184157	0	0	0	0	0	0	0	0	0	0	0	0	0	0	0	0	0	0	0	0	0	1	1	no	0	1	1	no	0	1	1	no	0	1	1	no	unknown	#N/A
VIT_00s0256g00130	chrUn:18187942-18188182	2.90489	1.97395	0	8.53993	7.85169	7.88822	17.6131	5.21078	5.23493	8.52991	5.83556	2.84701	14.6959	7.4452	4.34752	1.62628	8.09328	9.35295	5.73749	8.82953	2.31515	0.0189	0.0334391	yes	2.52385	0.0134	0.0244772	yes	1.81884	0.0358	0.0594259	no	2.44076	0.0148	0.026788	yes	no hit	#N/A
VIT_00s0258g00010	chrUn:18207009-18209768	5.19996	4.76802	5.23086	9.91652	7.70474	7.6215	12.0632	8.64272	10.1159	4.97701	4.22869	3.89689	9.48449	8.52082	8.80942	5.06628	8.41425	10.2739	4.36753	8.93824	0.731908	5e-05	0.000133607	yes	1.01999	5e-05	0.000133607	yes	-0.21411	0.114	0.165591	no	0.819064	5e-05	0.000133607	yes	receptor serine/threonine kinase	GO:0000166 nucleotide binding F;GO:0004872 receptor activity F;GO:0006464 protein modification process P;GO:0016301 kinase activity F
VIT_00s0258g00020	chrUn:18211911-18212811	0.14722	0.183368	0.130841	0.699773	0.668594	0.697875	1.18748	0.38724	0.713231	0.107984	0.722785	0.440784	0.570666	0.263472	0.269239	0.15381	0.688747	0.762651	0.423851	0.367792	2.16283	0.00525	0.0103962	yes	2.30988	0.0041	0.00829075	yes	1.46241	1	1	no	1.25774	1	1	no	receptor serine/threonine kinase	GO:0000166 nucleotide binding F;GO:0004872 receptor activity F;GO:0006464 protein modification process P;GO:0016301 kinase activity F
VIT_00s0258g00030	chrUn:18212850-18212982	0	0	0	0	0	0	0	0	0	0	0	0	0	0	0	0	0	0	0	0	0	1	1	no	0	1	1	no	0	1	1	no	0	1	1	no	#N/A	#N/A
VIT_00s0258g00040	chrUn:18248220-18251808	5.59476	5.18708	5.68213	7.71575	7.26493	6.58971	7.91435	8.30563	7.95662	5.72452	5.39947	4.98752	8.05367	7.50553	8.97492	5.48799	7.19013	8.05887	5.3705	8.17804	0.389739	0.0002	0.00049976	yes	0.554298	5e-05	0.000133607	yes	-0.0312219	0.7581	0.80738	no	0.575476	5e-05	0.000133607	yes	Ser/Thr receptor-like kinase1	GO:0000166 nucleotide binding F;GO:0004872 receptor activity F;GO:0006464 protein modification process P;GO:0016301 kinase activity F
VIT_00s0258g00050	chrUn:18253408-18256720	5.91449	5.21187	5.17159	10.3864	8.44896	9.01904	10.7272	9.51606	11.2303	5.28062	5.2563	5.63777	12.0251	9.27307	10.5621	5.43265	9.28479	10.4912	5.39156	10.6201	0.773214	5e-05	0.000133607	yes	0.949452	5e-05	0.000133607	yes	-0.010952	0.92625	0.94315	no	0.967072	5e-05	0.000133607	yes	receptor serine/threonine kinase	GO:0000166 nucleotide binding F;GO:0004872 receptor activity F;GO:0006464 protein modification process P;GO:0016301 kinase activity F
VIT_00s0258g00060	chrUn:18264088-18264286	0	0	0	0	0	0	0	0	0	0	0	0	0	0	0	0	0	0	0	0	0	1	1	no	0	1	1	no	0	1	1	no	0	1	1	no	Receptor-like kinase ARK1AS	#N/A
VIT_00s0258g00070	chrUn:18266939-18267215	0	0	0	0	0	0	0	0	0	0	0	0	0	0	0	0	0	0	0	0	0	1	1	no	0	1	1	no	0	1	1	no	0	1	1	no	Receptor-like kinase ARK1AS	GO:0000166 nucleotide binding F;GO:0004872 receptor activity F;GO:0006464 protein modification process P;GO:0016301 kinase activity F
VIT_00s0258g00080	chrUn:18267822-18268458	0	0	0	0	0	0	0	0	0	0	0	0	0	0	0	0	0	0	0	0	0	1	1	no	0	1	1	no	0	1	1	no	0	1	1	no	BRASSINOSTEROID INSENSITIVE 1-associated receptor kinase 1	GO:0000166 nucleotide binding F;GO:0006464 protein modification process P;GO:0016301 kinase activity F
VIT_00s0258g00090	chrUn:18310951-18311908	13.652	13.9383	13.4084	22.0098	25.1956	22.0994	31.4537	30.1501	31.9061	19.3305	20.1857	19.5333	23.7423	26.6962	24.6912	13.6662	23.1016	31.17	19.6832	25.0432	0.757378	5e-05	0.000133607	yes	1.18954	5e-05	0.000133607	yes	0.526347	5e-05	0.000133607	yes	0.873804	5e-05	0.000133607	yes	BRASSINOSTEROID INSENSITIVE 1-associated receptor kinase 1	GO:0000166 nucleotide binding F;GO:0004872 receptor activity F;GO:0006464 protein modification process P;GO:0016301 kinase activity F
VIT_00s0258g00100	chrUn:18315307-18318387	3.79571	3.66596	3.4845	5.84742	5.11454	4.96654	7.59069	5.63305	6.50077	3.77391	3.35642	3.4723	5.29625	5.10035	5.34253	3.64872	5.3095	6.57484	3.53421	5.24638	0.541184	5e-05	0.000133607	yes	0.849563	5e-05	0.000133607	yes	-0.0460036	0.71025	0.766863	no	0.52393	5e-05	0.000133607	yes	receptor serine/threonine kinase	GO:0000166 nucleotide binding F;GO:0004872 receptor activity F;GO:0006464 protein modification process P;GO:0016301 kinase activity F
VIT_00s0258g00110	chrUn:18333910-18334366	0.93297	0.867563	0.185713	2.45356	2.58814	1.98109	1.30271	0.732854	1.65656	3.55153	4.36009	3.00306	1.45356	0.934916	0.764303	0.662082	2.34093	1.23071	3.63823	1.05092	1.822	0.00985	0.0184995	yes	0.894409	0.159	0.220832	no	2.45815	0.0027	0.0056473	yes	0.666578	0.2987	0.376671	no	receptor serine/threonine kinase	GO:0000166 nucleotide binding F;GO:0006464 protein modification process P;GO:0016301 kinase activity F
VIT_00s0258g00120	chrUn:18336839-18337700	0	0	0	0	0	0	0	0	0	0	0	0	0	0	0	0	0	0	0	0	0	1	1	no	0	1	1	no	0	1	1	no	0	1	1	no	pentatricopeptide repeat-containing protein	GO:0005488 binding F
VIT_00s0258g00130	chrUn:18347072-18350546	0.164982	0.138142	0.0591423	0.429993	0.714327	0.536266	0.725447	0.55429	0.674092	1.49081	1.22516	1.19545	0.618897	0.506148	0.608501	0.120756	0.560195	0.651276	1.30381	0.577849	2.21384	0.008	0.0152869	yes	2.43118	0.0052	0.0103051	yes	3.43257	0.00075	0.00172394	yes	2.2586	0.0071	0.013711	yes	receptor kinase homolog LRK10	GO:0000166 nucleotide binding F;GO:0004872 receptor activity F;GO:0006464 protein modification process P;GO:0016301 kinase activity F
VIT_00s0258g00140	chrUn:18353102-18355828	0.0438236	0.0377979	0.0404556	0.155686	0.150347	0.0863121	0.407681	0.119733	0.120288	0.446557	0.391094	0.272577	0.0973718	0.162929	0.221994	0.0406923	0.130782	0.215901	0.370076	0.160765	1.68433	1	1	no	2.40754	1	1	no	3.18499	1	1	no	1.98212	1	1	no	BRASSINOSTEROID INSENSITIVE 1-associated receptor kinase 1	GO:0000166 nucleotide binding F;GO:0004872 receptor activity F;GO:0006464 protein modification process P;GO:0016301 kinase activity F
VIT_00s0259g00010	chrUn:18364272-18365055	0	0.397175	0.708503	0	0.131652	0	0	0	0.280883	0	0	0.381894	0.116481	0	0	0.368559	0.043884	0.0936276	0.127298	0.0388269	-3.07013	1	1	no	-1.97689	1	1	no	-1.53369	1	1	no	-3.24677	1	1	no	unknown	GO:0005488 binding F;GO:0006810 transport P
VIT_00s0259g00020	chrUn:18371325-18372357	0.110494	0.117866	0	0	0	0.134575	0.255888	0	0	0	0	0.169997	0.121451	0.254034	0.346125	0.0761201	0.0448583	0.085296	0.0566658	0.240537	-0.762902	1	1	no	0.164201	1	1	no	-0.425799	1	1	no	1.65991	1	1	no	Histone H2A	GO:0003677 DNA binding F;GO:0005622 intracellular C;GO:0005634 nucleus C;GO:0009987 cellular process P;GO:0016043 cellular component organization P
VIT_00s0259g00030	chrUn:18380307-18381787	0	0	0	0	0	0	0	0	0	0	0	0	0	0	0	0	0	0	0	0	0	1	1	no	0	1	1	no	0	1	1	no	0	1	1	no	#N/A	#N/A
VIT_00s0259g00040	chrUn:18387482-18387923	0	0	0	0	0	0	0	0	0	0	0	0	0	0	0.271642	0	0	0	0	0.0905473	0	1	1	no	0	1	1	no	0	1	1	no	inf	1	1	no	Histone H2A	GO:0003677 DNA binding F;GO:0005622 intracellular C;GO:0005634 nucleus C;GO:0009987 cellular process P;GO:0016043 cellular component organization P
VIT_00s0259g00050	chrUn:18388411-18395043	0	0	0	0	0	0	1.20484	0	0	2.99095	0	0	0	0	0	0	0	0.401613	0.996983	0	0	1	1	no	inf	1	1	no	inf	1	1	no	0	1	1	no	no hit	#N/A
VIT_00s0259g00060	chrUn:18396746-18399665	0	0	0	0	0	0	0	0	0	0	0	0	0	0	0	0	0	0	0	0	0	1	1	no	0	1	1	no	0	1	1	no	0	1	1	no	#N/A	#N/A
VIT_00s0259g00070	chrUn:18400671-18401780	77.381	83.3712	79.0221	68.0299	70.5977	76.4462	40.9614	65.5251	57.3494	37.4888	36.4621	37.6852	56.3526	58.5373	54.392	79.9248	71.6913	54.612	37.212	56.4273	-0.156845	0.0158	0.0284356	yes	-0.549425	5e-05	0.000133607	yes	-1.10287	5e-05	0.000133607	yes	-0.502249	5e-05	0.000133607	yes	proline-rich family protein	GO:0005488 binding F;GO:0006810 transport P
VIT_00s0259g00080	chrUn:18414659-18417496	0	0	0	0.054981	0.0180716	0	0.0830319	0.0383785	0.0192782	0	0.0268625	0	0.0259354	0.0391681	0.0800508	0	0.0243509	0.0468962	0.00895418	0.0483848	inf	1	1	no	inf	1	1	no	inf	1	1	no	inf	1	1	no	#N/A	GO:0005488 binding F;GO:0006810 transport P
VIT_00s0259g00090	chrUn:18437216-18441147	0	0	0	0	0	0	0	0	0	0	0	0	0	0	0	0	0	0	0	0	0	1	1	no	0	1	1	no	0	1	1	no	0	1	1	no	5'-AMP-activated protein kinase beta-2 subunit	#N/A
VIT_00s0259g00100	chrUn:18450398-18451488	98.079	109.414	105.332	85.0548	98.3753	98.7226	52.7244	85.3097	76.9522	49.6509	51.4535	49.9576	76.089	81.8782	78.4961	104.275	94.0509	71.6621	50.354	78.8211	-0.14888	0.01355	0.024725	yes	-0.541111	5e-05	0.000133607	yes	-1.05021	5e-05	0.000133607	yes	-0.40374	5e-05	0.000133607	yes	proline-rich family protein	GO:0005488 binding F;GO:0006810 transport P
VIT_00s0259g00110	chrUn:18464793-18468957	106.897	150.968	149.867	54.2793	77.8187	81.153	56.2509	95.3148	100.28	14.8978	21.6428	19.9902	84.0312	122.093	127.844	135.911	71.0837	83.9487	18.8436	111.323	-0.93507	5e-05	0.000133607	yes	-0.69508	5e-05	0.000133607	yes	-2.85051	5e-05	0.000133607	yes	-0.287914	5e-05	0.000133607	yes	no hit	GO:0005488 binding F;GO:0006810 transport P
VIT_00s0259g00120	chrUn:18477263-18481502	66.5179	59.3073	60.5822	44.1783	42.0412	41.181	73.2448	58.2737	58.4133	23.5451	24.4758	21.5472	63.2941	55.4755	57.6526	62.1358	42.4669	63.3106	23.1893	58.8074	-0.549087	5e-05	0.000133607	yes	0.0270231	0.7275	0.781738	no	-1.42196	5e-05	0.000133607	yes	-0.079427	0.30295	0.381198	no	oligopeptide transporter OPT3	GO:0006810 transport P;GO:0009987 cellular process P;GO:0016020 membrane C
VIT_00s0259g00130	chrUn:18481701-18482767	1.37711	2.29498	2.76339	2.01358	2.85269	1.31016	2.43811	1.81747	0.912945	0	1.27211	0.827506	1.89221	2.47315	3.36971	2.14516	2.05881	1.72284	0.699873	2.57836	-0.0592742	0.92695	0.943642	no	-0.316298	0.5792	0.651257	no	-1.61592	0.01925	0.0340022	yes	0.265366	0.5674	0.640448	no	protein kinase beta-1 subunit 5'-AMP-activated	GO:0005515 protein binding F;GO:0016301 kinase activity F
VIT_00s0259g00140	chrUn:18483100-18483841	47.0575	45.0946	48.1633	29.992	30.7167	33.6354	44.1421	42.079	47.533	23.2232	23.9568	25.3008	44.9373	44.5887	42.5549	46.7718	31.448	44.5847	24.1602	44.027	-0.572669	5e-05	0.000133607	yes	-0.0690891	0.3617	0.442354	no	-0.953004	5e-05	0.000133607	yes	-0.0872503	0.25395	0.328776	no	oligopeptide transporter OPT3	GO:0006810 transport P;GO:0009987 cellular process P
VIT_00s0259g00150	chrUn:18483979-18493849	8.99549	9.98817	11.6568	10.4934	10.1007	10.1799	9.73256	8.87821	9.21866	5.55704	5.50519	5.20889	10.5482	12.2839	11.0199	10.2135	10.258	9.27647	5.42371	11.284	0.0062745	0.9535	0.963134	no	-0.138829	0.21505	0.285892	no	-0.913127	5e-05	0.000133607	yes	0.143798	0.17775	0.243168	no	5'-AMP-activated protein kinase beta-2 subunit	GO:0005515 protein binding F;GO:0016301 kinase activity F
VIT_00s0259g00160	chrUn:18496705-18497354	21.4702	20.785	17.3801	8.67397	13.9945	19.2818	15.1089	13.7169	14.6992	18.6941	20.8021	22.4835	12.5634	19.5988	13.0339	19.8784	13.9834	14.5083	20.6599	15.0654	-0.507485	0.00195	0.00418562	yes	-0.454321	0.00345	0.00707719	yes	0.0556303	0.7071	0.764168	no	-0.399967	0.0105	0.0196087	yes	acyl carrier protein, mitochondrial 3	GO:0005215 transporter activity F;GO:0005488 binding F;GO:0006629 lipid metabolic process P;GO:0009058 biosynthetic process P;GO:0009536 plastid C;GO:0009987 cellular process P
VIT_00s0259g00170	chrUn:18497759-18499000	0.513813	0.125267	0.268149	0.301444	0	0.572098	0.441411	0.396811	0.39865	0	0	0.361342	0.982037	0.404975	0.183929	0.30241	0.291181	0.412291	0.120447	0.523647	-0.0545904	1	1	no	0.447157	1	1	no	-1.3281	1	1	no	0.79209	0.29395	0.371656	no	Unknown protein	#N/A
VIT_00s0259g00180	chrUn:18504325-18504949	4.54532	3.06967	4.92826	1.18034	1.83151	1.51876	1.50528	2.16086	1.84524	0.578229	0.907481	0.737892	1.64515	1.87452	2.85455	4.18108	1.5102	1.83713	0.741201	2.12474	-1.46913	5e-05	0.000133607	yes	-1.18643	0.0001	0.000259042	yes	-2.49594	5e-05	0.000133607	yes	-0.97659	0.00055	0.00129163	yes	Nuclear transcription factor Y subunit B-3	GO:0003677 DNA binding F;GO:0005634 nucleus C;GO:0006350 transcription P
VIT_00s0259g00190	chrUn:18506184-18507025	72.3494	79.2727	86.6143	60.6114	58.3012	84.8535	39.3957	57.547	44.6742	147.928	144.029	126.244	43.1224	69.4095	60.6228	79.4121	67.922	47.2057	139.4	57.7182	-0.225481	0.127	0.181895	no	-0.7504	5e-05	0.000133607	yes	0.811803	5e-05	0.000133607	yes	-0.460332	0.0038	0.00773222	yes	Nudix hydrolase 2	GO:0016787 hydrolase activity F
VIT_00s0259g00200	chrUn:18507435-18511498	24.8083	25.7906	28.0955	24.9112	25.6465	22.1068	14.6623	17.2931	18.3474	42.5301	51.5837	46.0278	18.4819	19.5457	18.4284	26.2315	24.2215	16.7676	46.7139	18.8187	-0.115009	0.1912	0.258634	no	-0.645625	5e-05	0.000133607	yes	0.832552	5e-05	0.000133607	yes	-0.479132	5e-05	0.000133607	yes	Nudix hydrolase 2	GO:0005488 binding F;GO:0005829 cytosol C;GO:0016787 hydrolase activity F
VIT_00s0259g00210	chrUn:18516672-18517308	2.54922	3.08168	3.93676	1.14402	1.77936	1.47551	1.62532	2.09934	1.68725	0.630387	0.293881	0.43013	1.263	1.71403	1.02173	3.18922	1.4663	1.80397	0.451466	1.33292	-1.12103	0.0007	0.00161669	yes	-0.822028	0.004	0.00810384	yes	-2.82051	0.0002	0.00049976	yes	-1.25862	0.00055	0.00129163	yes	DNA-binding protein	GO:0003677 DNA binding F;GO:0006350 transcription P
VIT_00s0260g00030	chrUn:18527809-18529255	0	0	0	0	0	0	0	0	0	0	0	0	0	0	0	0	0	0	0	0	0	1	1	no	0	1	1	no	0	1	1	no	0	1	1	no	no hit	#N/A
VIT_00s0260g00040	chrUn:18529332-18530034	0	0	0	0	0	0	0	0	0	0	0	0	0	0	0	0	0	0	0	0	0	1	1	no	0	1	1	no	0	1	1	no	0	1	1	no	leucine-rich repeat family protein	#N/A
VIT_00s0260g00050	chrUn:18536192-18536462	0	0	0	0	0	0	0	0	0	0	0	0	0	0	0	0	0	0	0	0	0	1	1	no	0	1	1	no	0	1	1	no	0	1	1	no	Retroelement pol polyprotein	#N/A
VIT_00s0260g00060	chrUn:18545280-18559306	184.284	201.677	191.359	175.102	178.865	189.934	188.437	243.973	222.352	224.582	229.908	235.769	186.86	187.036	195.827	192.44	181.3	218.254	230.086	189.908	-0.0860295	0.17245	0.236904	no	0.181598	0.00265	0.00554986	yes	0.257764	5e-05	0.000133607	yes	-0.0191127	0.7596	0.808569	no	FK506-binding protein 2	GO:0003824 catalytic activity F;GO:0009987 cellular process P;GO:0019538 protein metabolic process P
VIT_00s0260g00070	chrUn:18589544-18590826	14.5857	24.0154	21.114	10.5246	14.0728	19.0959	14.104	19.0185	21.8362	16.8522	17.7491	18.5556	14.3727	20.3341	17.6308	19.905	14.5645	18.3196	17.7189	17.4459	-0.45068	0.03325	0.0556288	no	-0.119745	0.54385	0.6191	no	-0.167839	0.39315	0.474226	no	-0.190244	0.3413	0.421306	no	peptidyl-prolyl cis-trans isomerase, FKBP-type	GO:0003824 catalytic activity F;GO:0009987 cellular process P;GO:0019538 protein metabolic process P
VIT_00s0260g00080	chrUn:18637050-18637951	306.109	334.942	318.866	266.86	273.001	291.946	281.609	295.599	324.99	284.238	299.551	299.468	245.098	291.182	298.191	319.972	277.269	300.733	294.419	278.157	-0.20666	0.0004	0.000958609	yes	-0.0894653	0.1233	0.177293	no	-0.120077	0.03885	0.0639303	no	-0.202046	0.0005	0.00118127	yes	ribosomal protein L32 60S	GO:0005198 structural molecule activity F;GO:0005840 ribosome C;GO:0006412 translation P
VIT_00s0261g00010	chrUn:18674153-18687282	129.808	150.103	132.868	90.2264	97.9729	95.1533	98.4685	117.127	108.817	75.1174	75.2144	70.381	112.689	113.667	109.772	137.593	94.4508	108.138	73.5709	112.043	-0.542774	5e-05	0.000133607	yes	-0.347539	5e-05	0.000133607	yes	-0.903202	5e-05	0.000133607	yes	-0.296362	5e-05	0.000133607	yes	Unknown protein	#N/A
VIT_00s0261g00020	chrUn:18688798-18690274	2.18631	3.08885	3.59043	1.63522	2.21287	2.35115	2.55472	3.05112	2.74817	1.04729	0.932789	1.3413	2.48987	2.89915	2.92603	2.9552	2.06641	2.78467	1.10712	2.77168	-0.516128	0.0017	0.00368593	yes	-0.0857485	0.55925	0.633023	no	-1.41644	5e-05	0.000133607	yes	-0.0924937	0.53185	0.608071	no	Unknown protein	GO:0003824 catalytic activity F;GO:0005488 binding F;GO:0008152 metabolic process P
VIT_00s0261g00040	chrUn:18748876-18750328	0	0	0.0362383	0	0	0	0	0	0	0	0	0	0	0	0	0.0120794	0	0	0	0	-inf	1	1	no	-inf	1	1	no	-inf	1	1	no	-inf	1	1	no	Unknown protein	GO:0003824 catalytic activity F;GO:0005488 binding F;GO:0008152 metabolic process P
VIT_00s0261g00050	chrUn:18802892-18803093	0	0	0	0	0	0	0	0	0	0	0	0	0	0	0	0	0	0	0	0	0	1	1	no	0	1	1	no	0	1	1	no	0	1	1	no	no hit	#N/A
VIT_00s0262g00010	chrUn:18828309-18832121	32.0033	29.2804	28.4787	63.4914	58.069	55.4936	35.2662	33.7645	32.9174	108.866	101.105	91.6594	48.1288	39.5822	39.4849	29.9208	59.018	33.9827	100.544	42.3986	0.980007	5e-05	0.000133607	yes	0.18365	0.00225	0.00477721	yes	1.7486	5e-05	0.000133607	yes	0.502868	5e-05	0.000133607	yes	receptor kinase RK20-1	GO:0000166 nucleotide binding F;GO:0004872 receptor activity F;GO:0006464 protein modification process P;GO:0016020 membrane C;GO:0016301 kinase activity F
VIT_00s0262g00020	chrUn:18834329-18839913	0	0	0	0	0	0	0	0	0	0	0	0	0	0	0	0	0	0	0	0	0	1	1	no	0	1	1	no	0	1	1	no	0	1	1	no	receptor kinase RK20-1	GO:0009875 pollen-pistil interaction P
VIT_00s0262g00030	chrUn:18839974-18840145	0	0	0	0	0	0	0	0	0	0	0	0	0	0	0	0	0	0	0	0	0	1	1	no	0	1	1	no	0	1	1	no	0	1	1	no	CRK10 (CYSTEINE-RICH RLK10)	GO:0000166 nucleotide binding F;GO:0006464 protein modification process P;GO:0016301 kinase activity F
VIT_00s0262g00070	chrUn:18865977-18866451	0.215602	0	0	0	0	0	0	0	0.54289	0	0	0	0	0.275752	0	0.0718673	0	0.180963	0	0.0919174	-inf	1	1	no	1.33229	1	1	no	-inf	1	1	no	0.355002	1	1	no	no hit	#N/A
VIT_00s0262g00080	chrUn:18869480-18876420	0	0	0	0.0315852	0.0470385	0.0810126	0	0	0	0	0	0.0341122	0.0295204	0	0.0694545	0	0.0532121	0	0.0113707	0.0329916	inf	1	1	no	0	1	1	no	inf	1	1	no	inf	1	1	no	receptor kinase RK20-1	GO:0000166 nucleotide binding F;GO:0004872 receptor activity F;GO:0006464 protein modification process P;GO:0016020 membrane C;GO:0016301 kinase activity F
VIT_00s0262g00090	chrUn:18880273-18882054	11.7944	11.9655	11.2802	68.9891	60.9115	53.1992	56.856	47.5256	45.0139	116.05	97.6866	99.8317	54.4629	45.0451	43.7476	11.68	61.0332	49.7985	104.523	47.7519	2.38555	5e-05	0.000133607	yes	2.09206	5e-05	0.000133607	yes	3.1617	5e-05	0.000133607	yes	2.03151	5e-05	0.000133607	yes	receptor kinase RK20-1	GO:0000166 nucleotide binding F;GO:0004872 receptor activity F;GO:0005576 extracellular region C;GO:0006464 protein modification process P;GO:0016020 membrane C;GO:0016301 kinase activity F
VIT_00s0262g00100	chrUn:18887230-18887461	0	0	0	0	0	0	0	0	0	0	0	0	0	0	0	0	0	0	0	0	0	1	1	no	0	1	1	no	0	1	1	no	0	1	1	no	no hit	#N/A
VIT_00s0262g00110	chrUn:18895783-18900074	0	0	0	0.0318721	0.0772278	0.059114	0.0312023	0	0	0.077742	0.038265	0.0746739	0.0592626	0.027897	0.0380101	0	0.0560713	0.0104008	0.0635603	0.0417233	inf	1	1	no	inf	1	1	no	inf	1	1	no	inf	1	1	no	6-phosphogluconate dehydrogenase, decarboxylating	GO:0000166 nucleotide binding F;GO:0003824 catalytic activity F;GO:0005975 carbohydrate metabolic process P;GO:0006139 nucleobase, nucleoside, nucleotide and nucleic acid metabolic process P;GO:0009056 catabolic process P;GO:0016787 hydrolase activity F;GO:0019538 protein metabolic process P
VIT_00s0262g00120	chrUn:18904095-18912195	0.398003	0.345035	0.285365	4.51946	3.52464	3.45599	1.51976	1.2089	1.2145	6.22619	5.1001	4.8633	2.36172	1.87601	1.88828	0.342801	3.83336	1.31438	5.39653	2.042	3.48317	5e-05	0.000133607	yes	1.93895	5e-05	0.000133607	yes	3.97659	5e-05	0.000133607	yes	2.57454	5e-05	0.000133607	yes	receptor kinase RK20-1	GO:0000166 nucleotide binding F;GO:0004872 receptor activity F;GO:0006464 protein modification process P;GO:0016020 membrane C;GO:0016301 kinase activity F
VIT_00s0262g00130	chrUn:18917319-18931672	0.380412	0.221466	0.148149	0.56949	0.495514	0.726975	0.535653	0.672313	0.440497	1.44542	1.22759	1.39745	0.269987	0.357989	0.365825	0.250009	0.597326	0.549487	1.35682	0.331267	1.25654	0.01045	0.0195224	yes	1.13611	0.0173	0.0308666	yes	2.44018	5e-05	0.000133607	yes	0.406015	1	1	no	Receptor-like protein kinase homolog RK20-1	GO:0000166 nucleotide binding F;GO:0004872 receptor activity F;GO:0005576 extracellular region C;GO:0006464 protein modification process P;GO:0016020 membrane C;GO:0016301 kinase activity F
VIT_00s0262g00150	chrUn:18955544-18955748	0	0	0	0	0	0	0	0	0	0	0	0	0	0	0	0	0	0	0	0	0	1	1	no	0	1	1	no	0	1	1	no	0	1	1	no	glycine-rich protein	#N/A
VIT_00s0262g00160	chrUn:18956209-18958210	0	0	0	0	0	0	0	0	0	0	0	0	0	0	0	0	0	0	0	0	0	1	1	no	0	1	1	no	0	1	1	no	0	1	1	no	E3 ubiquitin-protein ligase HUWE1	#N/A
VIT_00s0262g00170	chrUn:18958369-18958600	0	0	0	0	0	0	0	0	0	0	0	0	0	0	0	0	0	0	0	0	0	1	1	no	0	1	1	no	0	1	1	no	0	1	1	no	E3 ubiquitin-protein ligase HUWE1	#N/A
VIT_00s0262g00180	chrUn:18968174-18970703	0	0	0.046256	0.046728	0.0429757	0	0	0.0912669	0.0458449	0	0	0	0	0	0	0.0154187	0.0299012	0.0457039	0	0	0.955528	1	1	no	1.56764	1	1	no	-inf	1	1	no	-inf	1	1	no	S-locus lectin protein kinase	GO:0000166 nucleotide binding F;GO:0004872 receptor activity F;GO:0005886 plasma membrane C;GO:0006464 protein modification process P;GO:0009875 pollen-pistil interaction P;GO:0016020 membrane C;GO:0016301 kinase activity F;GO:0030246 carbohydrate binding F
VIT_00s0264g00010	chrUn:18981597-18986212	0	0	0	0	0	0	0.0228553	0.0225316	0	0.0283765	0	0	0	0	0	0	0	0.015129	0.00945882	0	0	1	1	no	inf	1	1	no	inf	1	1	no	0	1	1	no	Unknown protein	GO:0005886 plasma membrane C
VIT_00s0264g00020	chrUn:18991279-18993051	189.563	173.121	188.928	626.089	600.721	615.864	258.937	271.286	283.081	2297.64	2202.92	2191.98	318.008	321.335	320.514	183.871	614.224	271.101	2230.85	319.952	1.74007	5e-05	0.000133607	yes	0.56014	5e-05	0.000133607	yes	3.60083	5e-05	0.000133607	yes	0.799165	5e-05	0.000133607	yes	zinc finger (C3HC4-type RING finger)	GO:0005488 binding F;GO:0005515 protein binding F
VIT_00s0264g00030	chrUn:19002941-19011198	83.0624	84.5545	85.1556	76.0119	76.8226	74.4706	78.4232	73.778	71.0782	55.2917	58.2656	55.6402	77.9165	76.5747	77.428	84.2575	75.7684	74.4265	56.3992	77.3064	-0.15321	0.07765	0.118266	no	-0.178989	0.04035	0.0661387	no	-0.579131	5e-05	0.000133607	yes	-0.124217	0.1521	0.21255	no	aconitate hydratase, cytoplasmic	GO:0003824 catalytic activity F;GO:0005488 binding F;GO:0005737 cytoplasm C;GO:0005975 carbohydrate metabolic process P;GO:0009987 cellular process P
VIT_00s0264g00040	chrUn:19014688-19018301	53.0717	59.3981	56.0144	63.2456	65.0048	65.1056	60.8717	68.8214	62.601	75.6597	72.612	77.8896	52.7365	50.5156	51.0084	56.1614	64.452	64.098	75.3871	51.4202	0.198646	0.0021	0.00448126	yes	0.190701	0.00355	0.00726531	yes	0.424739	5e-05	0.000133607	yes	-0.127245	0.0536	0.0850726	no	Prolyl 4-hydroxylase, alpha subunit	GO:0003824 catalytic activity F;GO:0005488 binding F;GO:0008152 metabolic process P
VIT_00s0264g00050	chrUn:19023019-19024231	30.0016	29.6518	25.8905	15.4922	16.7605	15.6803	16.2342	25.5421	26.9848	11.0357	11.0727	12.3798	18.3656	24.0495	20.3939	28.5146	15.9777	22.9204	11.4961	20.9363	-0.835645	5e-05	0.000133607	yes	-0.315072	0.0059	0.011575	yes	-1.31056	5e-05	0.000133607	yes	-0.445694	0.00015	0.000380956	yes	Unknown protein	#N/A
VIT_00s0264g00060	chrUn:19029687-19030068	31.0048	32.4224	27.9769	25.8185	22.2439	23.8181	26.9496	27.0696	31.7276	18.2803	18.204	15.95	25.7041	26.0015	20.297	30.468	23.9602	28.5822	17.4781	24.0009	-0.346657	0.01245	0.0228967	yes	-0.0921771	0.48895	0.567338	no	-0.801747	5e-05	0.000133607	yes	-0.344211	0.01405	0.0255518	yes	unknown	GO:0003824 catalytic activity F;GO:0008152 metabolic process P
VIT_00s0264g00070	chrUn:19032883-19035628	0	0	0	0	0	0	0	0	0	0	0	0	0	0	0	0	0	0	0	0	0	1	1	no	0	1	1	no	0	1	1	no	0	1	1	no	DNA-directed RNA polymerase II subunit A	GO:0003677 DNA binding F;GO:0006350 transcription P;GO:0016740 transferase activity F
VIT_00s0264g00080	chrUn:19036141-19036639	0	0	0	0	0	0	0	0	0	0	0	0	0	0	0	0	0	0	0	0	0	1	1	no	0	1	1	no	0	1	1	no	0	1	1	no	DNA-directed RNA polymerase II subunit A	GO:0003677 DNA binding F;GO:0006350 transcription P;GO:0016740 transferase activity F
VIT_00s0264g00090	chrUn:19038823-19039774	0.962376	0.22756	0.730683	1.72869	1.58402	1.03928	0.851084	0.600707	0.482793	0.725539	0.756824	1.31283	0.640752	0.490454	0.334126	0.640206	1.45066	0.644861	0.931731	0.488444	1.1801	0.0016	0.00348559	yes	0.0104523	0.94625	0.957975	no	0.541377	0.12755	0.182582	no	-0.390344	0.3776	0.45855	no	phospholipase D delta isoform 1b	GO:0005488 binding F;GO:0005515 protein binding F;GO:0006629 lipid metabolic process P;GO:0009056 catabolic process P;GO:0009987 cellular process P;GO:0016020 membrane C;GO:0016787 hydrolase activity F
VIT_00s0264g00100	chrUn:19042138-19061027	23.7314	23.8424	23.7866	20.2337	20.1095	19.9696	19.3995	18.0087	16.6891	22.6977	20.631	19.6286	21.7859	18.9606	18.7815	23.7868	20.1043	18.0324	20.9858	19.8427	-0.242658	5e-05	0.000133607	yes	-0.399566	5e-05	0.000133607	yes	-0.18075	0.00265	0.00554986	yes	-0.261555	5e-05	0.000133607	yes	Phospholipase D delta isoform 1b	GO:0005488 binding F;GO:0005515 protein binding F;GO:0005737 cytoplasm C;GO:0006629 lipid metabolic process P;GO:0009056 catabolic process P;GO:0009987 cellular process P;GO:0016020 membrane C;GO:0016787 hydrolase activity F
VIT_00s0264g00110	chrUn:19062668-19064180	1.14978	1.29168	0.967749	0.972529	1.4129	1.2167	1.09481	1.05702	1.26745	1.26992	1.43196	1.72325	0.934971	0.869972	1.46984	1.1364	1.20071	1.13976	1.47504	1.09159	0.079413	0.71795	0.773669	no	0.00425465	0.9701	0.975661	no	0.376282	0.07925	0.120405	no	-0.0580398	0.7958	0.838713	no	pentatricopeptide (PPR) repeat-containing protein	GO:0005488 binding F;GO:0009536 plastid C
VIT_00s0264g00120	chrUn:19076987-19080465	79.6272	79.0095	69.6556	82.8351	79.3742	82.2996	79.6156	83.2711	82.7188	88.7685	73.8635	71.1153	75.6516	71.1646	70.2332	76.0974	81.5029	81.8685	77.9158	72.3498	0.0990044	0.11555	0.167568	no	0.105461	0.0936	0.13934	no	0.0340679	0.58765	0.658938	no	-0.0728589	0.2514	0.32601	no	transformer serine/arginine-rich ribonucleoprotein	GO:0000166 nucleotide binding F;GO:0003676 nucleic acid binding F
VIT_00s0264g00130	chrUn:19086351-19091813	34.1713	31.913	33.379	25.9428	22.9922	24.6997	24.6395	27.4475	25.9959	33.4918	30.2371	32.8485	29.5999	28.4972	29.6291	33.1544	24.5449	26.0276	32.1925	29.2421	-0.433778	5e-05	0.000133607	yes	-0.349158	5e-05	0.000133607	yes	-0.0424775	0.50615	0.583819	no	-0.181155	0.005	0.0099425	yes	Ankyrin repeat protein, chloroplast precursor (AKRP)	GO:0005515 protein binding F;GO:0009536 plastid C
VIT_00s0265g00010	chrUn:19131500-19133184	34.9501	36.8098	37.8146	30.7318	37.9886	31.8935	21.4999	31.5169	26.8627	39.6475	41.2899	40.665	28.9743	35.0725	35.3929	36.5248	33.538	26.6265	40.5341	33.1465	-0.123082	0.1276	0.18264	no	-0.456014	5e-05	0.000133607	yes	0.150259	0.0527	0.0838065	no	-0.14002	0.0815	0.123384	no	phosphoglycerate mutase	GO:0003824 catalytic activity F;GO:0008152 metabolic process P
VIT_00s0265g00020	chrUn:19134020-19159109	20.5378	21.7463	21.4512	17.2801	17.8271	18.9191	18.3457	21.0958	18.8499	18.3123	16.7019	17.8445	19.3688	18.8429	18.9541	21.2451	18.0088	19.4305	17.6196	19.0553	-0.238432	0.00105	0.00235878	yes	-0.12881	0.06885	0.1063	no	-0.269953	0.00025	0.000616783	yes	-0.15694	0.02715	0.0463567	yes	tRNA synthetase class I (C)	GO:0000166 nucleotide binding F;GO:0003824 catalytic activity F;GO:0005737 cytoplasm C;GO:0006139 nucleobase, nucleoside, nucleotide and nucleic acid metabolic process P;GO:0006412 translation P
VIT_00s0265g00030	chrUn:19165331-19168667	5.97443	6.65374	6.44974	4.18621	3.62038	3.79848	6.04538	4.7722	6.85854	2.81519	2.13405	2.71602	4.62226	5.20861	5.06916	6.3593	3.86836	5.89204	2.55509	4.96668	-0.717147	5e-05	0.000133607	yes	-0.110102	0.4437	0.524064	no	-1.3155	5e-05	0.000133607	yes	-0.356588	0.01925	0.0340022	yes	deoxyoctulonosic acid synthetase	GO:0005737 cytoplasm C;GO:0005975 carbohydrate metabolic process P;GO:0006629 lipid metabolic process P;GO:0009058 biosynthetic process P;GO:0009987 cellular process P;GO:0016740 transferase activity F
VIT_00s0265g00040	chrUn:19172363-19173107	2.40485	2.45308	3.896	2.92927	2.75413	2.98153	2.54571	2.92446	3.6935	1.08738	1.75452	2.16849	3.10414	2.30243	3.48566	2.91798	2.88831	3.05456	1.67013	2.96408	-0.0147433	0.94685	0.958421	no	0.0659931	0.7559	0.805547	no	-0.805011	0.003	0.00622366	yes	0.0226128	0.9169	0.935976	no	pentatricopeptide (PPR) repeat	GO:0005488 binding F
VIT_00s0265g00050	chrUn:19177155-19182234	14.7031	13.7394	13.8018	8.19965	7.71504	7.79279	15.6637	12.687	12.7364	4.06203	4.03285	3.9094	15.667	13.4078	14.5103	14.0814	7.90249	13.6957	4.00143	14.5284	-0.833413	5e-05	0.000133607	yes	-0.0400679	0.4864	0.564881	no	-1.81521	5e-05	0.000133607	yes	0.0450781	0.43355	0.514122	no	1,3-beta-glucan synthase	GO:0005488 binding F;GO:0005886 plasma membrane C;GO:0005975 carbohydrate metabolic process P;GO:0008150 biological_process P;GO:0009058 biosynthetic process P;GO:0009987 cellular process P;GO:0016020 membrane C;GO:0016043 cellular component organization P;GO:0016740 transferase activity F;GO:0016787 hydrolase activity F;GO:0019538 protein metabolic process P
VIT_00s0265g00060	chrUn:19187553-19189680	7.3824	6.74756	7.12821	8.64138	9.54194	8.60457	8.03624	8.42023	8.06417	9.855	10.4272	9.98472	7.7633	7.29502	8.42773	7.08606	8.92929	8.17355	10.089	7.82868	0.333563	0.0002	0.00049976	yes	0.205979	0.0184	0.032631	yes	0.509725	5e-05	0.000133607	yes	0.143787	0.0987	0.145988	no	unknown	GO:0009536 plastid C
VIT_00s0265g00070	chrUn:19191098-19195883	19.6024	20.3695	19.1322	20.7641	20.4624	20.1537	20.8612	21.4746	20.8787	21.2392	20.8447	22.3223	23.0939	24.5871	23.5465	19.7014	20.4601	21.0715	21.4687	23.7425	0.0545156	0.36225	0.442893	no	0.0969988	0.1045	0.153518	no	0.123942	0.03705	0.0612785	no	0.269175	5e-05	0.000133607	yes	ubiquitin-conjugating enzyme E2 O	GO:0003824 catalytic activity F;GO:0006464 protein modification process P;GO:0019538 protein metabolic process P
VIT_00s0265g00080	chrUn:19212969-19213491	34.9177	31.9013	43.203	31.9695	33.0178	32.7068	17.6293	31.6225	24.8627	18.4158	15.3974	25.3529	28.2183	26.6604	18.1626	36.674	32.5647	24.7048	19.722	24.3471	-0.171448	0.35005	0.430365	no	-0.569966	0.00575	0.0113048	yes	-0.894949	0.0001	0.000259042	yes	-0.591008	0.0041	0.00829075	yes	ribosomal protein L21	GO:0003723 RNA binding F;GO:0005198 structural molecule activity F;GO:0005840 ribosome C;GO:0006412 translation P
VIT_00s0265g00090	chrUn:19215792-19216976	16.2761	17.8022	19.5554	1.23623	1.51405	1.00292	1.45424	1.79318	1.36665	0.0712305	0.0865598	0	1.53233	1.89318	1.97761	17.8779	1.25106	1.53802	0.0525968	1.80104	-3.83695	5e-05	0.000133607	yes	-3.53903	5e-05	0.000133607	yes	-8.40899	0.2066	0.276321	no	-3.31127	5e-05	0.000133607	yes	unknown protein	GO:0005515 protein binding F;GO:0005634 nucleus C;GO:0009536 plastid C
VIT_00s0265g00100	chrUn:19234345-19236986	2.37033	3.4308	3.33543	4.77657	6.6811	8.09543	3.15598	4.83015	5.88369	8.14567	12.2132	11.9582	3.79293	4.86791	5.45721	3.04552	6.5177	4.62327	10.7723	4.70602	1.09767	5e-05	0.000133607	yes	0.602226	5e-05	0.000133607	yes	1.82257	5e-05	0.000133607	yes	0.627818	5e-05	0.000133607	yes	lectin-receptor like protein kinase 3	GO:0000166 nucleotide binding F;GO:0004872 receptor activity F;GO:0005886 plasma membrane C;GO:0006464 protein modification process P;GO:0016020 membrane C;GO:0016301 kinase activity F;GO:0030246 carbohydrate binding F
VIT_00s0265g00110	chrUn:19244929-19245268	6.89766	6.99797	3.92334	23.2615	14.5805	18.6433	17.5197	19.0008	14.4934	26.0163	15.7623	14.4187	24.7289	12.9279	12.7215	5.93966	18.8284	17.0046	18.7324	16.7928	1.66446	5e-05	0.000133607	yes	1.51748	5e-05	0.000133607	yes	1.65709	5e-05	0.000133607	yes	1.49939	5e-05	0.000133607	yes	lectin-receptor like protein kinase 3	#N/A
VIT_00s0265g00120	chrUn:19249912-19257731	24.9412	22.4734	23.2345	24.0295	20.7751	20.5623	17.4445	19.2048	19.1855	19.3378	17.8726	18.7636	20.2623	17.3183	17.5663	23.5497	21.789	18.6116	18.658	18.3823	-0.11211	0.08335	0.125843	no	-0.339509	5e-05	0.000133607	yes	-0.335915	5e-05	0.000133607	yes	-0.357393	5e-05	0.000133607	yes	EMB2756 (EMBRYO DEFECTIVE 2756)	GO:0005794 Golgi apparatus C;GO:0008150 biological_process P
VIT_00s0265g00130	chrUn:19258510-19258963	97.8713	75.7247	86.5026	79.9617	67.9636	70.2106	68.0197	65.3024	68.4007	48.1852	38.1763	36.4901	80.0599	73.0835	68.6207	86.6995	72.712	67.241	40.9505	73.9214	-0.253831	0.00215	0.00458046	yes	-0.366684	5e-05	0.000133607	yes	-1.08214	5e-05	0.000133607	yes	-0.230033	0.00435	0.00875502	yes	Unknown protein	GO:0005488 binding F;GO:0005739 mitochondrion C;GO:0006810 transport P
VIT_00s0265g00140	chrUn:19264747-19265188	1.98151	2.59007	1.78212	1.26745	1.10383	1.47862	0.531638	1.17209	1.76628	0.21697	0.546927	0.266831	1.35092	0.598104	2.17314	2.1179	1.2833	1.15667	0.343576	1.37405	-0.722778	0.1126	0.163819	no	-0.872657	0.08835	0.132441	no	-2.62393	0.0728	0.111702	no	-0.624196	0.1781	0.243565	no	no hit	#N/A
VIT_00s0265g00170	chrUn:19276129-19280393	0.930458	1.02858	1.37613	1.31129	1.18265	1.32119	0.878203	0.780628	0.886539	0.698014	0.997758	1.3908	1.15872	0.935245	1.17989	1.11173	1.27171	0.848457	1.02886	1.09129	0.193973	0.38765	0.468638	no	-0.389888	0.1127	0.163934	no	-0.111759	0.63535	0.701812	no	-0.0267696	0.91245	0.932485	no	lipoxygenase	#N/A
VIT_00s0266g00010	chrUn:19299504-19301955	0	0	0	0	0	0	0	0.0337848	0.0339414	0.238825	0.141884	0	0	0	0	0	0	0.0225754	0.126903	0	0	1	1	no	inf	1	1	no	inf	1	1	no	0	1	1	no	1,8-cineole synthase, chloroplast, putative OS=Ricinus communis GN=RCOM_0906740 PE=4 SV=1	GO:0003824 catalytic activity F;GO:0005488 binding F;GO:0008152 metabolic process P;GO:0009536 plastid C
VIT_00s0266g00020	chrUn:19309026-19311073	0	0	0	0	0	0	0	0	0	0	0	0	0	0	0	0	0	0	0	0	0	1	1	no	0	1	1	no	0	1	1	no	0	1	1	no	1,8-cineole synthase, chloroplast, putative OS=Ricinus communis GN=RCOM_0906740 PE=4 SV=1	GO:0003824 catalytic activity F;GO:0005488 binding F;GO:0008152 metabolic process P;GO:0009536 plastid C
VIT_00s0266g00030	chrUn:19321973-19323634	0	0	0	0	0	0	0	0	0	0	0	0	0	0	0	0	0	0	0	0	0	1	1	no	0	1	1	no	0	1	1	no	0	1	1	no	receptor kinase 2	GO:0000166 nucleotide binding F;GO:0006464 protein modification process P;GO:0016301 kinase activity F
VIT_00s0266g00040	chrUn:19382132-19382597	0	0	0	0	0	0.341199	0	0	0	0	0	0	0	0	0	0	0.113733	0	0	0	inf	1	1	no	0	1	1	no	0	1	1	no	0	1	1	no	1,8-cineole synthase, chloroplast, putative OS=Ricinus communis GN=RCOM_0906740 PE=4 SV=1	GO:0003824 catalytic activity F;GO:0008152 metabolic process P
VIT_00s0266g00070	chrUn:19404507-19406564	0	0	0	0	0	0	0	0	0.0331812	0	0	0	0	0	0	0	0	0.0110604	0	0	0	1	1	no	inf	1	1	no	0	1	1	no	0	1	1	no	linalool synthase	GO:0003824 catalytic activity F;GO:0005488 binding F;GO:0008152 metabolic process P;GO:0009536 plastid C
VIT_00s0266g00080	chrUn:19416992-19418621	0	0	0	0	0	0	0	0	0	0	0	0	0	0	0	0	0	0	0	0	0	1	1	no	0	1	1	no	0	1	1	no	0	1	1	no	#N/A	#N/A
VIT_00s0266g00090	chrUn:19418897-19420926	0.343009	0.218338	0.23369	0.465452	0.564507	0.498579	0.619297	0.368872	0.463227	1.64061	1.22639	1.88944	0.325253	0.235289	0.384702	0.265012	0.509513	0.483799	1.58548	0.315081	0.943058	0.087	0.130667	no	0.868348	1	1	no	2.58079	0.00075	0.00172394	yes	0.249663	1	1	no	ARK3 (Arabidopsis Receptor Kinase 3)	GO:0000166 nucleotide binding F;GO:0004871 signal transducer activity F;GO:0004872 receptor activity F;GO:0005515 protein binding F;GO:0005886 plasma membrane C;GO:0006464 protein modification process P;GO:0009875 pollen-pistil interaction P;GO:0016020 membrane C;GO:0016301 kinase activity F;GO:0030246 carbohydrate binding F
VIT_00s0267g00020	chrUn:19507309-19507783	0	0	0	0	0	0	0	0	0	0	0	0	0	0	0	0	0	0	0	0	0	1	1	no	0	1	1	no	0	1	1	no	0	1	1	no	dynamin-2A	GO:0000166 nucleotide binding F;GO:0016787 hydrolase activity F
VIT_00s0267g00030	chrUn:19519974-19526798	0.613051	0.678184	0.544402	1.94105	1.93888	1.93581	0.409327	0.313294	0.719419	0.739158	1.25307	0.978138	0.525079	0.822189	0.809067	0.611879	1.93858	0.48068	0.990121	0.718778	1.66368	5e-05	0.000133607	yes	-0.348169	0.33145	0.410978	no	0.694358	0.0271	0.0462796	yes	0.2323	0.4732	0.552261	no	unknown	#N/A
VIT_00s0267g00040	chrUn:19537070-19537932	0	0	0	0	0	0	0	0	0	0	0	0	0	0	0	0	0	0	0	0	0	1	1	no	0	1	1	no	0	1	1	no	0	1	1	no	no hit	GO:0016787 hydrolase activity F;GO:0019538 protein metabolic process P
VIT_00s0267g00050	chrUn:19564340-19570493	0	0	0	0	0	0	0	0	0	0	0	0	0	0	0	0	0	0	0	0	0	1	1	no	0	1	1	no	0	1	1	no	0	1	1	no	no hit	#N/A
VIT_00s0267g00060	chrUn:19576520-19576712	0	0	0	0	0	0	0	0	0	0	0	0	0	0	0	0	0	0	0	0	0	1	1	no	0	1	1	no	0	1	1	no	0	1	1	no	no hit	#N/A
VIT_00s0268g00020	chrUn:19613209-19619497	1.28689	1.18988	1.36906	2.64642	2.01149	1.66423	2.415	1.72756	1.83023	2.01078	1.53896	2.05938	2.58178	1.50665	1.57239	1.28194	2.10738	1.99093	1.86971	1.88694	0.717117	0.0004	0.000958609	yes	0.635108	0.0014	0.00308026	yes	0.54448	0.00495	0.00985135	yes	0.557714	0.004	0.00810384	yes	Phytase	GO:0005488 binding F;GO:0005576 extracellular region C;GO:0016787 hydrolase activity F
VIT_00s0268g00030	chrUn:19629756-19631192	0	0	0	0.102987	0	0	0.0509291	0.0393782	0.0395607	0.0639394	0	0	0.0484476	0.0401884	0	0	0.034329	0.0432893	0.0213131	0.0295454	inf	1	1	no	inf	1	1	no	inf	1	1	no	inf	1	1	no	Myosin-like protein XIA	#N/A
VIT_00s0269g00010	chrUn:19730412-19736592	2.82876	2.52521	0.844616	0.668464	2.04027	1.80199	1.93913	2.16645	2.67875	0.396189	0.699867	0.682892	1.38469	1.53071	1.62214	2.0662	1.50358	2.26144	0.592983	1.51251	-0.458581	0.2442	0.318244	no	0.130265	0.7107	0.767228	no	-1.80092	0.0163	0.0292495	yes	-0.450029	0.2724	0.348807	no	far-red impaired responsive family protein	#N/A
VIT_00s0269g00020	chrUn:19739866-19740536	12.5434	9.3868	10.2889	12.8233	11.6961	11.4922	15.4691	8.71744	8.5179	10.5848	10.5316	9.29752	15.592	8.77493	7.8046	10.7397	12.0039	10.9015	10.138	10.7238	0.160542	0.27695	0.353689	no	0.0215655	0.8807	0.907803	no	-0.0831861	0.58685	0.658256	no	-0.00213401	0.98265	0.98543	no	Unknown protein	GO:0000003 reproduction P;GO:0009790 embryo development P;GO:0009791 post-embryonic development P
VIT_00s0269g00030	chrUn:19743261-19744436	5.75873	10.1315	18.9769	5.66479	10.0749	13.0137	6.51621	16.047	14.7779	0	0	1.82658	4.16103	8.18857	9.29755	11.6224	9.58448	12.447	0.608859	7.21572	-0.278132	0.5648	0.638077	no	0.0988951	0.83405	0.870324	no	-4.25465	0.1796	0.245296	no	-0.687691	0.1585	0.220227	no	no hit	#N/A
VIT_00s0269g00040	chrUn:19745872-19746448	6.99025	5.17814	3.20866	4.60822	2.5746	2.17818	2.71869	4.31656	4.77022	1.71871	2.41706	1.57229	2.51665	3.5243	3.60144	5.12569	3.12033	3.93516	1.90269	3.21413	-0.716045	0.00515	0.010215	yes	-0.381323	0.10175	0.149956	no	-1.42971	0.0001	0.000259042	yes	-0.673316	0.0084	0.0159839	yes	unknown	#N/A
VIT_00s0269g00050	chrUn:19749264-19750558	5.47957	1.18639	5.50249	2.67997	2.35952	2.25761	5.93669	3.75815	2.09754	3.32674	3.5073	0.570371	5.55827	2.98315	3.48393	4.05615	2.43237	3.93079	2.46814	4.00845	-0.73775	0.16305	0.225648	no	-0.045291	0.94435	0.956673	no	-0.716689	0.1802	0.245984	no	-0.017067	0.95225	0.962241	no	IMP dehydrogenase/GMP reductase	#N/A
VIT_00s0269g00060	chrUn:19752618-19752702	0	0	0	0	0	0	0	0	0	0	0	0	0	0	0	0	0	0	0	0	0	1	1	no	0	1	1	no	0	1	1	no	0	1	1	no	#N/A	#N/A
VIT_00s0269g00070	chrUn:19755113-19755260	0	0	0	0	10.7436	12.3355	15.811	0	11.4608	20.386	0	0	15.0491	0	0	0	7.69302	9.09062	6.79533	5.01636	inf	0.12285	0.176746	no	inf	0.123	0.176935	no	inf	1	1	no	inf	1	1	no	no hit	#N/A
VIT_00s0269g00080	chrUn:19755460-19755766	52.8462	48.0786	56.1802	72.8484	51.7575	51.3688	51.1308	57.7528	53.3414	59.5065	48.8993	59.1644	63.5485	55.6138	51.8117	52.3683	58.6582	54.075	55.8567	56.9913	0.163639	0.20895	0.278978	no	0.0462673	0.7205	0.775894	no	0.0930369	0.4726	0.551695	no	0.122049	0.3502	0.430519	no	Peptidase C50, separase	#N/A
VIT_00s0269g00100	chrUn:19798862-19802434	1.69998	1.9482	1.98093	3.23772	3.14814	2.9751	4.16657	4.34567	3.38415	3.0743	1.83582	1.79129	3.83894	3.09669	3.00356	1.87637	3.12032	3.96546	2.2338	3.31306	0.73375	5e-05	0.000133607	yes	1.07954	5e-05	0.000133607	yes	0.251559	0.11025	0.160864	no	0.820222	5e-05	0.000133607	yes	Ankyrin	GO:0005515 protein binding F
VIT_00s0269g00110	chrUn:19813715-19813943	0	0	0	0	0	0	0	0	0	0	0	0	0	0	0	0	0	0	0	0	0	1	1	no	0	1	1	no	0	1	1	no	0	1	1	no	Ankyrin repeat protein	#N/A
VIT_00s0269g00120	chrUn:19815078-19815511	0	0	0	0	0	0	0	0	0	2.47892	0	0	3.7505	0	0	0	0	0	0.826307	1.25017	0	1	1	no	0	1	1	no	inf	1	1	no	inf	1	1	no	Ankyrin repeat protein	#N/A
VIT_00s0269g00130	chrUn:19815716-19816457	3.27888	3.30924	2.18766	3.69954	3.87147	3.44497	7.72612	5.44693	5.26567	3.84377	3.02124	1.96531	5.74195	4.30036	4.2873	2.92526	3.67199	6.14624	2.94344	4.77654	0.327998	0.16675	0.230152	no	1.07114	5e-05	0.000133607	yes	0.00893539	0.96655	0.972933	no	0.7074	0.00275	0.00574367	yes	Ankyrin	#N/A
VIT_00s0269g00140	chrUn:19834116-19834898	4.94338	5.37525	4.90437	5.74219	5.6081	6.13724	6.43199	5.76882	5.32817	3.9492	4.29832	5.84628	5.09139	4.84296	4.1403	5.07433	5.82918	5.84299	4.69793	4.69155	0.200073	0.24655	0.320788	no	0.203489	0.24	0.313738	no	-0.111192	0.54015	0.615696	no	-0.113154	0.5325	0.608687	no	Ankyrin	#N/A
VIT_00s0269g00150	chrUn:19836011-19837641	2.39708	1.39446	1.81899	2.95926	2.81667	2.18919	2.21992	2.8068	1.94151	2.25337	1.80356	1.82266	2.16584	2.25407	2.11146	1.87018	2.65504	2.32274	1.95986	2.17713	0.505556	0.0111	0.020625	yes	0.312653	0.12235	0.17613	no	0.0675753	0.74905	0.799767	no	0.219249	0.2852	0.362443	no	IMP dehydrogenase/GMP reductase	#N/A
VIT_00s0269g00160	chrUn:19839173-19840822	0	0	0	0	0	0	0	0	0	0	0	0	0	0	0	0	0	0	0	0	0	1	1	no	0	1	1	no	0	1	1	no	0	1	1	no	#N/A	#N/A
VIT_00s0269g00170	chrUn:19841408-19842343	0	0	0	0	0	0	0	0	0	0	0	0	0	0	0	0	0	0	0	0	0	1	1	no	0	1	1	no	0	1	1	no	0	1	1	no	no hit	GO:0005515 protein binding F
VIT_00s0269g00180	chrUn:19860397-19863208	0.128703	0.342654	0.0814993	0.151917	0.0757198	0.217349	0.150392	0.201006	0.242325	0.122481	0.112553	0.109824	0.426821	0.164114	0.447215	0.184285	0.148329	0.197908	0.114953	0.34605	-0.313143	1	1	no	0.102887	1	1	no	-0.680902	1	1	no	0.90904	1	1	no	ankyrin repeat protein family	#N/A
VIT_00s0270g00010	chrUn:19887610-19887852	0	0	0	0	0	0	0	0	0	0	0	0	0	0	0	0	0	0	0	0	0	1	1	no	0	1	1	no	0	1	1	no	0	1	1	no	no hit	#N/A
VIT_00s0270g00020	chrUn:19900831-19901678	0	0	0	0	0	0	0	0	0	0	0	0	0	0	0	0	0	0	0	0	0	1	1	no	0	1	1	no	0	1	1	no	0	1	1	no	no hit	#N/A
VIT_00s0270g00030	chrUn:19911207-19914274	0.50846	0.0669862	0	0.0986857	0	0.152964	0.199505	0.282925	0.355295	0	0	0	0	0.0721866	0.0983555	0.191815	0.0838833	0.279242	0	0.0568474	-1.19326	1	1	no	0.541798	1	1	no	-inf	1	1	no	-1.75455	1	1	no	NC domain-containing protein	#N/A
VIT_00s0270g00040	chrUn:19917368-19917566	0	0	0	0	0	0	0	0	0	0	0	0	0	0	0	0	0	0	0	0	0	1	1	no	0	1	1	no	0	1	1	no	0	1	1	no	#N/A	GO:0003723 RNA binding F;GO:0005198 structural molecule activity F;GO:0005840 ribosome C;GO:0006412 translation P;GO:0009536 plastid C
VIT_00s0270g00050	chrUn:19939871-19940432	402.385	277.651	261.062	509.767	386.611	378.314	500.154	400.56	337.122	566.128	404.687	416.499	468.855	324.618	308.063	313.699	424.897	412.612	462.438	367.179	0.437731	5e-05	0.000133607	yes	0.395404	5e-05	0.000133607	yes	0.559878	5e-05	0.000133607	yes	0.2271	0.00115	0.00256677	yes	Unknown protein	#N/A
VIT_00s0270g00090	chrUn:19963060-19964599	1.70155	1.51841	1.62518	2.07478	1.44702	1.8059	1.6302	1.60331	1.30872	1.55276	1.73008	1.50562	1.72008	1.67038	1.57921	1.61505	1.7759	1.51408	1.59615	1.65656	0.136972	0.4615	0.541125	no	-0.0931384	0.6322	0.699029	no	-0.0169768	0.9274	0.943965	no	0.0366153	0.84025	0.875298	no	pentatricopeptide repeat-containing protein	GO:0005488 binding F
VIT_00s0270g00100	chrUn:19969424-19970810	12.3932	11.6594	9.87622	13.1168	12.1633	10.6171	14.1255	12.84	14.1515	13.9788	12.7407	11.7611	12.7805	10.5604	9.87259	11.3096	11.9658	13.7057	12.8268	11.0712	0.0813631	0.3561	0.436582	no	0.277224	0.0014	0.00308026	yes	0.181619	0.03995	0.065557	no	-0.0307392	0.7309	0.784657	no	diphthamide synthesis DPH2 family	GO:0005737 cytoplasm C;GO:0006464 protein modification process P;GO:0009058 biosynthetic process P
VIT_00s0270g00110	chrUn:19972592-19976939	0	0	0	0	0	0	0	0	0	0	0	0	0	0	0	0	0	0	0	0	0	1	1	no	0	1	1	no	0	1	1	no	0	1	1	no	no hit	#N/A
VIT_00s0270g00120	chrUn:19993272-19993860	0.72679	0.448742	0.240147	2.43398	1.67338	1.02471	0.283619	1.06612	0.71404	3.82242	4.47731	4.0451	0.799477	0.967161	0.494164	0.471893	1.71069	0.687926	4.11494	0.753601	1.85805	0.01825	0.0323919	yes	0.543794	0.3885	0.469488	no	3.12434	0.00115	0.00256677	yes	0.67534	0.33055	0.410042	no	alpha-amylase/subtilisin inhibitor	GO:0016787 hydrolase activity F;GO:0030234 enzyme regulator activity F
VIT_00s0270g00130	chrUn:20016543-20020294	1.04482	0.972405	1.30097	1.80192	1.93394	1.36006	2.93006	2.84929	2.57882	1.74213	1.76076	1.78817	1.82398	1.67664	1.71333	1.10607	1.69864	2.78606	1.76369	1.73798	0.618942	0.0016	0.00348559	yes	1.33279	5e-05	0.000133607	yes	0.673157	0.00055	0.00129163	yes	0.651975	0.0007	0.00161669	yes	RKF2 (RECEPTOR-LIKE SERINE/THREONINE KINASE 2)	GO:0000166 nucleotide binding F;GO:0004872 receptor activity F;GO:0006464 protein modification process P;GO:0016020 membrane C;GO:0016301 kinase activity F
VIT_00s0271g00010	chrUn:20036879-20038914	0	0.0331347	0.0354645	0	0	0	0	0	0	0	0	0	0	0	0.0486514	0.0228664	0	0	0	0.0162171	-inf	1	1	no	-inf	1	1	no	-inf	1	1	no	-0.495708	1	1	no	1,8-cineole synthase, chloroplast, putative OS=Ricinus communis GN=RCOM_0906740 PE=4 SV=1	GO:0003824 catalytic activity F;GO:0005488 binding F;GO:0008152 metabolic process P;GO:0009536 plastid C
VIT_00s0271g00020	chrUn:20049784-20050114	0	0	0	0	0	0	0	0	0	0	0	0	0	0	0	0	0	0	0	0	0	1	1	no	0	1	1	no	0	1	1	no	0	1	1	no	S-locus protein kinase	GO:0000166 nucleotide binding F;GO:0006464 protein modification process P;GO:0016301 kinase activity F
VIT_00s0271g00030	chrUn:20104010-20105915	0.0327726	0	0	0.11656	0.236252	0.271258	0.15218	0.0358374	0.252025	4.07346	3.81276	3.62239	0.0359847	0.0365748	0.0498338	0.0109242	0.208023	0.146681	3.8362	0.0407978	4.25115	1	1	no	3.74708	1	1	no	8.45601	0.1314	0.187306	no	1.90096	1	1	no	myrcene synthase	GO:0003824 catalytic activity F;GO:0005488 binding F;GO:0008152 metabolic process P;GO:0009536 plastid C
VIT_00s0271g00040	chrUn:20106224-20106839	0	0	0	0	0	0	0	0	0	0	0	0	0	0	0	0	0	0	0	0	0	1	1	no	0	1	1	no	0	1	1	no	0	1	1	no	pentatricopeptide (PPR) repeat-containing protein	GO:0005488 binding F;GO:0005739 mitochondrion C
VIT_00s0271g00050	chrUn:20113239-20113923	0.631236	0.35698	0.668642	0.246314	0.532478	0.305689	0.126122	0.376939	0.189343	0.150837	0.527667	0.901021	0.465836	0.0961736	0.655191	0.552286	0.361494	0.230801	0.526509	0.405733	-0.611445	0.3648	0.445477	no	-1.25877	0.09295	0.13848	no	-0.0689588	0.9247	0.941982	no	-0.444884	0.5425	0.617816	no	pentatricopeptide (PPR) repeat-containing protein	GO:0005488 binding F;GO:0005739 mitochondrion C
VIT_00s0271g00060	chrUn:20118993-20121281	0.383719	0.551479	0.32464	1.23684	1.01453	1.79452	0.703316	0.960813	0.819014	12.2123	12.0644	11.9309	0.151182	0.0891439	0.404867	0.419946	1.34863	0.827714	12.0692	0.215064	1.68322	5e-05	0.000133607	yes	0.978928	0.00245	0.00516843	yes	4.84498	5e-05	0.000133607	yes	-0.965436	1	1	no	linalool synthase	GO:0003824 catalytic activity F;GO:0005488 binding F;GO:0008152 metabolic process P;GO:0009536 plastid C
VIT_00s0271g00070	chrUn:20121590-20122730	2.62586	2.53523	2.51967	2.21169	2.16091	2.0159	2.25929	2.43795	1.77691	3.91186	3.61359	4.17889	2.99132	2.1954	1.66181	2.56025	2.1295	2.15805	3.90145	2.28284	-0.265773	0.1684	0.232107	no	-0.246557	0.1959	0.264108	no	0.607724	0.0005	0.00118127	yes	-0.165454	0.37885	0.459809	no	pentatricopeptide (PPR) repeat-containing protein	GO:0005488 binding F;GO:0005739 mitochondrion C
VIT_00s0271g00080	chrUn:20123715-20129300	5.26938	4.01087	4.49731	5.01028	5.98268	4.743	4.70311	4.73929	4.7106	4.82622	5.15226	4.88956	3.44786	4.11643	4.27663	4.59252	5.24532	4.71767	4.95602	3.94697	0.191745	0.1756	0.240637	no	0.0387881	0.79035	0.834266	no	0.109895	0.44035	0.520791	no	-0.218538	0.14635	0.205577	no	pentatricopeptide (PPR) repeat membrane-associated salt-inducible protein	GO:0005488 binding F;GO:0005739 mitochondrion C
VIT_00s0271g00090	chrUn:20132998-20133845	1.24536	2.17461	1.07424	1.66527	0.998058	1.14595	1.46038	2.11956	1.24214	1.26373	0	0.482526	0.970931	0.721057	1.9649	1.49807	1.26976	1.60736	0.582085	1.21896	-0.238551	0.6375	0.703801	no	0.101587	0.8293	0.866617	no	-1.3638	0.09595	0.142424	no	-0.29745	0.53555	0.611503	no	Unknown protein	GO:0005773 vacuole C
VIT_00s0271g00100	chrUn:20137910-20138243	14.3919	15.7101	13.0781	10.9923	9.37341	12.7553	12.9322	9.95308	12.2212	6.88347	7.22456	4.53171	12.1208	13.5438	14.3529	14.3934	11.0404	11.7022	6.21325	13.3392	-0.382621	0.0793	0.120471	no	-0.298631	0.16615	0.229418	no	-1.21199	5e-05	0.000133607	yes	-0.109737	0.60175	0.671626	no	unknown	#N/A
VIT_00s0271g00110	chrUn:20153370-20155672	0.3877	0.843292	0.451294	1.36443	2.3061	2.28674	1.80694	2.3374	2.12459	2.49955	3.73952	2.43254	3.09672	3.18066	2.32163	0.560762	1.98575	2.08965	2.89054	2.86634	1.82423	0.0074	0.0142377	yes	1.8978	0.0062	0.0121115	yes	2.36588	0.0018	0.00388575	yes	2.35375	0.0018	0.00388575	yes	FLAVODOXIN-LIKE QUINONE REDUCTASE 1	GO:0000166 nucleotide binding F;GO:0003824 catalytic activity F;GO:0006350 transcription P
VIT_00s0273g00020	chrUn:20218986-20219377	15.0455	12.5155	18.3072	16.7746	23.6466	18.1003	17.1377	26.871	26.9955	13.1723	11.7165	13.8391	22.3664	16.6342	20.8267	15.2894	19.5072	23.6681	12.9093	19.9424	0.351474	0.096	0.142486	no	0.630411	0.00225	0.00477721	yes	-0.244122	0.2816	0.358679	no	0.383308	0.0673	0.104177	no	calcium-dependent protein kinase 13 CPK13	GO:0000166 nucleotide binding F;GO:0005488 binding F;GO:0005515 protein binding F;GO:0016301 kinase activity F
VIT_00s0273g00030	chrUn:20223489-20223666	0	0	0	0	0	0	0	0	0	0	0	0	0	0	0	0	0	0	0	0	0	1	1	no	0	1	1	no	0	1	1	no	0	1	1	no	no hit	#N/A
VIT_00s0273g00040	chrUn:20224184-20224636	0	0	0	0	0	0	0	0	0	0	0	0	0	0	0	0	0	0	0	0	0	1	1	no	0	1	1	no	0	1	1	no	0	1	1	no	CTV.22	GO:0003674 molecular_function F;GO:0005515 protein binding F;GO:0006350 transcription P
VIT_00s0274g00010	chrUn:20328070-20331800	0	0.117866	0.252308	0.144222	0	0.134575	0	0	0.125033	0.176986	0.174223	0.339995	0.135295	0.127017	0	0.123391	0.0929324	0.0416776	0.230402	0.0874371	-0.408989	1	1	no	-1.5659	1	1	no	0.900908	1	1	no	-0.496924	1	1	no	DNA mismatch repair protein MSH3	#N/A
VIT_00s0274g00020	chrUn:20332149-20332293	0	12.4052	13.2775	17.541	12.3359	0	0	0	0	0	0	0	0	0	0	8.56089	9.95898	0	0	0	0.218237	0.72875	0.782787	no	-inf	0.12	0.173204	no	-inf	0.12	0.173204	no	-inf	0.12	0.173204	no	no hit	#N/A
VIT_00s0274g00030	chrUn:20338458-20379269	0	0.00103455	0.00110729	0.00173318	0.00308631	0.00354362	0.00177748	0.00436956	0.00109745	0.0442452	0.0336427	0.0268582	0.00165082	0.00111487	0	0.000713948	0.0027877	0.00241483	0.0349153	0.000921897	1.96519	1	1	no	1.75803	1	1	no	5.6119	1	1	no	0.368787	1	1	no	myrcene synthase Oc15	#N/A
VIT_00s0274g00040	chrUn:20394189-20395338	7.48846	9.3707	7.34224	8.97377	9.40751	8.0883	8.39909	7.43279	7.32455	8.96677	10.2724	9.18262	6.03152	8.35879	7.63655	8.06713	8.8232	7.71881	9.47394	7.34229	0.129245	0.2277	0.300158	no	-0.0636775	0.57015	0.642992	no	0.231909	0.0282	0.0479578	yes	-0.135827	0.2267	0.299058	no	pentatricopeptide (PPR) repeat membrane-associated salt-inducible protein	GO:0005488 binding F;GO:0005739 mitochondrion C
VIT_00s0274g00050	chrUn:20398976-20399842	1.77275	1.00367	1.07424	1.03735	2.3288	1.52793	1.03849	0.88315	1.77449	0.252014	1.2363	0.241263	0.967352	1.62238	0.982452	1.28355	1.63136	1.23204	0.576526	1.19073	0.345933	0.46145	0.54109	no	-0.0590915	0.92555	0.942598	no	-1.15468	0.15185	0.212245	no	-0.108299	0.82985	0.866998	no	Unknown protein	GO:0005773 vacuole C
VIT_00s0274g00060	chrUn:20403915-20404248	7.04669	5.23671	4.8576	4.55245	3.47163	2.39162	4.18493	5.89812	2.22204	1.82948	3.61228	3.02114	4.98597	5.26704	5.63862	5.71367	3.4719	4.1017	2.82097	5.29721	-0.718691	0.07465	0.114198	no	-0.478196	0.15695	0.218344	no	-1.01823	0.02355	0.0407889	yes	-0.109184	0.72935	0.783309	no	Glycine-rich protein	#N/A
VIT_00s0274g00070	chrUn:20415277-20417517	3.28012	2.98137	1.86141	7.39962	6.38824	6.15962	8.2129	4.79703	3.31324	8.31182	7.92189	5.78452	5.81148	3.97778	5.15923	2.70763	6.64916	5.44106	7.33941	4.98283	1.29614	5e-05	0.000133607	yes	1.00685	5e-05	0.000133607	yes	1.43863	5e-05	0.000133607	yes	0.879933	5e-05	0.000133607	yes	basic helix-loop-helix (bHLH) family	GO:0005634 nucleus C;GO:0006350 transcription P;GO:0030528 transcription regulator activity F
VIT_00s0274g00080	chrUn:20422875-20425177	0	0	0	0	0	0	0	0	0	0	0	0	0	0	0.154775	0	0	0	0	0.0515917	0	1	1	no	0	1	1	no	0	1	1	no	inf	1	1	no	benzoquinone reductase	GO:0000166 nucleotide binding F;GO:0003824 catalytic activity F;GO:0006350 transcription P
VIT_00s0274g00090	chrUn:20434407-20445249	6.87127	5.13833	5.29963	48.6282	48.7736	50.9872	52.7427	60.0762	56.1922	38.8316	41.5663	40.5581	49.8082	57.1846	52.6749	5.76974	49.463	56.337	40.3187	53.2225	3.09977	5e-05	0.000133607	yes	3.2875	5e-05	0.000133607	yes	2.80487	5e-05	0.000133607	yes	3.20546	5e-05	0.000133607	yes	quinone oxidoreductase	GO:0000166 nucleotide binding F;GO:0003824 catalytic activity F;GO:0006350 transcription P
VIT_00s0275g00010	chrUn:20455086-20455299	35.5978	36.4486	40.7076	23.6943	20.4863	14.475	35.1246	20.0799	6.72431	59.7308	121.807	31.9988	25.9116	30.7395	11.6342	37.5847	19.5519	20.6429	71.1789	22.7618	-0.942839	0.00715	0.0137977	yes	-0.864497	0.01125	0.0208766	yes	0.921305	0.0007	0.00161669	yes	-0.723532	0.0267	0.0456714	yes	photosystem II protein D2	GO:0003674 molecular_function F;GO:0005737 cytoplasm C;GO:0006091 generation of precursor metabolites and energy P;GO:0015979 photosynthesis P
VIT_00s0275g00030	chrUn:20497412-20499999	0.247242	0.145672	0.155915	0.118147	0.181072	0.124742	0.227966	0.0384541	0.193161	0.292779	0.59214	0.105051	0.330504	0.196226	0.106945	0.182943	0.14132	0.153194	0.32999	0.211225	-0.372424	1	1	no	-0.256036	1	1	no	0.851028	1	1	no	0.207387	1	1	no	ycf1	#N/A
VIT_00s0275g00060	chrUn:20590433-20590751	0	0	0	0	0	0	0	3.32794	3.34337	0	0	13.6371	10.6621	3.39642	4.62768	0	0	2.22377	4.54572	6.22872	0	1	1	no	inf	1	1	no	inf	1	1	no	inf	0.02395	0.0414006	yes	disease resistance protein (TIR-NBS-LRR class)	#N/A
VIT_00s0276g00010	chrUn:20596152-20597958	0	0	0	0	0	0	0	0	0	0	0	0	0	0	0	0	0	0	0	0	0	1	1	no	0	1	1	no	0	1	1	no	0	1	1	no	no hit	#N/A
VIT_00s0276g00020	chrUn:20618323-20618775	0	0	0	0	23.6732	0	0	0	0	0	0	0	0	0	0	0	7.89105	0	0	0	inf	1	1	no	0	1	1	no	0	1	1	no	0	1	1	no	no hit	#N/A
VIT_00s0276g00030	chrUn:20620338-20620550	0	0	0	0	0	0	0	0	0	0	0	0	0	0	0	0	0	0	0	0	0	1	1	no	0	1	1	no	0	1	1	no	0	1	1	no	no hit	#N/A
VIT_00s0276g00050	chrUn:20681208-20684250	0.165495	0.133363	0.11102	0.108156	0.147353	0.118431	0.192394	0.0938794	0.157191	0.0267164	0.0657098	0.10686	0.122077	0.175654	0.195816	0.136626	0.124647	0.147821	0.0664287	0.164516	-0.132385	1	1	no	0.113624	1	1	no	-1.04035	1	1	no	0.267994	1	1	no	disease resistance protein (NBS class)	GO:0000166 nucleotide binding F;GO:0005515 protein binding F;GO:0006950 response to stress P;GO:0008219 cell death P;GO:0016787 hydrolase activity F
VIT_00s0276g00060	chrUn:20686000-20687284	17.2719	41.8834	26.897	0	0	0	29.655	8.845	8.88599	12.3144	37.1457	24.1632	9.3376	9.02699	0	28.6841	0	15.7953	24.5411	6.12153	-inf	0.00135	0.00297739	yes	-0.860754	0.46655	0.545938	no	-0.225052	0.80615	0.847343	no	-2.22829	0.27215	0.348527	no	CC-NBS-LRR class	#N/A
VIT_00s0276g00070	chrUn:20701421-20705843	0	0	0	0	0	0	0	0	0	0	0	0.0499217	0	0	0	0	0	0	0.0166406	0	0	1	1	no	0	1	1	no	inf	1	1	no	0	1	1	no	disease resistance protein	GO:0000166 nucleotide binding F;GO:0006950 response to stress P;GO:0008219 cell death P
VIT_00s0276g00080	chrUn:20711958-20713524	0	0	0	0	0	0	0	0	0	0	0	0	0	0	0	0	0	0	0	0	0	1	1	no	0	1	1	no	0	1	1	no	0	1	1	no	disease resistance protein	GO:0000166 nucleotide binding F;GO:0005515 protein binding F;GO:0006950 response to stress P;GO:0008219 cell death P
VIT_00s0279g00010	chrUn:20749979-20750261	0.56147	0	1.21	0	0	0	0	0	0.599626	0.795221	0	0	0	0	0.829964	0.590491	0	0.199875	0.265074	0.276655	-inf	1	1	no	-1.56282	1	1	no	-1.15552	1	1	no	-1.09383	1	1	no	unknown	#N/A
VIT_00s0279g00030	chrUn:20763239-20763518	7.1507	6.43383	11.8944	6.21994	6.39787	2.67123	9.97118	9.8815	11.1682	6.71274	10.3747	2.53076	5.80825	5.04241	8.58796	8.49296	5.09635	10.3403	6.53939	6.47954	-0.736804	0.05375	0.0852733	no	0.283937	0.3559	0.436385	no	-0.377113	0.27345	0.349937	no	-0.390377	0.24525	0.319397	no	Auxilin protein	#N/A
VIT_00s0279g00040	chrUn:20763552-20763915	18.4325	8.4367	10.5349	12.7672	9.78782	8.34832	14.8763	13.6595	12.2312	7.94518	7.0667	8.11211	9.59039	14.5467	11.9746	12.468	10.3011	13.589	7.70799	12.0372	-0.275433	0.2104	0.280595	no	0.124207	0.54745	0.622433	no	-0.693807	0.00625	0.0122009	yes	-0.0507291	0.81105	0.851453	no	Auxilin protein	#N/A
VIT_00s0279g00050	chrUn:20764394-20768667	5.14337	5.72087	4.08209	3.98762	7.58521	6.53186	1.95313	2.01357	6.06872	2.35489	2.81875	0	1.83672	8.22002	0	4.98211	6.0349	3.34514	1.72455	3.35224	0.276572	0.7634	0.811816	no	-0.574691	0.5964	0.666808	no	-1.53054	0.2708	0.347115	no	-0.571629	0.59615	0.666606	no	Auxilin protein	#N/A
VIT_00s0279g00060	chrUn:20778614-20779277	0	0	0	0	0	0	0	0	0	0	0	0	0	0	0	0	0	0	0	0	0	1	1	no	0	1	1	no	0	1	1	no	0	1	1	no	no hit	#N/A
VIT_00s0279g00070	chrUn:20780678-20781140	0.567712	1.35445	1.08726	1.56034	1.17852	0.773225	0.665576	0.357543	0.897999	0.540838	1.00103	0.732563	1.46543	0.912248	1.49154	1.00314	1.17069	0.640372	0.758144	1.28974	0.222841	0.71785	0.773588	no	-0.647539	0.31505	0.393808	no	-0.403979	0.5917	0.662627	no	0.362557	0.52955	0.605925	no	ZFWD1 (zinc finger WD40 repeat protein 1)	GO:0003676 nucleic acid binding F;GO:0005488 binding F
VIT_00s0279g00080	chrUn:20791951-20792383	0	0	0	0	0	0	0	0	0	0	0	0	0	0	0	0	0	0	0	0	0	1	1	no	0	1	1	no	0	1	1	no	0	1	1	no	NADP dependent malic enzyme	GO:0000166 nucleotide binding F;GO:0003824 catalytic activity F;GO:0005488 binding F;GO:0008152 metabolic process P;GO:0009987 cellular process P
VIT_00s0279g00090	chrUn:20813964-20814235	0	0	0	0	0	0	0	0	0	0	0	0	0	0	0	0	0	0	0	0	0	1	1	no	0	1	1	no	0	1	1	no	0	1	1	no	copper-binding family protein	#N/A
VIT_00s0279g00100	chrUn:20814295-20814765	0.99804	3.79933	1.35549	2.38253	2.51873	0	1.1716	0	1.34344	0	0	0	0	0	1.85951	2.05095	1.63375	0.838349	0	0.619837	-0.328104	0.7353	0.788484	no	-1.29067	0.44305	0.523435	no	-inf	0.02285	0.0396912	yes	-1.72633	0.32415	0.403393	no	no hit	GO:0005488 binding F;GO:0006810 transport P
VIT_00s0279g00110	chrUn:20826317-20826686	0	0	0	0	0	0	0	0	0	0	0	0	0	0	0	0	0	0	0	0	0	1	1	no	0	1	1	no	0	1	1	no	0	1	1	no	no hit	GO:0005488 binding F;GO:0005783 endoplasmic reticulum C;GO:0005794 Golgi apparatus C;GO:0006810 transport P;GO:0009987 cellular process P
VIT_00s0279g00120	chrUn:20832862-20865833	0	0	0	0	0	0	0	0	0	0	0	0	0	0	0	0	0	0	0	0	0	1	1	no	0	1	1	no	0	1	1	no	0	1	1	no	no hit	#N/A
VIT_00s0281g00010	chrUn:20870547-20877390	0	0	0	0	0	0	0	0	0	0	0	0	0	0	0	0	0	0	0	0	0	1	1	no	0	1	1	no	0	1	1	no	0	1	1	no	Ankyrin repeat protein	#N/A
VIT_00s0281g00020	chrUn:20886340-20889556	0	0	0	0	0	0	0	0	0	0	0	0	0	0	0	0	0	0	0	0	0	1	1	no	0	1	1	no	0	1	1	no	0	1	1	no	Ankyrin repeat protein	#N/A
VIT_00s0281g00030	chrUn:20998250-20998472	0	0	0	0	0	0	0	0	0	0	0	0	0	0	0	0	0	0	0	0	0	1	1	no	0	1	1	no	0	1	1	no	0	1	1	no	no hit	#N/A
VIT_00s0282g00010	chrUn:21016643-21022731	42.9287	43.2814	39.7069	31.3754	31.2915	31.5159	26.8669	28.4467	28.11	43.5211	39.8218	40.7669	37.7422	29.6269	27.5599	41.9723	31.3943	27.8079	41.3699	31.643	-0.418938	5e-05	0.000133607	yes	-0.593946	5e-05	0.000133607	yes	-0.020856	0.80455	0.846009	no	-0.407552	5e-05	0.000133607	yes	methionine sulfoxide reductase	GO:0003824 catalytic activity F;GO:0005488 binding F;GO:0005829 cytosol C;GO:0006091 generation of precursor metabolites and energy P;GO:0006810 transport P
VIT_00s0282g00020	chrUn:21024159-21038616	36.3425	29.2652	29.5019	48.8897	40.0994	39.0152	34.9126	27.5178	28.2169	80.8987	70.0849	75.0926	44.9973	34.7765	33.9763	31.7032	42.6681	30.2158	75.3587	37.9167	0.428529	5e-05	0.000133607	yes	-0.0693267	0.27035	0.346622	no	1.24915	5e-05	0.000133607	yes	0.258205	5e-05	0.000133607	yes	K+ efflux antiporter (KEA3)	GO:0003824 catalytic activity F;GO:0005215 transporter activity F;GO:0005488 binding F;GO:0006810 transport P;GO:0008152 metabolic process P;GO:0009987 cellular process P;GO:0016020 membrane C
VIT_00s0282g00030	chrUn:21047443-21062595	4.99667	4.64865	5.01916	4.9743	4.82542	4.05057	4.91824	5.33912	5.19084	3.34356	3.19458	2.35253	6.64391	5.75659	4.61027	4.88816	4.61676	5.1494	2.96356	5.67025	-0.0824099	0.5313	0.607544	no	0.0751136	0.5585	0.632346	no	-0.721962	5e-05	0.000133607	yes	0.214122	0.0965	0.143136	no	leaf senescence protein	GO:0005975 carbohydrate metabolic process P;GO:0009058 biosynthetic process P;GO:0009987 cellular process P;GO:0016043 cellular component organization P
VIT_00s0282g00040	chrUn:21073457-21091606	4.28764	3.48668	3.06095	3.18405	2.49327	2.41541	4.55844	3.59889	3.07531	2.23862	1.96887	2.54266	4.35204	3.37741	3.68142	3.61176	2.69758	3.74421	2.25005	3.80362	-0.421038	0.0113	0.0209601	yes	0.05196	0.73105	0.78477	no	-0.682746	0.0002	0.00049976	yes	0.0746732	0.62095	0.688873	no	major facilitator superfamily protein (MFS) Spinster	GO:0006810 transport P;GO:0009987 cellular process P
VIT_00s0282g00050	chrUn:21112061-21112835	0.390451	0	0.382721	0	0	0	0	0	0	0	0	0	0	0	0	0.257724	0	0	0	0	-inf	1	1	no	-inf	1	1	no	-inf	1	1	no	-inf	1	1	no	separase	GO:0005634 nucleus C;GO:0016787 hydrolase activity F;GO:0019538 protein metabolic process P
VIT_00s0282g00060	chrUn:21119672-21120514	0	0	0	0	0	0	0	0	0	0	0	0	0	0	0	0	0	0	0	0	0	1	1	no	0	1	1	no	0	1	1	no	0	1	1	no	no hit	GO:0016787 hydrolase activity F;GO:0019538 protein metabolic process P
VIT_00s0283g00010	chrUn:21140635-21142247	0.733206	0.550438	0.589142	0.69858	0.547363	0.314234	0.850056	0.871819	0.729883	0.430896	1.62725	0.198473	0.650232	0.444879	0.606154	0.624262	0.520059	0.817253	0.752207	0.567088	-0.263476	0.6996	0.757831	no	0.38863	0.5818	0.653659	no	0.268978	0.71095	0.767416	no	-0.138579	0.8554	0.887651	no	amidase	GO:0003824 catalytic activity F
VIT_00s0283g00020	chrUn:21145587-21157342	82.8104	80.8214	83.4808	71.6565	71.4348	70.6628	94.4872	92.1145	91.0909	48.9541	49.8383	49.518	80.5483	80.3277	81.3854	82.3709	71.2514	92.5642	49.4368	80.7538	-0.209216	0.0165	0.0295724	yes	0.168321	0.05345	0.084857	no	-0.736548	5e-05	0.000133607	yes	-0.0286034	0.7358	0.788884	no	Tudor domain protein 4SNc	GO:0003676 nucleic acid binding F;GO:0005515 protein binding F;GO:0005622 intracellular C;GO:0009987 cellular process P;GO:0016787 hydrolase activity F;GO:0040029 regulation of gene expression, epigenetic P
VIT_00s0283g00030	chrUn:21173653-21176630	130.305	155.223	153.854	147.446	178.575	175.526	304.171	353.048	356.929	58.0291	70.8992	67.0728	202.026	250.22	245.422	146.461	167.182	338.05	65.3337	232.556	0.190909	0.02905	0.0492592	yes	1.20672	5e-05	0.000133607	yes	-1.16461	5e-05	0.000133607	yes	0.667066	5e-05	0.000133607	yes	calnexin 1 (CNX1)	GO:0005488 binding F;GO:0005515 protein binding F;GO:0005783 endoplasmic reticulum C;GO:0009987 cellular process P;GO:0016020 membrane C;GO:0019538 protein metabolic process P;GO:0030246 carbohydrate binding F
VIT_00s0283g00050	chrUn:21219367-21220985	0	0	0	0	0	0	0	0	0	0	0	0	0	0	0	0	0	0	0	0	0	1	1	no	0	1	1	no	0	1	1	no	0	1	1	no	geranyl diphosphate synthase	GO:0006629 lipid metabolic process P;GO:0009058 biosynthetic process P;GO:0009987 cellular process P;GO:0016740 transferase activity F
VIT_00s0283g00060	chrUn:21228011-21232234	229.903	228.63	234.697	225.108	223.538	231.473	192.819	213.689	199.799	303.061	290.454	305.37	215.574	227.646	207.368	231.077	226.706	202.102	299.628	216.863	-0.0275482	0.6192	0.687358	no	-0.193288	0.00075	0.00172394	yes	0.374801	5e-05	0.000133607	yes	-0.0915899	0.1038	0.152618	no	Unknown protein	#N/A
VIT_00s0283g00070	chrUn:21235430-21237181	15.2223	16.1263	16.7054	12.6787	12.9435	14.2696	18.6956	18.9739	16.3126	4.26938	5.95923	4.73482	15.6721	17.13	15.8136	16.018	13.2972	17.994	4.98781	16.2053	-0.268566	0.0043	0.00866175	yes	0.167826	0.061	0.0954548	no	-1.68321	5e-05	0.000133607	yes	0.0167685	0.8576	0.889434	no	short-chain dehydrogenase/reductase (SDR)	GO:0003824 catalytic activity F;GO:0005488 binding F;GO:0008152 metabolic process P
VIT_00s0283g00080	chrUn:21252053-21252470	0	0	0	0	0	0	0	0	0	0	0	0	0	0	0	0	0	0	0	0	0	1	1	no	0	1	1	no	0	1	1	no	0	1	1	no	MtN19-like protein	#N/A
VIT_00s0283g00090	chrUn:21255652-21257093	0	0	0	0	0	0	0	0	0	0.201829	0	0	0	0	0	0	0	0	0.0672762	0	0	1	1	no	0	1	1	no	inf	1	1	no	0	1	1	no	no hit	#N/A
VIT_00s0285g00010	chrUn:21271032-21271426	0	0	0	0	0	0	0	0	0	0	0	0	0	0	0	0	0	0	0	0	0	1	1	no	0	1	1	no	0	1	1	no	0	1	1	no	CBL-interacting protein kinase 9 (CIPK9)	#N/A
VIT_00s0285g00020	chrUn:21271685-21273449	6.84363	5.49316	3.9196	4.93103	3.33817	2.09062	4.90968	3.86685	3.56104	2.24498	0.451093	1.76061	4.65583	2.95981	6.72132	5.4188	3.45328	4.11252	1.48556	4.77898	-0.650007	0.108	0.157992	no	-0.397949	0.25885	0.334066	no	-1.86697	0.0184	0.032631	yes	-0.181269	0.58495	0.656505	no	CBL-interacting protein kinase 23 (CIPK23)	GO:0007165 signal transduction P;GO:0016301 kinase activity F
VIT_00s0285g00030	chrUn:21274699-21280462	0	0	0	0	0	0	0	0	0	0	0	0	0	0	0	0	0	0	0	0	0	1	1	no	0	1	1	no	0	1	1	no	0	1	1	no	ZFWD1 (zinc finger WD40 repeat protein 1)	#N/A
VIT_00s0285g00040	chrUn:21332894-21334300	0	0	0	0	0	0	0	0	0	0	0	0	0	0	0	0	0	0	0	0	0	1	1	no	0	1	1	no	0	1	1	no	0	1	1	no	no hit	#N/A
VIT_00s0285g00050	chrUn:21346517-21346910	20.1477	16.8913	21.3433	31.1964	24.7288	27.3215	30.128	21.3037	23.8911	34.9511	32.25	34.8514	27.8463	21.4892	26.1793	19.4608	27.7489	25.1076	34.0175	25.1716	0.511863	0.00105	0.00235878	yes	0.367558	0.0142	0.0258033	yes	0.80571	5e-05	0.000133607	yes	0.371231	0.01325	0.0242274	yes	no hit	#N/A
VIT_00s0285g00060	chrUn:21368506-21378831	1.43202	0.995982	1.35674	1.36191	0.810341	1.03379	1.99245	1.72091	1.58481	0.186427	0.535346	0.587657	1.78986	1.60996	1.32945	1.26158	1.06868	1.76606	0.436477	1.57642	-0.239403	0.3563	0.436794	no	0.485296	0.0378	0.062392	no	-1.53126	0.00065	0.00150948	yes	0.321419	0.17935	0.245012	no	glutamate carboxypeptidase (AMP1)	GO:0016787 hydrolase activity F;GO:0019538 protein metabolic process P
VIT_00s0285g00070	chrUn:21379070-21379232	0	0	0	0	0	0	0	0	0	0	0	0	0	0	0	0	0	0	0	0	0	1	1	no	0	1	1	no	0	1	1	no	0	1	1	no	glutamate carboxypeptidase (AMP1)	#N/A
VIT_00s0285g00080	chrUn:21379889-21380215	0	0	0	0	0	0	0	0	0	0	0	0	0	0	0	0	0	0	0	0	0	1	1	no	0	1	1	no	0	1	1	no	0	1	1	no	Beta-galactosidase	#N/A
VIT_00s0285g00090	chrUn:21385706-21388377	0	0	0	0	0	0	0	0	0	0	0	0	0	0	0	0	0	0	0	0	0	1	1	no	0	1	1	no	0	1	1	no	0	1	1	no	small G protein / RhoGAP	GO:0005622 intracellular C;GO:0007165 signal transduction P
VIT_00s0286g00010	chrUn:21395798-21395969	0	0	0	0	0	0	0	0	0	0	0	0	0	0	0	0	0	0	0	0	0	1	1	no	0	1	1	no	0	1	1	no	0	1	1	no	ARK3 (Arabidopsis Receptor Kinase 3)	GO:0004872 receptor activity F;GO:0016301 kinase activity F
VIT_00s0286g00020	chrUn:21404648-21406950	3.85295	4.48158	4.67265	4.29055	4.30287	4.41111	3.10626	4.48738	4.67211	4.3334	5.48227	5.90652	3.2853	3.9552	4.87849	4.33573	4.33484	4.08858	5.24073	4.03966	-0.000294873	0.98415	0.986578	no	-0.0846742	0.53705	0.61285	no	0.273494	0.0306	0.0516059	no	-0.102039	0.4495	0.529678	no	Curculin (mannose-binding) lectin	GO:0000166 nucleotide binding F;GO:0004871 signal transducer activity F;GO:0004872 receptor activity F;GO:0005515 protein binding F;GO:0005886 plasma membrane C;GO:0006464 protein modification process P;GO:0009875 pollen-pistil interaction P;GO:0016020 membrane C;GO:0016301 kinase activity F;GO:0030246 carbohydrate binding F
VIT_00s0286g00030	chrUn:21414011-21414763	0.517117	0.901115	0.688911	0.921055	1.02409	0.440938	0.739736	0.815567	0.546231	0.185204	0.570846	0.185667	0.709655	0.138725	0.189015	0.702381	0.795361	0.700511	0.313906	0.345798	0.179357	0.7689	0.816393	no	-0.00384523	0.93865	0.952262	no	-1.16192	0.11295	0.164257	no	-1.02232	0.1849	0.251369	no	S-locus protein kinase	GO:0000166 nucleotide binding F;GO:0004872 receptor activity F;GO:0006464 protein modification process P;GO:0016301 kinase activity F
VIT_00s0286g00040	chrUn:21419369-21421350	5.67952	5.42403	6.09568	3.99553	6.38257	4.6447	4.87767	6.87273	5.84972	3.23974	1.87075	2.60767	6.6189	7.50124	5.17665	5.73308	5.0076	5.8667	2.57272	6.43226	-0.195191	0.2674	0.343386	no	0.0332407	0.84865	0.882136	no	-1.15602	5e-05	0.000133607	yes	0.166016	0.31915	0.398098	no	S-locus protein kinase	GO:0000166 nucleotide binding F;GO:0006464 protein modification process P;GO:0009875 pollen-pistil interaction P;GO:0016301 kinase activity F
VIT_00s0286g00050	chrUn:21422013-21422545	4.87109	5.62225	4.32513	6.20299	4.89198	3.81143	4.73694	5.19451	5.40496	2.40412	3.89554	2.53404	6.96949	6.62674	6.96526	4.93949	4.9688	5.11214	2.94457	6.85383	0.00853499	0.96655	0.972933	no	0.0495643	0.8384	0.87385	no	-0.746308	0.0141	0.0256369	yes	0.472548	0.04515	0.0730523	no	S-locus protein kinase	GO:0000166 nucleotide binding F;GO:0004872 receptor activity F;GO:0006464 protein modification process P;GO:0016301 kinase activity F
VIT_00s0286g00060	chrUn:21425196-21425487	0	0	0	0	0	0	0	0	0	0	0	0	0	0	0	0	0	0	0	0	0	1	1	no	0	1	1	no	0	1	1	no	0	1	1	no	S-locus protein kinase	#N/A
VIT_00s0286g00080	chrUn:21437417-21437820	0	0	0.548495	0	0	0.585108	0	0	0.54362	0	0	0	0	0	0.752445	0.182832	0.195036	0.181207	0	0.250815	0.0932245	1	1	no	-0.0128781	1	1	no	-inf	1	1	no	0.456108	1	1	no	no hit	#N/A
VIT_00s0286g00090	chrUn:21454020-21454245	0	0	0	0	0	0	0	0	0	0	0	0	0	0	0	0	0	0	0	0	0	1	1	no	0	1	1	no	0	1	1	no	0	1	1	no	no hit	#N/A
VIT_00s0286g00100	chrUn:21470767-21471345	0	0	0.188049	0.207991	0	0	0	0	0.186378	0	0	0	0.191759	0	0	0.062683	0.0693303	0.062126	0	0.0639197	0.145411	1	1	no	-0.0128781	1	1	no	-inf	1	1	no	0.0281858	1	1	no	S-locus protein kinase	GO:0000166 nucleotide binding F;GO:0004872 receptor activity F;GO:0006464 protein modification process P;GO:0016301 kinase activity F
VIT_00s0286g00110	chrUn:21476297-21478492	6.30134	5.7062	6.55071	5.80309	3.93541	5.46429	6.19873	5.6851	6.29723	1.99088	3.67312	2.78758	6.49785	6.6947	6.82433	6.18608	5.0676	6.06035	2.81719	6.67229	-0.287724	0.0296	0.050097	no	-0.0296243	0.8128	0.85293	no	-1.13477	5e-05	0.000133607	yes	0.109156	0.3686	0.449305	no	S-locus protein kinase	GO:0000166 nucleotide binding F;GO:0004872 receptor activity F;GO:0006464 protein modification process P;GO:0009875 pollen-pistil interaction P;GO:0016301 kinase activity F;GO:0030246 carbohydrate binding F
VIT_00s0286g00120	chrUn:21480254-21488302	0	0	0	0	0	0	0	0	0	0	0	0	0	0	0	0	0	0	0	0	0	1	1	no	0	1	1	no	0	1	1	no	0	1	1	no	S-locus protein kinase	GO:0000166 nucleotide binding F;GO:0006464 protein modification process P;GO:0016301 kinase activity F
VIT_00s0286g00130	chrUn:21491079-21494053	6.11079	6.72703	7.85189	7.7362	8.72655	8.88173	3.44533	4.29695	3.78827	14.3638	19.0686	16.8493	6.44855	6.68247	6.99131	6.89657	8.44816	3.84352	16.7606	6.70744	0.292758	0.0017	0.00368593	yes	-0.843451	5e-05	0.000133607	yes	1.28112	5e-05	0.000133607	yes	-0.0401161	0.67775	0.738941	no	S-locus lectin protein kinase	GO:0000166 nucleotide binding F;GO:0004872 receptor activity F;GO:0005515 protein binding F;GO:0005886 plasma membrane C;GO:0006464 protein modification process P;GO:0009875 pollen-pistil interaction P;GO:0016020 membrane C;GO:0016301 kinase activity F;GO:0030246 carbohydrate binding F
VIT_00s0286g00140	chrUn:21499487-21517767	5.25033	5.09007	5.74185	4.65366	5.37667	4.96762	3.69708	3.8693	3.65198	7.62289	7.63311	8.1943	5.10665	5.32592	5.7681	5.36075	4.99932	3.73945	7.81677	5.40022	-0.100705	0.18515	0.251654	no	-0.519607	5e-05	0.000133607	yes	0.544137	5e-05	0.000133607	yes	0.010584	0.88815	0.913489	no	serine/threonine-protein kinase receptor ARK3	GO:0000166 nucleotide binding F;GO:0004872 receptor activity F;GO:0005515 protein binding F;GO:0005886 plasma membrane C;GO:0006464 protein modification process P;GO:0009875 pollen-pistil interaction P;GO:0016020 membrane C;GO:0016301 kinase activity F;GO:0030246 carbohydrate binding F
VIT_00s0287g00010	chrUn:21540900-21541218	0	0.395462	0.423269	0	0.393253	0.451523	0.472371	0	0.419507	0	0	1.71111	0.445842	0	0	0.27291	0.281592	0.297293	0.570371	0.148614	0.0451778	1	1	no	0.123458	1	1	no	1.06347	1	1	no	-0.876859	1	1	no	Histone-lysine N-methyltransferase, H3 lysine-9 specific SUVH5	GO:0005515 protein binding F;GO:0005634 nucleus C;GO:0016740 transferase activity F
VIT_00s0287g00020	chrUn:21548976-21550245	1.29172	1.47014	1.48846	1.21103	0.948276	1.17952	1.6102	1.21669	1.43308	0.709308	1.05717	0.744994	1.54889	1.37018	1.10847	1.41677	1.11294	1.41999	0.837158	1.34251	-0.348231	0.13835	0.195832	no	0.00327472	0.97105	0.976427	no	-0.759037	0.00385	0.00782574	yes	-0.0776726	0.72485	0.779554	no	unknown	#N/A
VIT_00s0287g00030	chrUn:21555058-21555589	0	16.8005	17.9819	62.3708	16.7067	19.1822	0	0	0	74.2805	99.3343	72.6938	0	0	24.6682	11.5941	32.7532	0	82.1029	8.22272	1.49824	0.4542	0.534183	no	-inf	0.12	0.173204	no	2.82404	0.23735	0.310834	no	-0.495708	0.74855	0.799362	no	no hit	#N/A
VIT_00s0287g00040	chrUn:21555824-21559743	51.8191	56.3518	53.4889	74.0312	79.196	76.6067	64.8988	70.0415	68.0132	59.4347	70.6939	61.6815	67.3263	70.3622	73.0726	53.8866	76.6113	67.6512	63.9367	70.2537	0.507632	5e-05	0.000133607	yes	0.328189	5e-05	0.000133607	yes	0.246719	0.0002	0.00049976	yes	0.382649	5e-05	0.000133607	yes	GATA transcription factor 28	GO:0003677 DNA binding F;GO:0003700 sequence-specific DNA binding transcription factor activity F;GO:0005488 binding F;GO:0005634 nucleus C;GO:0005737 cytoplasm C;GO:0006350 transcription P
VIT_00s0287g00050	chrUn:21581298-21581484	157.474	174.768	165.234	186.707	162.206	162.96	163.543	221.447	185.395	120.214	167.916	172.246	138.919	185.198	188.182	165.825	170.625	190.128	153.458	170.766	0.04116	0.8146	0.854492	no	0.197309	0.2497	0.324156	no	-0.111817	0.5349	0.610913	no	0.042357	0.80895	0.849783	no	Unknown protein	#N/A
VIT_00s0287g00070	chrUn:21604207-21604612	46.5804	42.3892	30.9339	19.5662	33.5303	32.4488	29.0804	39.1642	41.9006	23.7634	29.9046	20.8423	30.9229	25.4355	33.2417	39.9678	28.5151	36.7151	24.8368	29.8667	-0.487113	0.0035	0.00717155	yes	-0.122466	0.43345	0.514019	no	-0.686363	0.0002	0.00049976	yes	-0.420302	0.01115	0.0207103	yes	no hit	#N/A
VIT_00s0287g00080	chrUn:21604651-21608749	65.0766	59.0869	51.983	42.0944	32.9818	35.7427	45.0793	42.3553	41.4304	39.0696	36.6019	32.9557	50.0072	47.7827	42.1961	58.7155	36.9397	42.955	36.2091	46.662	-0.66857	5e-05	0.000133607	yes	-0.450915	5e-05	0.000133607	yes	-0.69739	5e-05	0.000133607	yes	-0.331494	5e-05	0.000133607	yes	vesicle-associated membrane protein	GO:0005198 structural molecule activity F
VIT_00s0287g00090	chrUn:21624660-21625276	0	0	0	0	0	0	0	0	0	0	0	0	0	0	0	0	0	0	0	0	0	1	1	no	0	1	1	no	0	1	1	no	0	1	1	no	no hit	GO:0016787 hydrolase activity F;GO:0019538 protein metabolic process P
VIT_00s0287g00100	chrUn:21626978-21628097	0	0	0	0.0539735	0	0.10578	0	0	0	0.257634	0.34236	0.200434	0	0	0	0	0.053251	0	0.266809	0	inf	1	1	no	0	1	1	no	inf	1	1	no	0	1	1	no	no hit	#N/A
VIT_00s0288g00010	chrUn:21685733-21690009	0	0	0	0	0	0	0	0	0	0	0	0	0	0	0	0	0	0	0	0	0	1	1	no	0	1	1	no	0	1	1	no	0	1	1	no	nematode resistance-like protein	GO:0000166 nucleotide binding F;GO:0004872 receptor activity F;GO:0005515 protein binding F;GO:0006950 response to stress P;GO:0007165 signal transduction P;GO:0008219 cell death P;GO:0016020 membrane C;GO:0016787 hydrolase activity F
VIT_00s0288g00020	chrUn:21694820-21695773	0.0724604	0.0648102	0.208102	1.0215	1.09562	0.591981	0.168863	0.205301	0.137502	1.76821	1.82017	1.21518	0.239556	0.139683	0.380642	0.115124	0.903034	0.170555	1.60119	0.253294	2.97159	0.05175	0.0824578	no	0.567049	1	1	no	3.79788	0.04405	0.0714727	no	1.13762	1	1	no	nematode resistance-like protein	GO:0005515 protein binding F
VIT_00s0288g00030	chrUn:21712926-21713247	0	0	0	0	0	0	0	0	0	0	0	0	0	0	0	0	0	0	0	0	0	1	1	no	0	1	1	no	0	1	1	no	0	1	1	no	unknown	#N/A
VIT_00s0288g00040	chrUn:21716926-21717409	1.32269	1.2485	2.50553	1.55957	1.86228	1.60367	1.54587	1.81266	2.15217	2.39824	2.5375	2.25087	1.46253	1.34543	0.916582	1.69224	1.67517	1.8369	2.39554	1.24151	-0.0146227	0.949	0.959908	no	0.118339	0.755	0.804798	no	0.501415	0.1702	0.234204	no	-0.446835	0.33345	0.413049	no	TIR-NBS disease resistance	GO:0000166 nucleotide binding F;GO:0004872 receptor activity F;GO:0006950 response to stress P;GO:0007165 signal transduction P;GO:0008219 cell death P;GO:0016020 membrane C
VIT_00s0288g00050	chrUn:21754437-21754929	0	0	0	0	0	0	0	0	0	0	0	0	0	0	0	0	0	0	0	0	0	1	1	no	0	1	1	no	0	1	1	no	0	1	1	no	V-type H+-transporting ATPase subunit G	GO:0005215 transporter activity F;GO:0005773 vacuole C;GO:0006810 transport P;GO:0016020 membrane C;GO:0016787 hydrolase activity F
VIT_00s0288g00060	chrUn:21768024-21769068	0	0	0	0	0	0	0	0	0	0	0	0	0	0	0	0	0	0	0	0	0	1	1	no	0	1	1	no	0	1	1	no	0	1	1	no	no hit	#N/A
VIT_00s0288g00070	chrUn:21771165-21772059	0	0.136593	0.0730987	0.622228	0.543319	0.545847	0.088176	0.0721149	0.0724491	0.868295	1.41333	0.985033	0.0833204	0.147197	0	0.0698972	0.570465	0.07758	1.08888	0.0768393	3.02883	0.1792	0.244854	no	0.150449	1	1	no	3.96147	0.1792	0.244854	no	0.136609	1	1	no	no hit	GO:0005515 protein binding F
VIT_00s0291g00020	chrUn:21784489-21784774	44.7639	50.8419	55.5871	33.2728	28.2689	29.9609	31.3772	43.8712	37.6953	5.43594	2.42424	4.73089	54.5576	62.4477	48.1619	50.3976	30.5009	37.6479	4.19703	55.0557	-0.724505	5e-05	0.000133607	yes	-0.420787	0.00675	0.0130885	yes	-3.58592	5e-05	0.000133607	yes	0.127538	0.36605	0.446691	no	Unknown protein	#N/A
VIT_00s0291g00030	chrUn:21787636-21788881	0	0	0	0	0	0	0	0	0	0.078319	0	0	0	0.0438155	0	0	0	0	0.0261063	0.0146052	0	1	1	no	0	1	1	no	inf	1	1	no	inf	1	1	no	ENHANCER OF SHOOT REGENERATION 1 ESR1	GO:0003677 DNA binding F;GO:0003700 sequence-specific DNA binding transcription factor activity F;GO:0005634 nucleus C;GO:0006350 transcription P
VIT_00s0291g00050	chrUn:21827118-21827826	112.883	87.9535	88.3743	88.3069	73.0709	74.6758	75.9097	57.0966	62.1215	40.2638	35.1551	31.2282	123.397	101.552	102.951	96.4036	78.6845	65.0426	35.549	109.3	-0.293006	5e-05	0.000133607	yes	-0.567702	5e-05	0.000133607	yes	-1.43928	5e-05	0.000133607	yes	0.181132	0.0047	0.00939486	yes	octicosapeptide/Phox/Bem1p (PB1) domain-containing protein	GO:0005515 protein binding F
VIT_00s0291g00060	chrUn:21839339-21842546	44.6279	36.559	35.8935	51.9878	50.7807	48.0123	39.3062	27.1509	27.2473	54.5979	51.6613	51.6485	51.8742	45.7343	43.2938	39.0268	50.2603	31.2348	52.6359	46.9674	0.364954	5e-05	0.000133607	yes	-0.321309	5e-05	0.000133607	yes	0.431582	5e-05	0.000133607	yes	0.267195	5e-05	0.000133607	yes	inorganic phosphate transporter 2-1, chloroplast precursor	GO:0005215 transporter activity F;GO:0006810 transport P;GO:0016020 membrane C
VIT_00s0291g00070	chrUn:21843299-21846510	3.80572	3.45158	3.10137	5.13045	4.61877	4.67067	4.45177	4.52195	4.4977	9.7583	9.00711	8.72719	4.15604	4.06395	3.66018	3.45289	4.80663	4.49048	9.1642	3.96006	0.477221	5e-05	0.000133607	yes	0.379063	0.0009	0.00204241	yes	1.4082	5e-05	0.000133607	yes	0.197717	0.08245	0.124636	no	Unknown protein	GO:0005783 endoplasmic reticulum C
VIT_00s0291g00080	chrUn:21847734-21850017	1.37341	1.36747	1.25453	2.67561	2.33114	2.67655	2.96032	1.85647	2.48677	4.30762	4.90891	3.94458	3.27799	1.47363	1.72102	1.33181	2.5611	2.43452	4.38704	2.15755	0.94338	0.0698	0.107599	no	0.870255	0.0936	0.13934	no	1.71986	0.0046	0.00921283	yes	0.696009	0.19475	0.262772	no	Unknown protein	#N/A
VIT_00s0291g00090	chrUn:21851645-21863062	16.2027	17.8348	19.3053	22.6086	23.3674	20.1706	20.601	17.7995	18.4185	20.219	22.4503	22.6109	20.13	21.7444	22.8206	17.7809	22.0489	18.9397	21.7601	21.565	0.310374	5e-05	0.000133607	yes	0.0910804	0.13965	0.197409	no	0.291352	5e-05	0.000133607	yes	0.27836	5e-05	0.000133607	yes	Cyclin-related	GO:0016787 hydrolase activity F
VIT_00s0291g00100	chrUn:21868827-21885283	41.0477	35.24	38.4953	28.2283	24.2303	23.8498	32.0529	31.0047	30.5879	32.431	32.0477	29.0799	45.2319	40.3004	41.0775	38.261	25.4361	31.2152	31.1862	42.2033	-0.588996	5e-05	0.000133607	yes	-0.293628	5e-05	0.000133607	yes	-0.294967	5e-05	0.000133607	yes	0.141479	0.0118	0.0218006	yes	ABC transporter B member 5	GO:0000166 nucleotide binding F;GO:0005215 transporter activity F;GO:0006810 transport P;GO:0009987 cellular process P;GO:0016020 membrane C;GO:0016787 hydrolase activity F
VIT_00s0294g00010	chrUn:21896576-21897215	17.8856	13.9176	17.0091	43.3303	35.1394	35.3875	40.5694	30.3295	33.5066	31.6206	25.387	26.9067	30.7387	25.8478	31.015	16.2708	37.9524	34.8018	27.9714	29.2005	1.22191	5e-05	0.000133607	yes	1.09688	5e-05	0.000133607	yes	0.781669	5e-05	0.000133607	yes	0.843709	5e-05	0.000133607	yes	receptor serine/threonine kinase	GO:0005488 binding F;GO:0005515 protein binding F
VIT_00s0294g00020	chrUn:21898158-21901258	10.687	8.97135	9.26672	17.2487	15.7777	14.5819	22.398	17.7876	20.5713	16.2653	14.0137	13.5043	20.5259	16.8871	16.7965	9.6417	15.8695	20.2523	14.5945	18.0698	0.718893	5e-05	0.000133607	yes	1.07073	5e-05	0.000133607	yes	0.598062	5e-05	0.000133607	yes	0.906223	5e-05	0.000133607	yes	kinase	GO:0000166 nucleotide binding F;GO:0004872 receptor activity F;GO:0006464 protein modification process P;GO:0016301 kinase activity F
VIT_00s0294g00030	chrUn:21927545-21927898	0	0	0	0	0	0	0	0	0	0	0	0	0	0	0	0	0	0	0	0	0	1	1	no	0	1	1	no	0	1	1	no	0	1	1	no	no hit	#N/A
VIT_00s0294g00040	chrUn:21932615-21935502	73.2277	60.9133	67.3575	121.024	100.695	97.0858	123.991	110.001	120.626	66.4709	64.7238	59.3787	124.069	109.646	121.063	67.1662	106.268	118.206	63.5245	118.259	0.661904	5e-05	0.000133607	yes	0.815498	5e-05	0.000133607	yes	-0.0804225	0.1566	0.21792	no	0.816148	5e-05	0.000133607	yes	receptor serine/threonine kinase	GO:0000166 nucleotide binding F;GO:0004872 receptor activity F;GO:0006464 protein modification process P;GO:0016301 kinase activity F
VIT_00s0294g00060	chrUn:21939659-21940043	1.5618	2.22246	4.49315	2.06974	4.66564	3.6653	2.55065	3.3897	4.71518	1.23899	1.46005	2.49311	2.85623	6.38666	3.26322	2.75914	3.46689	3.55184	1.73072	4.1687	0.329427	0.36195	0.442597	no	0.364351	0.3098	0.388388	no	-0.672847	0.12805	0.183215	no	0.595383	0.093	0.138543	no	receptor serine/threonine kinase	GO:0003824 catalytic activity F
VIT_00s0294g00070	chrUn:21955065-21956019	0	0.0566593	0	0.0714121	0	0	0	0.059827	0.0601043	0	0	0.0817191	0	0	0	0.0188864	0.023804	0.0399771	0.0272397	0	0.333856	1	1	no	1.08182	1	1	no	0.528361	1	1	no	-inf	1	1	no	Ser/Thr receptor-like kinase1	GO:0000166 nucleotide binding F;GO:0004872 receptor activity F;GO:0006464 protein modification process P;GO:0016301 kinase activity F
VIT_00s0294g00080	chrUn:21976629-21977735	0	0	0	0.133989	0	0.0952043	0	0	0	0	0	0	0	0	0	0	0.0763978	0	0	0	inf	1	1	no	0	1	1	no	0	1	1	no	0	1	1	no	receptor kinase homolog LRK10	GO:0005488 binding F;GO:0005515 protein binding F
VIT_00s0294g00090	chrUn:21980480-21981449	0	0	0	0	0	0	0	0	0	0	0	0	0	0	0	0	0	0	0	0	0	1	1	no	0	1	1	no	0	1	1	no	0	1	1	no	Ser/Thr receptor-like kinase1	GO:0000166 nucleotide binding F;GO:0004872 receptor activity F;GO:0005215 transporter activity F;GO:0006464 protein modification process P;GO:0006810 transport P;GO:0009987 cellular process P;GO:0016020 membrane C;GO:0016301 kinase activity F
VIT_00s0294g00100	chrUn:22004707-22005042	7.37057	12.0285	8.82805	28.2802	25.6313	21.189	21.8291	18.5071	21.5094	36.2964	39.6235	31.723	20.6133	24.0728	27.2489	9.40903	25.0335	20.6152	35.881	23.9783	1.41174	5e-05	0.000133607	yes	1.13159	0.0001	0.000259042	yes	1.9311	5e-05	0.000133607	yes	1.34961	5e-05	0.000133607	yes	BRASSINOSTEROID INSENSITIVE 1-associated receptor kinase 1	GO:0000166 nucleotide binding F;GO:0006464 protein modification process P;GO:0016301 kinase activity F
VIT_00s0299g00010	chrUn:22013392-22013573	128.494	119.766	128.187	128.304	191.878	163.333	161.215	214.283	229.392	140.708	201.619	201.527	158.908	132.649	156.313	125.483	161.172	201.63	181.284	149.29	0.361114	0.07335	0.112443	no	0.684223	0.00085	0.00193683	yes	0.530769	0.0066	0.012823	yes	0.250632	0.2208	0.292407	no	Acyl-CoA oxidase (ACX5)	GO:0000166 nucleotide binding F;GO:0003824 catalytic activity F;GO:0008152 metabolic process P
VIT_00s0299g00030	chrUn:22036484-22055586	20.1463	18.4648	18.8504	16.8415	16.7349	15.9558	18.6483	17.0531	16.6706	15.113	13.6082	12.8013	19.6561	18.0792	16.9928	19.1539	16.5108	17.4573	13.8408	18.2427	-0.21423	0.0004	0.000958609	yes	-0.133802	0.032	0.0537476	no	-0.468705	5e-05	0.000133607	yes	-0.0703162	0.2583	0.333446	no	E3 ubiquitin-protein ligase HOS1	GO:0003824 catalytic activity F;GO:0005488 binding F;GO:0005515 protein binding F;GO:0005634 nucleus C;GO:0005737 cytoplasm C;GO:0006350 transcription P;GO:0006464 protein modification process P;GO:0006950 response to stress P;GO:0009628 response to abiotic stimulus P
VIT_00s0299g00040	chrUn:22057276-22059864	25.446	23.9047	26.0638	21.5288	25.7706	26.5282	32.4473	30.9028	36.4968	22.0748	19.4836	25.1332	31.9801	27.4458	31.4909	25.1382	24.6092	33.2823	22.2305	30.3056	-0.0306828	0.82215	0.860815	no	0.404876	0.00195	0.00418562	yes	-0.177338	0.2027	0.27186	no	0.269705	0.0359	0.0595718	no	Gibberellin 20-oxidase	GO:0003824 catalytic activity F;GO:0005488 binding F;GO:0008152 metabolic process P
VIT_00s0299g00050	chrUn:22061164-22064811	104.064	83.667	103.993	147.843	163.715	104.772	116.147	99.744	125.974	141.922	159.576	155.706	91.7508	93.0709	166.439	97.2414	138.777	113.955	152.401	117.087	0.513122	0.0186	0.0329497	yes	0.22882	0.2968	0.374684	no	0.648233	0.0025	0.00526528	yes	0.267937	0.21865	0.289928	no	gibberellin 20-oxidase	GO:0003824 catalytic activity F
VIT_00s0299g00060	chrUn:22067251-22070794	137.326	121.289	118.74	178.239	167.449	162.96	143.045	132.698	127.263	256.076	229.703	226.417	148.153	146.354	142.036	125.785	169.549	134.336	237.398	145.514	0.430745	5e-05	0.000133607	yes	0.0948816	0.1493	0.209187	no	0.916351	5e-05	0.000133607	yes	0.210201	0.0026	0.00545593	yes	MYB DIVARICATA	GO:0003677 DNA binding F;GO:0005488 binding F;GO:0005634 nucleus C;GO:0006350 transcription P
VIT_00s0299g00070	chrUn:22072628-22075050	4.70739	3.82547	3.98856	3.0387	2.62351	2.14623	3.98242	3.06433	3.32341	1.34987	1.16991	1.52205	4.79733	3.58938	4.93901	4.1738	2.60281	3.45672	1.34728	4.44191	-0.681291	5e-05	0.000133607	yes	-0.271958	0.04935	0.0790501	no	-1.63132	5e-05	0.000133607	yes	0.089816	0.4961	0.574164	no	Unknown protein	GO:0005794 Golgi apparatus C
VIT_00s0299g00080	chrUn:22093823-22094745	21.7292	22.1656	25.929	21.4775	27.9414	29.1651	33.9523	42.2853	40.6456	13.4839	11.4491	13.5483	23.69	32.8549	30.7308	23.2746	26.1947	38.9611	12.8271	29.0919	0.170518	0.0565	0.0891471	no	0.743279	5e-05	0.000133607	yes	-0.859561	5e-05	0.000133607	yes	0.321862	0.0004	0.000958609	yes	unknown	#N/A
VIT_00s0299g00090	chrUn:22095724-22095790	0	0	0	0	0	0	0	0	0	0	0	0	0	0	0	0	0	0	0	0	0	1	1	no	0	1	1	no	0	1	1	no	0	1	1	no	no hit	#N/A
VIT_00s0299g00100	chrUn:22117170-22118820	337.674	393.777	374.078	173.484	195.727	188.682	113.511	143.372	137.561	85.0727	101.719	96.7615	202.994	227.922	222.816	368.51	185.964	131.482	94.5177	217.911	-0.986677	5e-05	0.000133607	yes	-1.48684	5e-05	0.000133607	yes	-1.96305	5e-05	0.000133607	yes	-0.757965	5e-05	0.000133607	yes	ARABIDOPSIS THALIANA HOMEOBOX PROTEIN 2	GO:0003677 DNA binding F;GO:0003700 sequence-specific DNA binding transcription factor activity F;GO:0005634 nucleus C;GO:0006350 transcription P;GO:0030528 transcription regulator activity F
VIT_00s0299g00110	chrUn:22122191-22123928	3.95187	4.70585	4.88946	4.7729	4.51536	4.96448	6.9373	4.73648	3.76588	3.08562	3.25423	2.93715	4.81276	4.656	4.56598	4.51573	4.75091	5.14655	3.09233	4.67825	0.0732456	0.5167	0.593891	no	0.188648	0.0856	0.12882	no	-0.546262	5e-05	0.000133607	yes	0.0510097	0.65645	0.720503	no	glycoprotein homolog, related	#N/A
VIT_00s0301g00020	chrUn:22129762-22133967	15.2452	14.5776	16.2127	51.9131	49.1572	53.0936	39.9769	42.6521	46.9965	119.229	113.396	111.586	33.9449	31.8574	31.4486	15.3452	51.388	43.2085	114.737	32.4169	1.74365	5e-05	0.000133607	yes	1.49353	5e-05	0.000133607	yes	2.90248	5e-05	0.000133607	yes	1.07896	5e-05	0.000133607	yes	Unknown protein	#N/A
VIT_00s0301g00030	chrUn:22136489-22148812	172.197	160.978	162.922	158.612	151.711	152.693	222.838	216.661	221.616	150.817	143.85	133.995	197.55	184.328	188.463	165.366	154.339	220.372	142.887	190.114	-0.0995587	0.12215	0.17589	no	0.414277	5e-05	0.000133607	yes	-0.210783	0.00115	0.00256677	yes	0.201202	0.0041	0.00829075	yes	secretory carrier membrane protein (SCAMP3)	GO:0005737 cytoplasm C;GO:0005886 plasma membrane C;GO:0006810 transport P;GO:0016020 membrane C
VIT_00s0301g00040	chrUn:22149895-22150363	453.133	474.405	479.278	238.874	275.162	269.507	234.656	307.189	317.205	162.593	176.409	161.163	279.358	291.244	285.422	468.939	261.181	286.35	166.722	285.342	-0.844349	5e-05	0.000133607	yes	-0.711619	5e-05	0.000133607	yes	-1.49196	5e-05	0.000133607	yes	-0.716709	5e-05	0.000133607	yes	glycine-rich protein	#N/A
VIT_00s0301g00050	chrUn:22155650-22160052	22.2034	24.2837	24.9682	17.1612	20.1305	19.7406	30.3265	29.1275	27.5574	13.5012	12.9067	13.5961	23.2368	25.1858	26.662	23.8184	19.0108	29.0038	13.3347	25.0282	-0.325262	0.00015	0.000380956	yes	0.284162	0.0002	0.00049976	yes	-0.836896	5e-05	0.000133607	yes	0.0714748	0.3286	0.408025	no	3'(2') 5'-bisphosphate nucleotidase	GO:0005488 binding F;GO:0008152 metabolic process P;GO:0009987 cellular process P;GO:0016787 hydrolase activity F
VIT_00s0301g00060	chrUn:22171166-22171349	10.5128	6.30347	13.4934	9.25543	12.5365	32.3867	15.286	16.6397	16.7168	65.6937	60.5632	40.9114	11.4667	20.3785	4.62768	10.1032	18.0595	16.2142	55.7228	12.1576	0.837946	0.2488	0.323204	no	0.682441	0.40645	0.487548	no	2.46345	0.0147	0.0266233	yes	0.267046	0.74745	0.798446	no	no hit	#N/A
VIT_00s0301g00070	chrUn:22175902-22176085	143.751	144.98	141.681	182.75	194.316	208.714	213.217	186.365	227.349	243.624	246.912	318.2	141.469	149.442	171.224	143.47	195.26	208.977	269.578	154.045	0.444643	0.0185	0.0327937	yes	0.542591	0.004	0.00810384	yes	0.909953	5e-05	0.000133607	yes	0.1026	0.59735	0.667698	no	no hit	#N/A
VIT_00s0301g00080	chrUn:22180362-22180545	388.082	428.636	438.535	541.816	564.142	582.961	433.01	635.637	514.879	1097.92	1234.56	1250.07	496.51	573.995	513.672	418.418	562.973	527.842	1194.18	528.059	0.428122	0.00025	0.000616783	yes	0.335162	0.0042	0.00847518	yes	1.51301	5e-05	0.000133607	yes	0.335756	0.0041	0.00829075	yes	no hit	#N/A
VIT_00s0301g00090	chrUn:22181350-22184305	1.29377	1.26298	1.03742	24.1561	26.2284	26.7277	6.38024	7.81547	7.07275	370.339	391.998	394.733	5.9673	5.82395	7.50396	1.19805	25.704	7.08949	385.69	6.43174	4.42323	5e-05	0.000133607	yes	2.56499	5e-05	0.000133607	yes	8.3306	5e-05	0.000133607	yes	2.42452	5e-05	0.000133607	yes	NDA2 (ALTERNATIVE NAD(P)H DEHYDROGENASE 2)	GO:0000166 nucleotide binding F;GO:0003824 catalytic activity F;GO:0005488 binding F;GO:0008152 metabolic process P
VIT_00s0301g00100	chrUn:22189763-22191767	2.0793	1.84031	2.74352	2.86152	2.09145	3.00169	1.96334	2.49839	2.09164	1.64473	1.45727	1.42192	1.63978	2.05401	1.54406	2.22104	2.65155	2.18446	1.50797	1.74595	0.255602	0.2451	0.319221	no	-0.0239601	0.91285	0.932805	no	-0.558626	0.0276	0.047043	yes	-0.347226	0.1555	0.216611	no	BFN1 (BIFUNCTIONAL NUCLEASE I)	GO:0003676 nucleic acid binding F;GO:0004518 nuclease activity F;GO:0006259 DNA metabolic process P;GO:0009056 catabolic process P
VIT_00s0301g00110	chrUn:22192002-22199465	41.182	40.4307	43.9595	39.6094	36.6463	37.015	42.1407	43.7062	48.6112	43.3307	41.7625	45.4485	42.9392	42.3608	43.7585	41.8574	37.7569	44.8194	43.5139	43.0195	-0.14874	0.0295	0.0499418	yes	0.0986416	0.13245	0.188585	no	0.0559949	0.393	0.474069	no	0.0395094	0.5546	0.628821	no	bifunctional nuclease	GO:0003676 nucleic acid binding F;GO:0004518 nuclease activity F;GO:0006259 DNA metabolic process P;GO:0009056 catabolic process P
VIT_00s0301g00120	chrUn:22200421-22201589	0.148829	0.0978384	0.104718	1.51206	1.65396	1.67562	3.37665	3.15091	2.95793	0.355203	0.289238	0.141111	2.02234	2.89944	2.87311	0.117128	1.61388	3.16183	0.261851	2.5983	3.78437	0.0002	0.00049976	yes	4.7546	0.0001	0.000259042	yes	1.16065	1	1	no	4.4714	0.0001	0.000259042	yes	late embryogenesis abundant protein	#N/A
VIT_00s0301g00130	chrUn:22205408-22205534	0	0	0	0	0	0	0	0	0	0	0	0	0	0	0	0	0	0	0	0	0	1	1	no	0	1	1	no	0	1	1	no	0	1	1	no	late embryogenesis abundant protein	#N/A
VIT_00s0301g00150	chrUn:22211498-22212834	0.0396169	0.040897	0	2.69835	2.44011	3.12854	2.41439	2.28873	2.3861	0.0568395	0.181355	0.117971	1.22225	1.98324	1.92157	0.026838	2.75567	2.36307	0.118722	1.70902	6.68198	0.2411	0.314936	no	6.46024	0.2411	0.314936	no	2.14524	1	1	no	5.99275	0.2411	0.314936	no	late embryogenesis abundant protein	#N/A
VIT_00s0301g00160	chrUn:22218406-22219231	0	0.0686321	0.0734579	3.16577	2.86644	1.95903	2.81093	1.59432	1.52891	0.105284	0.304344	0.0989874	2.32789	1.55317	1.20927	0.0473633	2.66375	1.97805	0.169539	1.69677	5.81354	0.2366	0.31001	no	5.38417	0.2366	0.31001	no	1.83977	1	1	no	5.16288	0.2366	0.31001	no	no hit	#N/A
VIT_00s0301g00170	chrUn:22227223-22230424	35.6524	37.4876	41.6273	23.8632	27.1063	26.5024	30.3874	31.6311	34.6395	24.9204	25.1721	30.8844	27.7149	31.3129	37.3004	38.2558	25.824	32.2194	26.9923	32.1094	-0.566967	5e-05	0.000133607	yes	-0.24775	0.00105	0.00235878	yes	-0.50313	5e-05	0.000133607	yes	-0.252683	0.00065	0.00150948	yes	NADPH quinone oxidoreductase-like protein	GO:0003824 catalytic activity F;GO:0005488 binding F;GO:0008152 metabolic process P
VIT_00s0301g00180	chrUn:22231544-22234565	16.9454	16.0793	19.1482	13.6096	14.7343	13.5967	15.1833	15.0081	16.6494	13.7371	16.6291	12.9806	14.1452	16.4405	16.1155	17.391	13.9802	15.6136	14.4489	15.5671	-0.314952	0.0006	0.00140063	yes	-0.155532	0.08255	0.124773	no	-0.267373	0.0028	0.00584034	yes	-0.159839	0.0731	0.112107	no	NADPH quinone oxidoreductase	GO:0003824 catalytic activity F;GO:0005488 binding F;GO:0008152 metabolic process P
VIT_00s0301g00190	chrUn:22235542-22237222	1.38667	1.63187	2.05484	1.49667	2.95914	2.30161	2.35458	2.43263	2.34207	1.05683	1.98647	1.52294	2.22868	0.931005	0.422836	1.69113	2.25247	2.37643	1.52208	1.19417	0.413521	0.1691	0.232933	no	0.490805	0.10015	0.147887	no	-0.151943	0.6404	0.706397	no	-0.501977	0.14995	0.209972	no	Beta-galactosidase	GO:0005975 carbohydrate metabolic process P;GO:0016787 hydrolase activity F;GO:0030246 carbohydrate binding F
VIT_00s0302g00010	chrUn:22239246-22240865	1.33156	2.21155	1.95539	0.791924	0.95617	1.04296	0.443931	0.558416	0.408003	1.17775	1.63449	0.901436	1.05558	0.362667	0.776506	1.83283	0.930351	0.470117	1.23789	0.731586	-0.978229	0.00075	0.00172394	yes	-1.96299	5e-05	0.000133607	yes	-0.566191	0.02025	0.0356072	yes	-1.32498	0.00015	0.000380956	yes	Unknown protein	GO:0005739 mitochondrion C
VIT_00s0302g00020	chrUn:22242935-22245271	2.30433	1.37976	1.27987	3.56554	3.75027	3.53579	2.2001	1.81303	1.69133	9.04676	6.43569	7.29671	2.30311	2.27988	2.29601	1.65465	3.6172	1.90149	7.59306	2.293	1.12834	5e-05	0.000133607	yes	0.200601	0.2815	0.358578	no	2.19815	5e-05	0.000133607	yes	0.470707	0.0104	0.0194383	yes	LYS/HIS TRANSPORTER 7 LHT7	GO:0005886 plasma membrane C;GO:0006810 transport P;GO:0016020 membrane C
VIT_00s0302g00030	chrUn:22246328-22247112	0.133435	0.111292	0.238234	0.155679	0.442679	0.127068	0.160744	0.117514	0.118058	0.190455	0.164505	0.321029	0	0	0.326818	0.160987	0.241809	0.132105	0.22533	0.108939	0.586922	1	1	no	-0.285255	1	1	no	0.485095	1	1	no	-0.563419	1	1	no	LYS/HIS TRANSPORTER 7 LHT7	GO:0016020 membrane C
VIT_00s0302g00040	chrUn:22248245-22248323	0	0	0	0	0	0	0	0	0	0	0	0	0	0	0	0	0	0	0	0	0	1	1	no	0	1	1	no	0	1	1	no	0	1	1	no	no hit	#N/A
VIT_00s0302g00050	chrUn:22249104-22265318	28.1259	22.4335	24.4006	31.8975	25.4226	25.0731	26.3195	19.5731	23.218	24.7134	18.6255	20.4849	31.8227	24.1751	24.0625	24.9867	27.4644	23.0368	21.2746	26.6868	0.136404	0.0506	0.0808067	no	-0.117214	0.10415	0.153053	no	-0.232027	0.00145	0.00317984	yes	0.0949669	0.1779	0.243333	no	zinc finger (DHHC type) family	GO:0005488 binding F;GO:0016740 transferase activity F
VIT_00s0302g00060	chrUn:22269218-22270205	14.1779	12.0952	14.339	7.93592	9.54662	8.73179	9.2382	10.137	10.8744	4.33022	5.53191	4.06786	9.76063	9.05969	10.6716	13.5374	8.73811	10.0832	4.64333	9.83063	-0.631554	5e-05	0.000133607	yes	-0.424992	5e-05	0.000133607	yes	-1.54372	5e-05	0.000133607	yes	-0.461592	5e-05	0.000133607	yes	no hit	#N/A
VIT_00s0304g00010	chrUn:22363950-22364918	10.5098	10.1496	9.80572	17.083	15.0053	16.7159	7.01853	7.49242	6.86018	5.78097	4.64678	5.57044	7.86198	9.19525	6.1984	10.155	16.2681	7.12371	5.33273	7.75188	0.67985	5e-05	0.000133607	yes	-0.511493	0.00115	0.00256677	yes	-0.929246	5e-05	0.000133607	yes	-0.389575	0.0077	0.0147639	yes	Unknown protein	#N/A
VIT_00s0304g00020	chrUn:22372739-22375390	5.00361	4.7525	4.23342	4.2391	3.68929	4.27096	3.57478	3.65844	3.51276	4.25727	3.85235	4.02425	4.82449	4.39455	4.50199	4.66318	4.06645	3.58199	4.04462	4.57367	-0.197545	0.1156	0.167631	no	-0.380552	0.00335	0.00688827	yes	-0.205308	0.1039	0.152733	no	-0.0279604	0.81635	0.856014	no	UNE2 (unfertilized embryo sac 2)	GO:0006810 transport P;GO:0009987 cellular process P
VIT_00s0304g00030	chrUn:22386932-22388597	40.9666	32.5269	31.4288	91.9069	73.596	69.2582	65.767	43.8722	41.2854	124.322	100.981	96.3233	64.9003	47.8603	46.8303	34.9741	78.2537	50.3082	107.209	53.197	1.16187	5e-05	0.000133607	yes	0.524506	5e-05	0.000133607	yes	1.61607	5e-05	0.000133607	yes	0.605057	5e-05	0.000133607	yes	VQ motif-containing protein	#N/A
VIT_00s0304g00040	chrUn:22409816-22411167	0	0	0	0	0	0	0	0	0	0	0	0	0	0	0	0	0	0	0	0	0	1	1	no	0	1	1	no	0	1	1	no	0	1	1	no	Succinate dehydrogenase iron-sulfur protein, Mitochondrial	GO:0003674 molecular_function F;GO:0003824 catalytic activity F;GO:0005198 structural molecule activity F;GO:0005488 binding F;GO:0005739 mitochondrion C;GO:0005840 ribosome C;GO:0006091 generation of precursor metabolites and energy P;GO:0006412 translation P;GO:0006810 transport P;GO:0009056 catabolic process P;GO:0016020 membrane C
VIT_00s0304g00050	chrUn:22429182-22436081	11.183	8.76894	8.47724	13.1878	10.8296	10.7387	8.0076	9.55788	7.87679	17.0274	15.2614	11.7294	10.8905	9.83075	9.55271	9.4764	11.5854	8.48076	14.6727	10.0913	0.289893	0.0194	0.0342435	yes	-0.160147	0.2203	0.291846	no	0.630727	5e-05	0.000133607	yes	0.0907047	0.4763	0.555243	no	electron transport SCO1/SenC family protein	GO:0005488 binding F;GO:0005739 mitochondrion C;GO:0006810 transport P;GO:0009987 cellular process P;GO:0016020 membrane C;GO:0016043 cellular component organization P;GO:0019725 cellular homeostasis P
VIT_00s0304g00060	chrUn:22438119-22441039	0.0762495	0.0434744	0.0465312	0.113069	0.0648471	0.124093	0.0668259	0.0229525	0.0461177	0.0824207	0.128522	0.156757	0.0632745	0.093699	0.0319166	0.0554183	0.10067	0.0452987	0.122567	0.0629633	0.861197	1	1	no	-0.290895	1	1	no	1.14513	1	1	no	0.184148	1	1	no	TTL1 (TETRATRICOPETIDE-REPEAT THIOREDOXIN-LIKE 1)	GO:0005515 protein binding F;GO:0019725 cellular homeostasis P
VIT_00s0304g00070	chrUn:22446254-22446868	21.8158	23.123	23.8905	51.3506	51.9685	56.159	44.0043	46.9967	47.0728	42.981	44.65	42.9887	41.7011	38.0253	44.5488	22.9431	53.1594	46.0246	43.5399	41.4251	1.21227	5e-05	0.000133607	yes	1.00435	5e-05	0.000133607	yes	0.92428	5e-05	0.000133607	yes	0.852446	5e-05	0.000133607	yes	lipid-associated family protein	GO:0005515 protein binding F;GO:0005773 vacuole C;GO:0005886 plasma membrane C;GO:0009536 plastid C;GO:0009579 thylakoid C;GO:0016020 membrane C
VIT_00s0304g00080	chrUn:22456375-22458834	13.9047	15.9748	15.6155	19.9605	22.91	23.9326	11.6495	14.3816	14.7421	18.5714	21.8386	22.1746	13.1227	14.9263	16.4054	15.165	22.2677	13.5911	20.8615	14.8181	0.554206	5e-05	0.000133607	yes	-0.15809	0.07265	0.111501	no	0.460099	5e-05	0.000133607	yes	-0.0333826	0.6963	0.754955	no	trehalose-6-phosphate phosphatase	#N/A
VIT_00s0308g00010	chrUn:22486953-22487615	0.337288	0	0.446518	0	0	0	0	0	0	0	0	0	0.366951	0	0	0.261269	0	0	0	0.122317	-inf	1	1	no	-inf	1	1	no	-inf	1	1	no	-1.09491	1	1	no	no hit	GO:0003676 nucleic acid binding F;GO:0005488 binding F
VIT_00s0308g00020	chrUn:22505512-22505764	0	0	0	0	0	0	0	0	0	0	0	0	0	0	0	0	0	0	0	0	0	1	1	no	0	1	1	no	0	1	1	no	0	1	1	no	arginine decarboxylase [Vitis vinifera]	GO:0003824 catalytic activity F;GO:0009056 catabolic process P;GO:0009058 biosynthetic process P;GO:0009987 cellular process P
VIT_00s0308g00030	chrUn:22512256-22512935	0	0	0	0	0	0	0	0	0	0	0	0	0	0	0	0	0	0	0	0	0	1	1	no	0	1	1	no	0	1	1	no	0	1	1	no	no hit	#N/A
VIT_00s0308g00040	chrUn:22534581-22534828	0	0	0	0	0	0	0	0	0	0	0	0	0	0	0	0	0	0	0	0	0	1	1	no	0	1	1	no	0	1	1	no	0	1	1	no	no hit	#N/A
VIT_00s0309g00010	chrUn:22570746-22571196	0.94365	0.711735	0.952225	0.670238	0.530819	0.406315	0.437053	0.563646	0.75501	0.269901	1.05205	0	0.416574	0.766991	0.522519	0.869203	0.535791	0.585236	0.440649	0.568695	-0.698024	0.34365	0.42373	no	-0.570674	0.46215	0.541732	no	-0.980065	0.14855	0.208296	no	-0.61204	0.41115	0.492216	no	no hit	#N/A
VIT_00s0309g00020	chrUn:22578032-22580210	3.55376	4.56647	4.88755	3.95233	3.73461	3.92253	4.41537	4.77671	4.48194	3.30423	2.90182	4.0625	4.01836	4.46108	4.41773	4.33592	3.86982	4.55801	3.42285	4.29905	-0.164071	0.1167	0.169014	no	0.0720631	0.47705	0.555938	no	-0.341143	0.0016	0.00348559	yes	-0.0123202	0.9067	0.928039	no	Histone-lysine N-methyltransferase, H3 lysine-9 specific SUVH5	GO:0003677 DNA binding F;GO:0005488 binding F;GO:0005515 protein binding F;GO:0005622 intracellular C;GO:0005634 nucleus C;GO:0009987 cellular process P;GO:0016043 cellular component organization P;GO:0016740 transferase activity F
[truncated: 28,750 more rows]
