# Supplementary material for: Grapevine Grafting: Scion Transcript Profiling and Defense-Related Metabolites Induced by Rootstocks
Source: Front Plant Sci. 2017 Apr 27;8:654. doi: 10.3389/fpls.2017.00654 (PMC5407058; doi:10.3389/fpls.2017.00654)
Supplement: Supplementary file 4 [file Table4.XLSX]

## Sheet: Cluster 1
Supplemental Table S4. Differential expressed genes with |log2FC| ≥ 2 grouped into two clusters according to the Hierarchical Clustering Analysis.
gene_id	Gene Annotation	EC or Kegg ID	Network	Functional Cathegory	GAG-1103P_FPKM	GAG-KOB_FPKM	GAG-3309C_FPKM	GAG-41B_FPKM	GAG-17-37_FPKM
VIT_02s0012g00170	1,4-alpha-D-glucan maltohydrolase	E3_2_1_2	vv10500Starch_and_sucrose_metabolism	Carbohydrate Metabolic Process	1071.22	2410.52	1533.19	5811.22	1553.12
VIT_18s0001g05060	2,3-bisphosphoglycerate-dependent phosphoglycerate mutase	E5_4_2_1	vv10010Glycolysis	Carbohydrate Metabolic Process	9.8955	34.1886	44.1928	80.1681	34.0549
VIT_06s0061g00280	2-phosphoglycerate kinase	K05715	vv10010Glycolysis	Carbohydrate Metabolic Process	1.671	7.3426	2.0964	11.8594	2.43124
VIT_15s0046g01570	acidic endochitinase (CHIB1)	E3_2_1_14	vv10530Aminosugars_metabolism	Carbohydrate Metabolic Process	6.54864	49.6638	13.0208	80.2579	11.4277
VIT_16s0050g02220	acidic endochitinase (CHIB1)	E3_2_1_14	vv10530Aminosugars_metabolism	Carbohydrate Metabolic Process	8.06414	28.1771	42.5476	90.3703	21.2805
VIT_12s0059g02150	aconitate hydratase, cytoplasmic	E4_2_1_3	vv10020Citrate_cycle vv10630Glyoxylate_and_dicarboxylate_metabolism vv10720Reductive_carboxylate_cycle	Carbohydrate Metabolic Process	14.3435	53.2649	35.2571	84.3256	39.6292
VIT_14s0068g01760	Alcohol dehydrogenase	E1_1_1_1	vv10010Glycolysis vv10071Fatty_acid_metabolism vv10350Tyrosine_metabolism	Carbohydrate Metabolic Process	22.8572	62.2126	42.8228	113.214	35.8379
VIT_14s0083g01100	alpha-1,4-glucan-protein synthase 1	E2_4_1_113	vv10500Starch_and_sucrose_metabolism	Carbohydrate Metabolic Process	0.38464	2.03092	1.11624	2.48285	0.841289
VIT_17s0000g05030	alpha-1,4-glucan-protein synthase 1	E2_4_1_113	vv10500Starch_and_sucrose_metabolism	Carbohydrate Metabolic Process	215.925	592.528	470.864	1022.11	330.442
VIT_03s0063g00400	alpha-amylase / 1,4-alpha-D-glucan glucanohydrolase	E3_2_1_1	vv10500Starch_and_sucrose_metabolism	Carbohydrate Metabolic Process	20.7559	65.9267	48.5172	121.947	39.8373
VIT_03s0063g00430	alpha-amylase / 1,4-alpha-D-glucan glucanohydrolase	E3_2_1_1	vv10500Starch_and_sucrose_metabolism	Carbohydrate Metabolic Process	1.02452	6.97864	4.94012	14.4082	3.22426
VIT_00s0270g00120	alpha-amylase/subtilisin inhibitor	E3_2_1_1	vv10500Starch_and_sucrose_metabolism	Carbohydrate Metabolic Process	0.471893	1.71069	0.687926	4.11494	0.753601
VIT_17s0000g03230	Alpha-mannosidase	E3_2_1_113	vv10510N-Glycan_biosynthesis vv11030Glycan_structures-biosynthesis1 vv24141Protein_processing_in_endoplasmic_reticulum	Carbohydrate Metabolic Process	1.04035	5.24722	3.91476	14.2766	2.24988
VIT_15s0021g02060	arbutin synthase	E2_4_1_218	vv10500Starch_and_sucrose_metabolism	Carbohydrate Metabolic Process	0.937677	1.95534	2.88984	12.2063	3.322
VIT_01s0127g00260	ATP-citrate synthase	E4_1_3_6	vv10020Citrate_cycle	Carbohydrate Metabolic Process	73.0833	224.234	255.309	507.498	198.25
VIT_08s0007g06060	Beta 1-3 glucanase	E3_2_1_6		Carbohydrate Metabolic Process	24.5385	182.583	336.767	268.326	119.233
VIT_08s0007g06010	beta 1-3 glucanase [Vitis vinifera]	E3_2_1_6		Carbohydrate Metabolic Process	0.871307	1.55949	5.46216	2.12746	2.10498
VIT_08s0007g06020	beta 1-3 glucanase [Vitis vinifera]	E3_2_1_6		Carbohydrate Metabolic Process	0.443677	0.813484	2.76614	1.79	1.1968
VIT_08s0007g06030	beta 1-3 glucanase [Vitis vinifera]	E3_2_1_6		Carbohydrate Metabolic Process	1.65946	5.47688	5.0312	13.9845	3.72732
VIT_14s0108g00890	beta-1,3-galactosyltransferase	K07819	vv10602Glycosphingolipid_biosynthesis	Carbohydrate Metabolic Process	12.0524	37.3796	25.3502	119.902	21.9283
VIT_05s0077g01150	Beta-1,3-glucanase	E3_2_1_6		Carbohydrate Metabolic Process	21.5101	52.5351	89.5339	90.6228	40.7285
VIT_09s0002g06880	beta-1,3-glucanase	E3_2_1_6		Carbohydrate Metabolic Process	0.223293	0.352754	0.708822	2.09094	0.835115
VIT_02s0012g01610	beta-1,3-glucanase precursor	E3_2_1_6		Carbohydrate Metabolic Process	14.8547	23.2896	16.5047	64.4051	18.0068
VIT_10s0003g03690	beta-1,3-glucanase precursor	E3_2_1_6		Carbohydrate Metabolic Process	0.130544	0.26832	0.200842	0.529908	0.117547
VIT_03s0091g00810	Beta-1,4-xylosidase	E3_2_1_37	vv10500Starch_and_sucrose_metabolism vv10520Nucleotide_sugars_metabolism	Carbohydrate Metabolic Process	15.2789	25.1918	20.5738	115.255	20.5197
VIT_12s0059g02670	beta-amylase	E3_2_1_2	vv10500Starch_and_sucrose_metabolism	Carbohydrate Metabolic Process	3.96818	10.6059	6.29609	16.9277	5.67554
VIT_04s0008g01140	beta-fructosidase (BFRUCT1)	E3_2_1_26	vv10052Galactose_metabolism vv10500Starch_and_sucrose_metabolism	Carbohydrate Metabolic Process	0.126394	1.03149	0.563846	1.80899	0.521013
VIT_00s2527g00010	beta-fructosidase (BFRUCT3)	E3_2_1_26	vv10052Galactose_metabolism vv10500Starch_and_sucrose_metabolism	Carbohydrate Metabolic Process	0.913138	2.27609	2.77679	3.7747	1.64175
VIT_00s0340g00040	beta-hexosaminidase beta chain precursor	E3_2_1_52	vv10511N-Glycan_degradation vv10530Aminosugars_metabolism	Carbohydrate Metabolic Process	3.07207	17.0413	5.04534	57.9883	7.19969
VIT_00s0406g00010	beta-hexosaminidase beta chain precursor	E3_2_1_52	vv10511N-Glycan_degradation vv10530Aminosugars_metabolism	Carbohydrate Metabolic Process	0.719811	4.40078	1.3483	13.8205	1.75127
VIT_09s0002g02320	Cell wall apoplastic invertase	E3_2_1_26	vv10052Galactose_metabolism vv10500Starch_and_sucrose_metabolism	Carbohydrate Metabolic Process	52.3665	210.489	124.542	180.954	133.257
VIT_04s0008g00140	chitinase [Vitis vinifera]	E3_2_1_14	vv10530Aminosugars_metabolism	Carbohydrate Metabolic Process	0.300693	0.8225	0.462955	1.58696	0.634144
VIT_07s0005g02560	chitinase Class I	E3_2_1_14	vv10530Aminosugars_metabolism	Carbohydrate Metabolic Process	4.12662	20.7839	7.70283	50.1566	13.3561
VIT_05s0094g00200	Chitinase class IV	E3_2_1_14	vv10530Aminosugars_metabolism	Carbohydrate Metabolic Process	0.902182	3.07802	2.28157	5.25413	2.62243
VIT_05s0094g00220	Chitinase class IV	E3_2_1_14	vv10530Aminosugars_metabolism	Carbohydrate Metabolic Process	4.26961	51.6859	17.3981	132.547	16.8276
VIT_05s0094g00340	Chitinase class IV	E3_2_1_14	vv10530Aminosugars_metabolism	Carbohydrate Metabolic Process	394.939	1329.23	2194.47	1745.65	1034.62
VIT_05s0094g00360	Chitinase class IV	E3_2_1_14	vv10530Aminosugars_metabolism	Carbohydrate Metabolic Process	126.007	437.441	223.192	1283.14	231.606
VIT_05s0094g00260	Chitinase, class IV [Vitis vinifera]	E3_2_1_14	vv10530Aminosugars_metabolism	Carbohydrate Metabolic Process	1.35689	9.90807	4.36808	5.33824	5.08387
VIT_05s0094g00320	Chitinase, class IV [Vitis vinifera]	E3_2_1_14	vv10530Aminosugars_metabolism	Carbohydrate Metabolic Process	5.48135	26.2124	17.5985	73.1146	12.8013
VIT_00s0540g00020	chitinase, class V	E3_2_1_14	vv10530Aminosugars_metabolism	Carbohydrate Metabolic Process	14.7378	42.4384	32.3637	85.9148	33.4547
VIT_11s0206g00030	chitinase, class V	E3_2_1_14	vv10530Aminosugars_metabolism	Carbohydrate Metabolic Process	0.622634	1.98453	1.06509	3.17045	2.31138
VIT_11s0149g00350	chitinase-3 protein 1 precursor	E3_2_1_14	vv10530Aminosugars_metabolism	Carbohydrate Metabolic Process	0.344008	1.07282	0.490722	2.23666	1.94666
VIT_11s0149g00380	chitinase-3 protein 1 precursor	E3_2_1_14	vv10530Aminosugars_metabolism	Carbohydrate Metabolic Process	0.248675	1.19027	0.431769	1.18822	1.00523
VIT_03s0038g02360	D-galactoside/L-rhamnose binding SUEL lectin			Carbohydrate Metabolic Process	0.0242747	0.109571	0.0580019	0.649737	0.0337515
VIT_17s0000g04540	Enolase	E4_2_1_11	vv10010Glycolysis	Carbohydrate Metabolic Process	24.6941	83.2029	113.118	119.862	65.6638
VIT_15s0048g00340	GAE3 (UDP-D-GLUCURONATE 4-EPIMERASE 3)	E5_1_3_6	vv10500Starch_and_sucrose_metabolism vv10520Nucleotide_sugars_metabolism vv40006Cell_wall	Carbohydrate Metabolic Process	3.6708	8.33295	6.49392	26.825	5.5024
VIT_07s0005g01970	galactinol synthase	E2_4_1_123	vv10052Galactose_metabolism	Carbohydrate Metabolic Process	8.60465	23.3874	9.98995	74.3605	11.322
VIT_14s0066g02350	galactinol synthase	E2_4_1_123	vv10052Galactose_metabolism	Carbohydrate Metabolic Process	12.6026	27.1509	15.0956	170.584	9.89006
VIT_17s0000g05410	Galactosyltransferase	E2_4_x_x		Carbohydrate Metabolic Process	9.0637	34.9827	21.5085	109.294	20.7239
VIT_04s0023g03170	GDP-D-mannose-4,6-dehydratase (MUR1)	E4_2_1_47	vv10051Fructose_and_mannose_metabolism	Carbohydrate Metabolic Process	23.4742	60.5943	33.4396	130.227	31.9769
VIT_03s0017g02240	glucan endo-1,3-beta-glucosidase precursor	E3_2_1_39	vv10500Starch_and_sucrose_metabolism	Carbohydrate Metabolic Process	0.311555	0.868399	1.99739	0.642262	0.83205
VIT_10s0116g00760	glucose-6-phosphate/phosphate translocator	GPT2	vv50122Porters_cat_7_to_17	Carbohydrate Metabolic Process	5.31749	46.1768	27.1018	535.616	18.7266
VIT_17s0000g01910	Glutamine synthetase cytosolic isozyme 1	E6_3_1_2	vv10251Glutamate_metabolism vv10550Peptidoglycan_biosynthesis vv10910Nitrogen_metabolism	Carbohydrate Metabolic Process	583.826	1256.92	802.935	2655.63	820.427
VIT_00s2563g00010	glycogenin glucosyltransferase	E2_4_1_186	vv10500Starch_and_sucrose_metabolism	Carbohydrate Metabolic Process	87.7262	306.099	144.307	1053.47	165.362
VIT_00s0220g00180	glycosyl hydrolase family 20 protein			Carbohydrate Metabolic Process	3.55957	14.8534	6.32147	52.6871	7.81449
VIT_18s0001g05160	glycosyl hydrolase family 3 protein			Carbohydrate Metabolic Process	0.0973875	0.391269	0.178323	1.98671	0.117382
VIT_02s0087g00330	glycosyl transferase family 1 protein			Carbohydrate Metabolic Process	0.634813	3.1241	2.17369	10.1021	1.71697
VIT_06s0004g05660	glycosyl transferase family 1 protein			Carbohydrate Metabolic Process	5.33102	27.9556	23.7176	25.3208	16.8383
VIT_07s0005g01980	glycosyl transferase family 8 protein			Carbohydrate Metabolic Process	2.08066	4.91873	2.4465	17.3165	3.00183
VIT_14s0108g01520	glycosyl transferase family 8 protein			Carbohydrate Metabolic Process	29.0011	66.8447	38.0144	141.577	43.1025
VIT_08s0007g08840	Glycosyl transferaseHGA1			Carbohydrate Metabolic Process	16.4115	32.0232	22.3344	94.8794	21.0637
VIT_05s0020g03190	haloacid dehalogenase hydrolase	E3_1_3_18	vv10630Glyoxylate_and_dicarboxylate_metabolism	Carbohydrate Metabolic Process	10.4879	20.0092	17.307	199.562	15.175
VIT_06s0004g05020	haloacid dehalogenase hydrolase	E3_1_3_18	vv10630Glyoxylate_and_dicarboxylate_metabolism	Carbohydrate Metabolic Process	15.0394	36.9945	24.9531	60.2895	20.3091
VIT_08s0007g00540	haloacid dehalogenase hydrolase	E3_1_3_18	vv10630Glyoxylate_and_dicarboxylate_metabolism	Carbohydrate Metabolic Process	19.4467	46.6848	32.2696	248.225	39.5232
VIT_15s0046g01190	hydroquinone glucosyltransferase	E2_4_1_218	vv10500Starch_and_sucrose_metabolism	Carbohydrate Metabolic Process	168.358	613.233	420.174	2280.46	379.289
VIT_18s0001g08310	inositol 1,3,4-trisphosphate 5/6-kinase	E2_7_1_134	vv10562Inositol_phosphate_metabolism	Carbohydrate Metabolic Process	72.6773	179.678	83.199	294.12	86.6246
VIT_04s0023g03040	lactoylglutathione lyase	E4_4_1_5	vv10620Pyruvate_metabolism	Carbohydrate Metabolic Process	3.95702	21.5054	19.9464	26.5476	18.8517
VIT_15s0048g00640	L-lactate dehydrogenase	E1_1_1_27	vv10010Glycolysis vv10272Cysteine_metabolism vv10620Pyruvate_metabolism vv10640Propanoate_metabolism	Carbohydrate Metabolic Process	0.0694344	0.476486	0.642051	1.0206	0.475465
VIT_11s0016g02800	Myo-inositol oxygenase	E1_13_99_1	vv10562Inositol_phosphate_metabolism	Carbohydrate Metabolic Process	0.66437	1.62605	0.357838	5.76139	0.555786
VIT_12s0028g03260	nicotianamine aminotransferase A	K11819	vv10966Glucosinolate_biosynthesis	Carbohydrate Metabolic Process	0.592799	2.20205	3.67903	8.99793	3.3757
VIT_14s0081g00030	Pathogenesis-related protein-4 (Chitinase )	E3_2_1_14	vv10530Aminosugars_metabolism	Carbohydrate Metabolic Process	28.7404	98.0853	97.0919	132.114	51.6411
VIT_00s0181g00120	phosphatidylinositol 3- and 4-kinase			Carbohydrate Metabolic Process	17.3579	31.7484	17.4852	84.9686	18.519
VIT_15s0046g00440	phosphatidylinositol 3- and 4-kinase / ubiquitin			Carbohydrate Metabolic Process	12.6992	42.7805	19.8343	174.422	23.1679
VIT_06s0009g00680	Pyridine nucleotide-disulphide oxidoreductase	E1_8_1_4	vv10010Glycolysis vv10020Citrate_cycle vv10252Alanine_and_aspartate_metabolism vv10260Glycine_serine_and_threonine_metabolism vv10620Pyruvate_metabolism	Carbohydrate Metabolic Process	31.9973	69.9078	44.9123	145.431	38.5192
VIT_06s0004g00130	pyruvate kinase	E2_7_1_40	vv10010Glycolysis vv10230Purine_metabolism vv10620Pyruvate_metabolism vv10710Carbon_fixation	Carbohydrate Metabolic Process	4.60251	15.9092	5.22742	32.9195	8.65755
VIT_08s0007g05430	pyruvate kinase	E2_7_1_40	vv10010Glycolysis vv10230Purine_metabolism vv10620Pyruvate_metabolism vv10710Carbon_fixation	Carbohydrate Metabolic Process	7.33303	32.7089	33.4507	34.296	20.1318
VIT_08s0007g05490	Pyruvate kinase	E2_7_1_40	vv10010Glycolysis vv10230Purine_metabolism vv10620Pyruvate_metabolism vv10710Carbon_fixation	Carbohydrate Metabolic Process	23.2803	97.1147	117.163	115.434	74.5426
VIT_08s0007g07600	pyruvate kinase, cytosolic isozyme	E2_7_1_40	vv10010Glycolysis vv10230Purine_metabolism vv10620Pyruvate_metabolism vv10710Carbon_fixation	Carbohydrate Metabolic Process	1.68914	3.3158	6.77963	3.70984	3.16464
VIT_17s0000g01290	RGP1 (REVERSIBLY GLYCOSYLATED POLYPEPTIDE 1)	E2_4_1_186	vv10052Galactose_metabolism	Carbohydrate Metabolic Process	0.177066	1.52447	1.15688	0.611975	0.883083
VIT_17s0053g00700	sucrose synthase 2	E2_4_1_13	vv10500Starch_and_sucrose_metabolism	Carbohydrate Metabolic Process	0.0791282	0.208212	0.727106	0.386564	0.327442
VIT_16s0022g00660	trehalose-6-phosphate phosphatase	E3_1_3_12	vv10500Starch_and_sucrose_metabolism	Carbohydrate Metabolic Process	194.481	422.856	223.169	1201.56	265.406
VIT_02s0154g00110	trehalose-6-phosphate phosphatase (AtTPPA)	E3_1_3_12	vv10500Starch_and_sucrose_metabolism	Carbohydrate Metabolic Process	0.123949	0.340607	0.420276	0.558149	0.284676
VIT_10s0003g02160	Trehalose-phosphatase	E2_4_1_15	vv10500Starch_and_sucrose_metabolism	Carbohydrate Metabolic Process	9.70004	21.7532	9.5556	41.2893	11.87
VIT_00s1205g00020	trehalose-phosphate synthase 1	E2_4_1_15	vv10500Starch_and_sucrose_metabolism	Carbohydrate Metabolic Process	26.8207	56.313	16.1316	135.093	28.8601
VIT_10s0003g02150	trehalose-phosphate synthase 1	E2_4_1_15	vv10500Starch_and_sucrose_metabolism	Carbohydrate Metabolic Process	2.84294	7.44893	3.772	13.4819	3.63848
VIT_10s0003g05640	UDP-arabinose 4-epimerase 3	E5_1_3_5	vv10520Nucleotide_sugars_metabolism	Carbohydrate Metabolic Process	30.6009	97.9563	75.9072	240.839	61.4262
VIT_01s0011g00690	UDP-glucose 6-dehydrogenase	E1_1_1_22	vv10040Pentose_glucuronate_interconversion vv10500Starch_and_sucrose_metabolism vv10520Nucleotide_sugars_metabolism vv40006Cell_wall	Carbohydrate Metabolic Process	57.3316	289.709	136.75	630.974	89.132
VIT_14s0108g01590	UDP-glucose 6-dehydrogenase	E1_1_1_22	vv10040Pentose_glucuronate_interconversion vv10500Starch_and_sucrose_metabolism vv10520Nucleotide_sugars_metabolism vv40006Cell_wall	Carbohydrate Metabolic Process	178.304	261.532	232.213	829.984	207.485
VIT_03s0017g01990	UDP-glucose glucosyltransferase	E2_4_1_35	vv10500Starch_and_sucrose_metabolism	Carbohydrate Metabolic Process	20.7637	61.082	39.9341	148.647	34.7774
VIT_02s0025g01240	UDP-glucuronosyl/UDP-glucosyltransferase	E2_4_1_17	vv10040Pentose_glucuronate_interconversion vv10500Starch_and_sucrose_metabolism	Carbohydrate Metabolic Process	2.00815	3.21367	1.99461	11.0547	1.52986
VIT_06s0004g07280	UDP-glucuronosyl/UDP-glucosyltransferase	E2_4_1_17	vv10040Pentose_glucuronate_interconversion vv10500Starch_and_sucrose_metabolism	Carbohydrate Metabolic Process	28.4672	57.5436	58.7446	135.23	47.8747
VIT_17s0000g04750	UDP-glycosyltransferase 89B2	E2_4_1_17	vv10040Pentose_glucuronate_interconversion vv10500Starch_and_sucrose_metabolism	Carbohydrate Metabolic Process	27.7783	63.235	37.4019	352.075	35.2027
VIT_08s0007g04570	UGT73D1 (UDP-glucosyl transferase 73D1); UDP-glycosyltransferase			Carbohydrate Metabolic Process	8.29432	23.6452	13.1784	33.2097	12.4865
VIT_18s0001g08580	cellulose synthase CSLC12	E2_4_1_12_CSLC12	vv40006Cell_wall	Cell Wall Metabolism	2.90565	4.21077	3.74355	18.1327	2.78321
VIT_02s0012g02190	Cellulose synthase CSLD2	E2_4_1_12_CSLD2	vv40006Cell_wall	Cell Wall Metabolism	6.24188	14.8993	9.51006	46.4834	10.4529
VIT_00s0531g00060	cellulose synthase CSLE1	E2_4_1_12_CSLE1	vv40006Cell_wall	Cell Wall Metabolism	0.166994	0.789904	0.544829	1.16779	0.466943
VIT_02s0025g01920	cellulose synthase CSLG3	E2_4_1_12_CSLG3	vv40006Cell_wall	Cell Wall Metabolism	0.590265	2.28257	1.8601	3.14072	1.68479
VIT_00s0340g00060	endo-1,4-beta-glucanase KORRIGAN (KOR)	E3_2_1_4	vv40006Cell_wall	Cell Wall Metabolism	4.13322	9.60374	6.47662	16.9366	4.80777
VIT_00s0533g00050	Extensin	EXTENSIN	vv40006Cell_wall	Cell Wall Metabolism	18.609	33.6674	22.7193	126.053	19.1927
VIT_15s0048g02970	Extensin	EXTENSIN	vv40006Cell_wall	Cell Wall Metabolism	1.36223	4.45088	7.25049	3.31291	2.33844
VIT_04s0023g01120	Galacturonosyltransferase	E2_4_1_43	vv40006Cell_wall	Cell Wall Metabolism	0.32451	1.40961	0.630959	5.65303	0.730168
VIT_00s0480g00020	hydroxyproline-rich glycoprotein family protein			Cell Wall Metabolism	0.142168	0.677936	0.228982	0.871232	0.526429
VIT_18s0001g10040	LRX1 (LEUCINE-RICH REPEAT/EXTENSIN 1)	EXTENSIN	vv40006Cell_wall	Cell Wall Metabolism	0.301369	0.821658	1.26101	0.577012	0.708125
VIT_16s0039g00260	pectate lyase	E4_2_2_2	vv40006Cell_wall	Cell Wall Metabolism	0.271385	0.476127	0.242811	1.87393	0.366525
VIT_17s0000g05740	Pectate lyase, N-terminal	E4_2_2_2	vv40006Cell_wall	Cell Wall Metabolism	0.404113	1.81632	1.18722	5.86954	0.546303
VIT_02s0154g00600	pectinesterase family	E3_1_1_11	vv40006Cell_wall	Cell Wall Metabolism	0.78259	1.9056	0.920275	4.5323	0.911155
VIT_04s0023g02980	pectinesterase family	E3_1_1_11	vv40006Cell_wall	Cell Wall Metabolism	0.131697	0.127442	0.090095	0.578229	0.0589203
VIT_15s0048g00510	pectinesterase family	E3_1_1_11	vv40006Cell_wall	Cell Wall Metabolism	1.14631	5.9616	1.82279	3.74688	3.05118
VIT_16s0022g00700	pectinesterase family	E3_1_1_11	vv40006Cell_wall	Cell Wall Metabolism	0.148507	0.659604	0.248746	1.51374	0.321593
VIT_03s0038g04020	Polygalacturonase GH28	E3_2_1_15	vv40006Cell_wall	Cell Wall Metabolism	0.0978591	0.260656	0.0902715	0.515923	0.232858
VIT_04s0044g01420	Polygalacturonase GH28	E3_2_1_15	vv40006Cell_wall	Cell Wall Metabolism	1.79857	4.36963	2.20823	11.1037	2.44693
VIT_08s0007g07690	Polygalacturonase inhibiting protein PGIP1	PGIP		Cell Wall Metabolism	1.69957	2.97779	2.59122	17.9676	2.94411
VIT_06s0004g01750	polygalacturonase inhibitor protein	PGIP		Cell Wall Metabolism	0.651806	2.75278	0.754446	0.693399	0.652404
VIT_05s0062g00240	xyloglucan endotransglucosylase/hydrolase 23	E2_4_1_207	vv40006Cell_wall	Cell Wall Metabolism	0.552479	1.34298	1.50094	3.86085	0.530265
VIT_11s0052g01180	xyloglucan endotransglucosylase/hydrolase 23	E2_4_1_207	vv40006Cell_wall	Cell Wall Metabolism	1.30705	0.856991	0.927343	9.43481	0.604823
VIT_11s0052g01200	xyloglucan endotransglucosylase/hydrolase 23	E2_4_1_207	vv40006Cell_wall	Cell Wall Metabolism	1.46329	1.53935	1.01935	12.5722	0.532514
VIT_11s0052g01260	xyloglucan endotransglucosylase/hydrolase 23	E2_4_1_207	vv40006Cell_wall	Cell Wall Metabolism	7.59929	9.30201	4.03746	83.9828	2.57884
VIT_11s0052g01280	xyloglucan endotransglucosylase/hydrolase 23	E2_4_1_207	vv40006Cell_wall	Cell Wall Metabolism	1.03088	1.58503	0.73464	2.34213	0.202181
VIT_00s0386g00050	xyloglucan endotransglucosylase/hydrolase precursor	E2_4_1_207	vv40006Cell_wall	Cell Wall Metabolism	71.8218	138.487	41.455	303.513	44.7268
VIT_11s0052g01190	xyloglucan endotransglucosylase-hydrolase XTH3	E2_4_1_207	vv40006Cell_wall	Cell Wall Metabolism	0.919358	0.625324	0.859905	3.05327	0.212095
VIT_11s0052g01220	XYLOGLUCAN ENDOTRANSGLYCOSYLASE 6	E2_4_1_207	vv40006Cell_wall	Cell Wall Metabolism	4.48233	9.90884	7.78347	32.7207	6.17651
VIT_11s0052g01300	XYLOGLUCAN ENDOTRANSGLYCOSYLASE 6	E2_4_1_207	vv40006Cell_wall	Cell Wall Metabolism	2.04309	1.49563	0.959598	10.8917	0.648718
VIT_05s0062g00480	Xyloglucan endo-transglycosylase, C-terminal	E2_4_1_207	vv40006Cell_wall	Cell Wall Metabolism	0.102476	0.131654	0.12684	0.596369	0
VIT_12s0134g00160	Xyloglucan endotransglycosylase/hydrolase 16	E2_4_1_207	vv40006Cell_wall	Cell Wall Metabolism	0.150832	0.860188	0.653503	2.53074	0.361565
VIT_03s0088g00650	xyloglucan:xyloglucosyl transferase	E2_4_1_207	vv40006Cell_wall	Cell Wall Metabolism	0.0849237	0.379891	0.702279	0.94924	0.357989
VIT_00s0391g00070	3-deoxy-D-arabino-heptulosonate 7-phosphate synthase	E2_5_1_54	vv10400Phenylalanine_tyrosine_and_tryptophan_biosynthesis	Cellular Amino Acids and Derivative Metabolic Process	141.369	592.176	438.092	1377.9	246.911
VIT_18s0001g06250	3-deoxy-D-arabino-heptulosonate 7-phosphate synthase	E2_5_1_54	vv10400Phenylalanine_tyrosine_and_tryptophan_biosynthesis	Cellular Amino Acids and Derivative Metabolic Process	114.508	562.317	382.828	1158.21	248.749
VIT_08s0007g08410	4,5-DOPA dioxygenase extradiol	DODA	vv10350Tyrosine_metabolism	Cellular Amino Acids and Derivative Metabolic Process	384.808	775.968	513.875	1770.53	484.275
VIT_10s0116g01650	5'-adenylylsulfate reductase (APR1)	E1_8_4_8	vv10920Sulfur_metabolism	Cellular Amino Acids and Derivative Metabolic Process	27.1381	146.177	66.3631	325.619	69.4588
VIT_04s0043g00220	amine oxidase	E1_4_3_4	vv10220Urea_cycle_and_metabolism_of_amino_groups vv10340Histidine_metabolism vv10350Tyrosine_metabolism vv10360Phenylalanine_metabolism vv11002Auxin_biosynthesis	Cellular Amino Acids and Derivative Metabolic Process	54.4871	116.965	90.8982	251.519	72.2941
VIT_12s0028g01120	amine oxidase	E1_4_3_4	vv10220Urea_cycle_and_metabolism_of_amino_groups vv10340Histidine_metabolism vv10350Tyrosine_metabolism vv10360Phenylalanine_metabolism vv11002Auxin_biosynthesis	Cellular Amino Acids and Derivative Metabolic Process	56.6026	130.599	67.3129	232.501	86.2513
VIT_04s0044g01170	aminotransferase, class V			Cellular Amino Acids and Derivative Metabolic Process	0.107362	0.475654	0.190236	1.35253	0.27039
VIT_01s0010g02340	Anthranilate N-benzoyltransferase	E2_3_1_144	vv10400Phenylalanine_tyrosine_and_tryptophan_biosynthesis	Cellular Amino Acids and Derivative Metabolic Process	0.347956	0.773784	1.37249	1.95738	0.820823
VIT_07s0185g00020	anthranilate N-benzoyltransferase protein 1	E2_3_1_144	vv10400Phenylalanine_tyrosine_and_tryptophan_biosynthesis	Cellular Amino Acids and Derivative Metabolic Process	0.184536	0.33321	0.328561	0.934826	0.30057
VIT_02s0033g01000	Anthraniloyal-CoA: methanol anthraniloyal transferase	AMAT	vv10400Phenylalanine_tyrosine_and_tryptophan_biosynthesis	Cellular Amino Acids and Derivative Metabolic Process	3.96348	7.70294	2.14891	51.2009	3.16617
VIT_02s0033g01030	anthraniloyal-CoA: methanol anthraniloyal transferase [Vitis labrusca]	AMAT	vv10400Phenylalanine_tyrosine_and_tryptophan_biosynthesis	Cellular Amino Acids and Derivative Metabolic Process	0.708475	2.59536	2.00494	70.6947	0.753636
VIT_02s0033g01050	anthraniloyal-CoA: methanol anthraniloyal transferase [Vitis labrusca]	AMAT	vv10400Phenylalanine_tyrosine_and_tryptophan_biosynthesis	Cellular Amino Acids and Derivative Metabolic Process	2.87302	6.49152	1.67424	29.555	2.60324
VIT_02s0033g01060	anthraniloyal-CoA: methanol anthraniloyal transferase [Vitis labrusca]	AMAT	vv10400Phenylalanine_tyrosine_and_tryptophan_biosynthesis	Cellular Amino Acids and Derivative Metabolic Process	0.500853	1.04286	0.414346	2.47687	0.468582
VIT_03s0038g00760	Arginine decarboxylase (Fragment)	E4_1_1_19	vv10220Urea_cycle_and_metabolism_of_amino_groups vv10251Glutamate_metabolism	Cellular Amino Acids and Derivative Metabolic Process	113.821	269.706	133.101	1038.89	166.18
VIT_12s0055g00920	aspartate aminotransferase	E2_6_1_1	vv10252Alanine_and_aspartate_metabolism vv10272Cysteine_metabolism vv10330Arginine_and_proline_metabolism vv10350Tyrosine_metabolism vv10360Phenylalanine_metabolism vv10400Phenylalanine_tyrosine_and_tryptophan_biosynthesis vv10710Carbon_fixation vv10950Alkaloid_biosynthesis_I	Cellular Amino Acids and Derivative Metabolic Process	0.211088	1.64809	0.857113	1.01796	1.23067
VIT_18s0001g04860	Aspartate transaminase.	E2_6_1_1	vv10252Alanine_and_aspartate_metabolism vv10272Cysteine_metabolism vv10330Arginine_and_proline_metabolism vv10350Tyrosine_metabolism vv10360Phenylalanine_metabolism vv10400Phenylalanine_tyrosine_and_tryptophan_biosynthesis vv10710Carbon_fixation vv10950Alkaloid_biosynthesis_I	Cellular Amino Acids and Derivative Metabolic Process	37.8307	93.8515	140.271	164.668	125.492
VIT_17s0000g08450	carbonic anhydrase chloroplast	E4_2_1_1	vv10910Nitrogen_metabolism vv50124Porters_cat_30_to_64	Cellular Amino Acids and Derivative Metabolic Process	0.500568	1.99591	3.12774	0.896286	1.02471
VIT_18s0157g00190	choline kinase	E2_7_1_32	vv10260Glycine_serine_and_threonine_metabolism vv10564Glycerophospholipid_metabolism	Cellular Amino Acids and Derivative Metabolic Process	66.6095	262.189	94.8802	652.554	122.127
VIT_05s0020g03280	copper amine oxidase	E1_4_3_4	vv10220Urea_cycle_and_metabolism_of_amino_groups vv10340Histidine_metabolism vv10350Tyrosine_metabolism vv10360Phenylalanine_metabolism vv11002Auxin_biosynthesis	Cellular Amino Acids and Derivative Metabolic Process	3.9013	37.3046	30.8527	44.516	28.6013
VIT_09s0018g01870	D-3-phosphoglycerate dehydrogenase, chloroplast precursor (3-PGDH)	E1_1_1_95	vv10260Glycine_serine_and_threonine_metabolism	Cellular Amino Acids and Derivative Metabolic Process	13.4309	39.5795	59.4105	36.506	41.092
VIT_01s0011g06600	glutamate decarboxylase	E4_1_1_15	vv10251Glutamate_metabolism vv10252Alanine_and_aspartate_metabolism vv10272Cysteine_metabolism vv10410Beta-alanine_metabolism vv10650Butanoate_metabolism	Cellular Amino Acids and Derivative Metabolic Process	11.6599	69.5265	27.4726	234.5	25.8771
VIT_01s0011g03740	glutaminyl-tRNA synthetase	E6_1_1_18	vv10251Glutamate_metabolism vv20970Aminoacyl-tRNA_biosynthesis	Cellular Amino Acids and Derivative Metabolic Process	42.4019	143.859	116.196	255.196	86.604
VIT_11s0016g02280	glycine dehydrogenase 2	E1_4_4_2	vv10260Glycine_serine_and_threonine_metabolism	Cellular Amino Acids and Derivative Metabolic Process	6.23179	28.9402	25.5818	17.7686	19.1549
VIT_16s0013g00310	Histone-lysine N-methyltransferase, H3 lysine-9 specific SUVH5	E2_1_1_43SUVH5_2	vv10300Lysine_biosynthesis vv60056SET_PCG	Cellular Amino Acids and Derivative Metabolic Process	0.084033	0.222515	0.0648791	1.45209	0.208
VIT_05s0020g02200	inosine-uridine preferring nucleoside hydrolase	E3_2_2_1	vv10230Purine_metabolism vv10760Nicotinate_and_nicotinamide_metabolism	Cellular Amino Acids and Derivative Metabolic Process	18.9049	140.105	68.8118	320.792	76.3642
VIT_08s0007g03690	inosine-uridine preferring nucleoside hydrolase family protein	E3_2_2_1	vv10230Purine_metabolism vv10760Nicotinate_and_nicotinamide_metabolism	Cellular Amino Acids and Derivative Metabolic Process	19.1545	46.1533	43.8653	128.354	34.6637
VIT_14s0030g00420	inosine-uridine preferring nucleoside hydrolase family protein	E3_2_2_1	vv10230Purine_metabolism vv10760Nicotinate_and_nicotinamide_metabolism	Cellular Amino Acids and Derivative Metabolic Process	2.04856	2.89883	1.15402	9.66956	2.44361
VIT_14s0036g00520	L-allo-threonine aldolase	E4_1_2_5	vv10260Glycine_serine_and_threonine_metabolism	Cellular Amino Acids and Derivative Metabolic Process	139.491	509.007	427.582	873.004	300.426
VIT_18s0001g14030	Lysine decarboxylase	E4_1_1_18	vv10300Lysine_biosynthesis	Cellular Amino Acids and Derivative Metabolic Process	20.8886	40.043	18.8503	117.875	34.8721
VIT_19s0090g01580	lysine decarboxylase	E4_1_1_18	vv10300Lysine_biosynthesis	Cellular Amino Acids and Derivative Metabolic Process	19.1749	32.4418	25.1376	94.7611	21.0926
VIT_07s0005g05780	pantoate--beta-alanine ligase	E6_3_2_1	vv10410Beta-alanine_metabolism vv10770Pantothenate_and_CoA_biosynthesis	Cellular Amino Acids and Derivative Metabolic Process	24.7851	119.745	75.3596	495.454	54.3529
VIT_06s0061g01300	prephenate dehydratase	E4_2_1_51	vv10400Phenylalanine_tyrosine_and_tryptophan_biosynthesis	Cellular Amino Acids and Derivative Metabolic Process	18.5766	72.6113	42.2523	448.443	39.6763
VIT_03s0088g01180	Proline iminopeptidase	E3_4_11_5	vv10330Arginine_and_proline_metabolism	Cellular Amino Acids and Derivative Metabolic Process	22.0908	78.8459	42.3995	229.135	44.297
VIT_14s0083g00520	proline oxidase	E1_5_99_8	vv10330Arginine_and_proline_metabolism	Cellular Amino Acids and Derivative Metabolic Process	26.8969	178.813	114.641	430.188	82.6506
VIT_01s0137g00670	QUINOLINATE SYNTHASE	K03517	vv10760Nicotinate_and_nicotinamide_metabolism	Cellular Amino Acids and Derivative Metabolic Process	48.5921	226.69	151.749	320.734	122.853
VIT_03s0038g04530	S-adenosyl-L-methionine:salicylic acid carboxyl methyltransferase	SAMTBSCMT	vv10360Phenylalanine_metabolism	Cellular Amino Acids and Derivative Metabolic Process	0.251804	0.492755	1.23469	1.29613	1.89515
VIT_04s0023g02230	S-adenosyl-L-methionine:salicylic acid carboxyl methyltransferase	SAMTBSCMT	vv10360Phenylalanine_metabolism	Cellular Amino Acids and Derivative Metabolic Process	2.13333	20.2947	5.14524	11.9225	3.4207
VIT_04s0023g02240	S-adenosyl-L-methionine:salicylic acid carboxyl methyltransferase	SAMTBSCMT	vv10360Phenylalanine_metabolism	Cellular Amino Acids and Derivative Metabolic Process	2.14854	11.1094	4.13305	12.2967	2.99377
VIT_04s0023g02260	S-adenosyl-L-methionine:salicylic acid carboxyl methyltransferase	SAMTBSCMT	vv10360Phenylalanine_metabolism	Cellular Amino Acids and Derivative Metabolic Process	1.43762	7.69507	3.14581	9.60831	1.95308
VIT_18s0001g12900	S-adenosyl-L-methionine:salicylic acid carboxyl methyltransferase	SAMTBSCMT	vv10360Phenylalanine_metabolism	Cellular Amino Acids and Derivative Metabolic Process	0.533218	5.62888	2.89223	77.4846	1.74225
VIT_04s0023g02310	S-adenosyl-L-methionine:salicylic acid methyltransferase	SAMTBSCMT	vv10360Phenylalanine_metabolism	Cellular Amino Acids and Derivative Metabolic Process	0.0689914	1.53992	0.697647	2.12146	0.159521
VIT_11s0037g00950	S-adenosylmethionine decarboxylase proenzyme	E4_1_1_50	vv10220Urea_cycle_and_metabolism_of_amino_groups vv10271Methionine_metabolism	Cellular Amino Acids and Derivative Metabolic Process	18.5857	88.4391	33.5257	52.7866	37.2156
VIT_06s0061g00500	S-adenosylmethionine synthetase	E2_5_1_6	vv10271Methionine_metabolism vv10450Selenoamino_acid_metabolism	Cellular Amino Acids and Derivative Metabolic Process	0.174928	0.421167	0.672142	1.09074	0.401961
VIT_00s0194g00120	serine acetyltransferase	E2_3_1_30	vv10272Cysteine_metabolism vv10920Sulfur_metabolism	Cellular Amino Acids and Derivative Metabolic Process	3.19917	5.89287	4.90326	19.9897	3.81517
VIT_07s0005g01310	Threonyl-tRNA synthetase, class IIa	E6_1_1_3	vv10260Glycine_serine_and_threonine_metabolism vv20970Aminoacyl-tRNA_biosynthesis	Cellular Amino Acids and Derivative Metabolic Process	1.07188	4.91032	3.26157	26.6568	3.37159
VIT_10s0116g00710	tryptophan synthase, beta subunit	E4_2_1_20	vv10400Phenylalanine_tyrosine_and_tryptophan_biosynthesis	Cellular Amino Acids and Derivative Metabolic Process	0.376323	3.2428	3.00148	44.4687	0.649968
VIT_07s0141g00840	33 kDa secretory protein			Cellular Homeostasis	2.9228	18.0588	8.48624	23.6792	6.37987
VIT_12s0059g00760	Adenosine 5' phosphosulfate reductase	E1_8_4_9	vv10920Sulfur_metabolism	Cellular Homeostasis	0.937703	4.76735	1.88985	2.96106	2.11167
VIT_18s0001g07340	aspartic proteinase nepenthesin-1 precursor	E3_4_23_12		Cellular Homeostasis	0.191784	0.409111	0.395995	1.43621	0.547936
VIT_13s0019g01980	aspartic proteinase nepenthesin-2 precursor	E3_4_23_12		Cellular Homeostasis	32.6804	52.4007	34.9438	203.324	29.7927
VIT_00s0434g00090	aspartyl protease	E3_4_23_x		Cellular Homeostasis	50.2096	132.595	97.8421	203.487	94.8762
VIT_00s0510g00050	aspartyl protease	E3_4_23_x		Cellular Homeostasis	122.022	315.262	228.409	506.918	216.214
VIT_04s0008g07150	aspartyl protease	E3_4_23_x		Cellular Homeostasis	0.781378	7.6257	6.01316	55.8293	2.86701
VIT_04s0008g07250	aspartyl protease	E3_4_23_x		Cellular Homeostasis	3.73911	34.4913	23.6112	200.479	11.4587
VIT_12s0028g00610	aspartyl protease	E3_4_23_x		Cellular Homeostasis	7.61607	19.3311	12.4891	52.3937	13.0463
VIT_05s0020g00950	aspartyl protease	E3_4_23_40		Cellular Homeostasis	0.157091	0.979589	1.02364	0.666298	1.25426
VIT_14s0060g00330	aspartyl protease	E3_4_23_40		Cellular Homeostasis	0.179849	1.67105	1.61922	1.26479	1.99177
VIT_15s0048g02070	BON2-associated protein (BAP2)			Cellular Homeostasis	20.6421	107.719	48.7539	421.255	52.4918
VIT_03s0017g00480	calcineurin phosphoesterase			Cellular Homeostasis	4.88224	11.4846	13.6372	26.7672	13.8682
VIT_10s0003g05550	carbohydrate oxidase			Cellular Homeostasis	0.341277	0.846795	0.483609	1.13347	1.69707
VIT_09s0054g00900	chaperone BCS1 mitochondrial	K08900		Cellular Homeostasis	3.38449	17.428	8.8846	57.9104	6.98304
VIT_09s0054g00910	chaperone BCS1 mitochondrial	K08900		Cellular Homeostasis	3.60942	15.6329	4.60326	37.005	4.43941
VIT_14s0066g02040	chaperone BCS1 mitochondrial	K08900		Cellular Homeostasis	8.68523	26.5518	26.5977	38.0167	17.2952
VIT_11s0016g02340	Cytidine deaminase	E3_5_4_5	vv10240Pyrimidine_metabolism	Cellular Homeostasis	10.1182	18.6993	14.9866	50.402	13.3213
VIT_05s0124g00230	F-box domain containing protein			Cellular Homeostasis	0.458411	1.12544	0.543015	4.43454	0.886116
VIT_06s0009g03670	F-box family protein			Cellular Homeostasis	4.30701	11.0411	2.86484	66.022	4.94412
VIT_06s0009g03680	F-box family protein			Cellular Homeostasis	0.918659	1.41336	0.942504	5.90024	0.823194
VIT_10s0116g01270	F-box family protein			Cellular Homeostasis	0.17046	1.5977	0.721293	8.28217	1.48046
VIT_10s0116g01290	F-box family protein			Cellular Homeostasis	0.117526	2.39703	0.625143	5.89856	0.918367
VIT_10s0116g01310	F-box family protein			Cellular Homeostasis	0.132633	1.54216	0.679859	3.65658	0.759364
VIT_10s0116g01360	F-box family protein			Cellular Homeostasis	0.304568	3.50585	1.33178	9.91079	1.32111
VIT_01s0010g01680	glutaredoxin			Cellular Homeostasis	20.4008	65.5416	39.6634	139.724	45.2888
VIT_12s0028g03010	glutaredoxin			Cellular Homeostasis	45.8023	156.918	55.0028	471.713	35.6359
VIT_12s0057g01430	heavy-metal-associated domain-containing protein / copper chaperone (CCH)			Cellular Homeostasis	262.745	727.47	484.449	3556.85	310.208
VIT_12s0057g01440	heavy-metal-associated domain-containing protein / copper chaperone (CCH)			Cellular Homeostasis	8.24561	27.2607	16.1396	103.569	14.4974
VIT_14s0068g00670	heavy-metal-associated domain-containing protein / copper chaperone (CCH)			Cellular Homeostasis	0.0988902	0.82358	0.290129	2.30422	0.27388
VIT_16s0050g01240	heavy-metal-associated domain-containing protein / copper chaperone (CCH)			Cellular Homeostasis	459.716	760.214	732.03	3565.6	529.866
VIT_16s0050g01250	heavy-metal-associated domain-containing protein / copper chaperone (CCH)			Cellular Homeostasis	638.153	1338.7	1156.48	5149.76	837.781
VIT_18s0001g09610	HOS15 (High expression of osmotically responsive genes 15)			Cellular Homeostasis	0.13568	0.337667	0.554187	0.29161	0.152453
VIT_18s0001g03960	mekk1	K04416	vv24120Ubiquitin_mediated_proteolysis vv34626Plant-pathogen_interaction	Cellular Homeostasis	61.0544	111.783	76.7329	246.964	75.5837
VIT_13s0084g00820	pepsin A			Cellular Homeostasis	1.11362	4.75783	1.93981	4.59039	1.24477
VIT_14s0036g00930	polyubiquitin (UBQ4)			Cellular Homeostasis	85.3869	215.322	123.047	584.918	117.652
VIT_14s0036g01020	polyubiquitin (UBQ4)			Cellular Homeostasis	149.28	336.412	258.213	653.627	211.43
VIT_01s0011g00740	processing peptidase beta subunit, mitochondrial	E3_4_24_64		Cellular Homeostasis	0.318854	0.456353	0.364985	2.06955	0.286594
VIT_06s0061g00950	prolylcarboxypeptidase	E3_4_16_2		Cellular Homeostasis	0.176058	0.427126	0.34124	0.828129	0.318356
VIT_02s0087g00750	Proteinase inhibitor I4, serpin			Cellular Homeostasis	4.3091	12.1819	13.6792	66.7806	15.1205
VIT_08s0040g01110	serine carboxypeptidase II			Cellular Homeostasis	0.192138	0.954343	0.131795	2.9553	0.47171
VIT_01s0011g02000	serine carboxypeptidase S10			Cellular Homeostasis	10.809	23.6436	23.4025	53.7978	16.02
VIT_08s0040g01060	serine carboxypeptidase S10			Cellular Homeostasis	0.107456	1.00062	0.364951	4.23202	0.348702
VIT_14s0068g00260	serine carboxypeptidase S10			Cellular Homeostasis	0.137002	0.58979	0.186145	0.26385	0.206818
VIT_12s0035g01000	serine protease inhibitor, serine-type			Cellular Homeostasis	8.9692	20.153	12.5953	13.8298	43.9869
VIT_03s0038g02490	SKP1	K03094	vv24120Ubiquitin_mediated_proteolysis vv24141Protein_processing_in_endoplasmic_reticulum vv44110Cell_cycle	Cellular Homeostasis	12.5858	38.125	43.3023	69.8289	32.8091
VIT_16s0098g00950	subtilase	SBT3_5	vv50101Channels_and_pores	Cellular Homeostasis	3.40744	8.37732	4.62861	18.4417	4.7442
VIT_16s0098g01160	Subtilisin protease	SBT3_5	vv50101Channels_and_pores	Cellular Homeostasis	5.47617	14.5812	11.2954	28.5238	9.26933
VIT_06s0080g00150	subtilisin-like proteinase AIR3			Cellular Homeostasis	5.30506	14.4988	13.514	35.7714	10.7811
VIT_11s0016g02310	Thioredoxin 2			Cellular Homeostasis	107.166	239.894	139.252	462.82	150.194
VIT_11s0052g01070	Transferase			Cellular Homeostasis	0.274249	5.57403	4.0318	42.609	2.13275
VIT_04s0023g00430	Tyrosine specific protein phosphatase and dual specificity protein phosphatase			Cellular Homeostasis	6.82909	25.2747	13.5744	109.356	12.6091
VIT_10s0116g00470	ubiquitin family			Cellular Homeostasis	0.22755	0.29378	0.197994	1.53595	0.30259
VIT_12s0035g00640	ubiquitin-like domain containing CTD phosphatase 1			Cellular Homeostasis	44.395	94.4448	51.5711	178.299	52.7392
VIT_04s0044g00870	U-box domain containing protein			Cellular Homeostasis	2.29893	4.27091	3.04656	9.79378	4.52375
VIT_18s0001g12620	U-box domain-containing protein			Cellular Homeostasis	8.95341	16.2552	10.5445	103.811	10.9104
VIT_06s0009g00370	U-box domain-containing protein			Cellular Homeostasis	12.5805	63.9853	29.1379	113.499	28.8866
VIT_08s0105g00180	U-box domain-containing protein			Cellular Homeostasis	1.91955	11.8891	5.49618	34.1112	3.93534
VIT_08s0105g00190	U-box domain-containing protein			Cellular Homeostasis	5.24133	29.5517	16.4733	102.469	12.8043
VIT_18s0166g00190	U-box domain-containing protein			Cellular Homeostasis	13.4626	58.8853	25.3662	258.22	24.5751
VIT_06s0009g00320	U-box protein			Cellular Homeostasis	2.98409	9.50925	4.58106	14.1949	5.92624
VIT_02s0025g03190	2-oxoglutarate-dependent dioxygenase			Cellular Process	1.39939	4.28065	8.08166	4.03151	3.09349
VIT_15s0046g02170	3-methyl-2-oxobutanoate hydroxy-methyl-transferase	E2_1_2_11	vv10770Pantothenate_and_CoA_biosynthesis	Cellular Process	60.8989	207.367	196.321	439.806	118.389
VIT_18s0001g13610	abhydrolase domain-containing protein 5			Cellular Process	58.5769	112.397	93.463	298.868	83.2509
VIT_01s0010g02580	acid phosphatase/vanadium-dependent haloperoxidase			Cellular Process	37.3699	82.6474	61.1434	158.593	59.8604
VIT_12s0059g01080	acid phosphatase/vanadium-dependent haloperoxidase			Cellular Process	7.82273	27.812	15.3004	99.8714	16.1328
VIT_11s0016g05380	Acidic leucine-rich nuclear phosphoprotein 32 member E			Cellular Process	20.5376	68.3302	27.2165	104.161	39.6534
VIT_13s0067g00930	ACR4 (ARABIDOPSIS CRINKLY4)			Cellular Process	9.87845	22.321	13.723	78.7048	14.6378
VIT_01s0011g00030	ACT domain containing protein (ACR4)			Cellular Process	0.671172	1.97981	1.31205	2.78147	1.51019
VIT_04s0008g05700	ACT domain-containing protein			Cellular Process	2.37248	11.7801	4.50438	53.072	5.23808
VIT_08s0007g04890	ACT domain-containing protein			Cellular Process	19.9141	55.0116	55.386	102.773	41.1883
VIT_02s0025g05120	ACT domain-containing protein (ACR8)			Cellular Process	8.23675	23.8338	18.9877	55.6904	16.3864
VIT_03s0017g01400	Adhesive/proline-rich protein			Cellular Process	131.079	437.444	154.642	1517.89	222.719
VIT_04s0008g03530	ankyrin repeat	K10380	vv50108Accessory_factors_involved_in_transport	Cellular Process	14.3489	44.9997	36.7648	94.6068	37.7898
VIT_11s0016g01650	ankyrin repeat			Cellular Process	0.272783	3.88002	5.2063	5.72927	2.87543
VIT_11s0016g01670	ankyrin repeat			Cellular Process	0.333104	4.96458	6.62328	7.40023	3.75006
VIT_12s0059g00160	ankyrin repeat	K10380	vv50108Accessory_factors_involved_in_transport	Cellular Process	0.158959	1.30123	0.729682	7.49003	0.613159
VIT_11s0016g01530	ankyrin repeat family protein			Cellular Process	1.01952	14.1364	18.6145	20.6275	9.70637
VIT_05s0124g00610	ankyrin repeat protein family	K10380	vv50108Accessory_factors_involved_in_transport	Cellular Process	4.8374	15.6125	11.5777	52.51	7.52835
VIT_12s0059g02630	ankyrin repeat protein family	K10380	vv50108Accessory_factors_involved_in_transport	Cellular Process	1.25988	5.55419	4.81714	7.47396	2.26349
VIT_10s0003g01130	armadillo/beta-catenin repeat			Cellular Process	2.70314	5.21172	7.25913	22.4125	4.49598
VIT_19s0090g01800	armadillo/beta-catenin repeat			Cellular Process	0.362656	2.27809	1.21998	2.21674	1.01119
VIT_08s0058g01100	armadillo/beta-catenin repeat / U-box domain-containing protein			Cellular Process	6.17995	21.5134	16.1562	128.015	15.3451
VIT_05s0020g04560	armadillo/beta-catenin repeat protein / U-box domain-containing protein			Cellular Process	6.90012	16.3714	12.9943	36.6641	10.184
VIT_01s0010g02450	B12D			Cellular Process	25.1199	98.3781	102.337	177.779	78.8245
VIT_16s0100g00470	BCL2 binding anthogene			Cellular Process	5.7333	17.9483	10.8373	56.282	10.9464
VIT_01s0011g06640	Beta-Ig-H3/fasciclin			Cellular Process	0.171248	1.08005	0.775785	2.05978	0.554788
VIT_05s0102g00090	biotin synthase (BioB) (BIO2)	E2_8_1_6	vv10780Biotin_metabolism	Cellular Process	43.2231	132.65	120.922	265.319	79.1973
VIT_11s0016g05440	Curculin (mannose-binding) lectin			Cellular Process	0.424565	0.927385	0.367209	2.90351	0.30516
VIT_19s0014g01360	Curculin (mannose-binding) lectin			Cellular Process	3.49562	10.8834	8.83804	52.9958	7.16728
VIT_19s0014g01370	curculin (mannose-binding) lectin			Cellular Process	3.29097	8.10941	9.61837	25.1121	6.93004
VIT_19s0014g04180	Curculin (mannose-binding) lectin			Cellular Process	1.3813	4.51347	3.29399	6.13085	3.41558
VIT_01s0026g01190	CW14			Cellular Process	9.72671	41.5526	26.1201	56.5855	28.8915
VIT_14s0066g02190	CW14			Cellular Process	28.2271	55.8624	26.6448	196.285	30.7358
VIT_13s0074g00450	DEMETER protein (DME)			Cellular Process	8.49698	25.7066	29.7007	46.0112	23.2223
VIT_09s0002g06890	dicyanin blue copper protein			Cellular Process	12.5502	76.4951	22.7193	178.008	33.2824
VIT_11s0016g00570	Dimethylaniline monooxygenase (N-oxide forming) 2	E1_14_13_8	vv11000Single_reactions	Cellular Process	0.0431265	0.62061	0.520094	4.32702	0.751806
VIT_05s0020g04110	ELIP1 (EARLY LIGHT-INDUCABLE PROTEIN)			Cellular Process	237.229	935.156	274.911	2101.57	650.309
VIT_00s2648g00010	FAD-dependent pyridine nucleotide-disulphide oxidoreductase			Cellular Process	16.922	69.6497	38.7994	158.332	33.088
VIT_12s0028g01780	FAD-linked oxidoreductase 1			Cellular Process	0.385376	1.35941	1.06946	0.838727	2.02155
VIT_13s0019g02110	fringe-related protein	K05948		Cellular Process	5.14857	15.1419	13.1089	23.2586	9.81014
VIT_14s0128g00570	germin			Cellular Process	0.345691	0.146749	0.835199	0	3.72347
VIT_17s0000g05360	germin			Cellular Process	106.758	327.372	195.346	679.653	161.495
VIT_07s0151g00640	globulin-1 S allele precursor			Cellular Process	2.01058	0.841701	0.461375	1.38418	0.375545
VIT_12s0034g01930	globulin-like protein			Cellular Process	0.819163	2.43022	1.32393	5.11226	1.27796
VIT_17s0000g09650	glyoxal oxidase			Cellular Process	5.33589	18.9646	14.3669	57.3736	11.9744
VIT_03s0063g02650	hydrolase, alpha/beta fold			Cellular Process	0.153712	0.608518	0.547033	1.16443	0.768646
VIT_04s0023g01850	hydrolase, alpha/beta fold			Cellular Process	0.15685	0.345834	0.248524	0.799699	0.255482
VIT_15s0024g00410	lectin			Cellular Process	9.22808	34.636	17.6809	80.5724	17.0239
VIT_12s0034g01950	legumin			Cellular Process	1.67089	4.65792	3.18704	9.11706	3.5096
VIT_00s0229g00090	matrix metalloproteinase			Cellular Process	1.56423	6.43076	3.59695	12.9595	3.94189
VIT_11s0052g01450	matrix metalloproteinase			Cellular Process	0.091273	0.398628	0.209075	1.23155	0.332678
VIT_16s0013g00210	metacaspase 1			Cellular Process	0.350419	1.64174	1.77024	4.03358	0.848454
VIT_01s0026g00900	metalloendoproteinase 1 precursor			Cellular Process	12.0576	50.3087	32.7283	160.391	32.7598
VIT_14s0066g01970	metalloendoproteinase 1 precursor			Cellular Process	0.517039	4.01073	3.35186	2.17625	1.59606
VIT_00s0459g00020	Metalloprotease			Cellular Process	0.56539	2.9658	1.91056	4.81222	1.66925
VIT_04s0044g00220	monooxygenase			Cellular Process	26.8199	167.782	74.0337	621.801	89.5203
VIT_04s0044g00270	Monooxygenase (MO3)			Cellular Process	2.01436	8.55184	4.51951	37.0078	6.32008
VIT_03s0091g00160	NtPRp27 secretory protein			Cellular Process	216.557	1134.39	621.787	1288.85	430.649
VIT_03s0091g00580	Peroxisomal membrane protein	K13348	vv44146Peroxisome	Cellular Process	7.59646	33.65	9.1863	232.879	12.7616
VIT_05s0049g01420	peroxisomal membrane protein PMP22			Cellular Process	5.13051	12.4895	13.1811	26.1612	9.87864
VIT_07s0005g05680	Tetratricopeptide repeat domain male sterility MS5			Cellular Process	0.16729	1.2345	0.809394	2.62819	0.683843
VIT_01s0010g00530	UDP-glucoronosyl and UDP-glucosyl transferase			Cellular Process	0.665408	1.29734	0.963213	3.05413	0.891157
VIT_06s0004g01670	UDP-glucoronosyl and UDP-glucosyl transferase			Cellular Process	8.17685	31.461	19.517	93.3128	16.2483
VIT_06s0004g07240	UDP-glucoronosyl and UDP-glucosyl transferase			Cellular Process	6.19948	16.2359	14.1879	34.3701	13.0814
VIT_06s0004g07250	UDP-glucoronosyl and UDP-glucosyl transferase			Cellular Process	0.174171	1.94811	1.0734	6.20225	1.11248
VIT_15s0046g00480	wax synthase	E2_3_1_75	vv11000Single_reactions	Cellular Process	0.245296	0.904016	0.184979	1.43112	0.34118
VIT_19s0090g01410	Wax synthase isoform 1	E2_3_1_75	vv11000Single_reactions	Cellular Process	1.48249	3.37548	2.6918	7.17985	2.31328
VIT_19s0090g01420	Wax synthase isoform 1	E2_3_1_75	vv11000Single_reactions	Cellular Process	1.07934	4.35496	2.53826	8.97351	1.87742
VIT_14s0066g01220	ATMYB66/WER/WER1 (WEREWOLF 1)	WEREWOLF_7	vv44110Cell_cycle vv60044MYB	Developmental Process	0.3145	0.49281	0.321487	1.64795	0.14264
VIT_08s0007g05500	condensin subunit 1	K06677	vv44110Cell_cycle	Developmental Process	0.196337	0.669802	0.16738	1.32625	0.326415
VIT_00s0194g00070	CONSTANS-LIKE 10	COL10_1	vv30009Flower_development vv34710Circadian_rhythm vv60014C2C2-CO	Developmental Process	21.0449	31.6205	25.0653	103.645	26.0576
VIT_12s0057g01350	CONSTANS-LIKE 9	COL9	vv30009Flower_development vv34710Circadian_rhythm vv60014C2C2-CO	Developmental Process	10.8631	26.925	14.5207	52.7483	12.8656
VIT_08s0040g00930	Cyclin B-type	CYCB1_2	vv44110Cell_cycle	Developmental Process	0.111251	0.352004	0.171443	0.678735	0.175409
VIT_13s0064g00590	cyclin-related	CYCREL	vv44110Cell_cycle	Developmental Process	0.227263	0.571591	0.405863	1.21835	0.304956
VIT_15s0046g03090	DTA2 (DOWNSTREAM TARGET OF AGL15 2)			Developmental Process	62.1433	157.986	107.641	302.697	104.916
VIT_08s0007g01270	dynein light chain LC6, flagellar outer arm	K10418	vv44810Regulation_of_actin_cytoskeleton	Developmental Process	5.64043	21.5662	6.83631	43.4734	6.55868
VIT_11s0016g03770	dynein light chain LC6, flagellar outer arm	K10418	vv44810Regulation_of_actin_cytoskeleton	Developmental Process	1.53818	5.57271	9.37268	10.03	3.49898
VIT_19s0014g02850	Dynein light subunit lc6, flagellar outer arm	K10418	vv44810Regulation_of_actin_cytoskeleton	Developmental Process	18.1966	107.961	57.6701	181.234	38.7941
VIT_00s0483g00050	EMB1674 (EMBRYO DEFECTIVE 1674) kinase interacting family protein	EMB1674_4	vv60087Orphans_KIP1_SANTA	Developmental Process	0.291473	0.893826	0.623695	1.74588	0.507507
VIT_00s1364g00020	EMB1674 (EMBRYO DEFECTIVE 1674) kinase interacting family protein	EMB1674_3	vv60087Orphans_KIP1_SANTA	Developmental Process	0.14053	0.574314	0.285147	1.11457	0.308963
VIT_18s0001g07610	EMB1674 (EMBRYO DEFECTIVE 1674) kinase interacting family protein	EMB1674_1	vv60087Orphans_KIP1_SANTA	Developmental Process	0.353899	1.31247	0.493972	11.3823	0.570961
VIT_08s0007g05580	embryo-abundant protein			Developmental Process	14.0276	76.8702	29.0853	304.165	37.3521
VIT_06s0004g03770	embryo-specific protein			Developmental Process	0.523042	1.11289	2.31616	1.32257	1.02417
VIT_14s0108g00290	FORMIN 8	FH8	vv44810Regulation_of_actin_cytoskeleton	Developmental Process	0.106706	0.259809	0.277502	0.682285	0.215811
VIT_19s0014g05040	formin homology 2 domain-containing protein 5	FH5	vv44810Regulation_of_actin_cytoskeleton	Developmental Process	11.694	22.6811	19.6852	76.4576	19.8441
VIT_14s0068g01360	GEM-like protein 5			Developmental Process	22.8624	57.634	23.0713	144.245	34.1419
VIT_18s0157g00020	GIGANTEA protein	GI	vv34710Circadian_rhythm	Developmental Process	44.3893	143.533	50.0113	283.213	78.4702
VIT_11s0016g01250	Growth-regulating factor 6	GRF6	vv60033GRF	Developmental Process	0.57775	1.00363	0.455316	3.09737	0.661568
VIT_16s0050g00670	kinesin motor	KMOTOR	vv44810Regulation_of_actin_cytoskeleton	Developmental Process	0.140275	0.297435	0.208823	0.70074	0.239736
VIT_07s0205g00140	kinesin motor protein	KMOTOR	vv44810Regulation_of_actin_cytoskeleton	Developmental Process	0.716539	1.48538	0.523718	3.09417	0.650592
VIT_05s0049g01350	Kinesin phragmoplast-associated kinesin-related protein 2 (PAKRP2)	PAKRP2	vv44810Regulation_of_actin_cytoskeleton	Developmental Process	1.15713	2.55972	2.14823	5.18149	1.67845
VIT_06s0004g03010	late embryogenesis abundant			Developmental Process	0.209958	0.523183	0.242785	2.41616	0.417839
VIT_19s0014g03410	late embryogenesis abundant protein			Developmental Process	0.608904	0.86773	0.575905	2.5864	0.573617
VIT_05s0020g03530	Late embryogenesis abundant protein D-34 (LEA D-34)			Developmental Process	2.9004	7.60779	2.07662	12.477	5.84556
VIT_14s0066g01710	Leaf senescence protein			Developmental Process	4.10734	10.6998	9.08324	23.0415	7.65802
VIT_13s0067g01180	Leaf senescence related			Developmental Process	0.350925	1.60918	0.832782	1.27361	0.758462
VIT_07s0129g01080	MICROTUBULE END BINDING PROTEIN 1 (EB1)	K10436	vv44810Regulation_of_actin_cytoskeleton	Developmental Process	0.2402	1.64929	1.44148	3.23887	1.11877
VIT_06s0004g07030	MRH1 (morphogenesis of root hair 1)			Developmental Process	0.171898	0.936585	0.488053	8.73197	0.542959
VIT_01s0011g02680	Myb-related protein 3R-1 (Plant c-MYB-like protein 1) MYB3R1	MYB3R1_5	vv44110Cell_cycle vv60044MYB	Developmental Process	0.959797	8.81829	3.81441	27.2845	2.52585
VIT_11s0016g03750	Myb-related protein 3R-1 (Plant c-MYB-like protein 1) MYB3R1	MYB3R1_3	vv44110Cell_cycle vv60044MYB	Developmental Process	1.17789	2.03134	1.07442	4.80249	1.84404
VIT_10s0071g00210	myosin VA (heavy chain 12, myoxin)	K10357	vv44810Regulation_of_actin_cytoskeleton	Developmental Process	28.9207	97.1385	62.0203	176.962	60.1581
VIT_05s0051g00050	Myosin-like protein XIB	MYOSINXIB	vv44810Regulation_of_actin_cytoskeleton	Developmental Process	0.132929	0.60621	0.314249	0.999531	0.40444
VIT_15s0046g01310	phytochrome A supressor spa1 (SPA1)	SPA1	vv34710Circadian_rhythm	Developmental Process	22.6181	44.9066	26.047	103.388	31.3978
VIT_03s0063g02670	RADIALIS-like protein 6	RADL6_1	vv30009Flower_development vv60044MYB	Developmental Process	1.61027	1.70362	7.12466	13.5023	6.52973
VIT_18s0001g12610	RADIALIS-like protein 6	RADL6_2	vv30009Flower_development vv60044MYB	Developmental Process	1.65846	5.30194	8.06985	19.7676	4.75312
VIT_17s0000g03260	reticulon (RTNLB9)			Developmental Process	0.348647	1.02185	1.81246	1.19641	0.818266
VIT_00s1395g00010	Root phototropism protein 3 (Non-phototropic hypocotyl protein 3)			Developmental Process	0.244487	0.739659	0.218178	1.36874	0.273703
VIT_05s0077g01750	SAG101 (SENESCENCE-ASSOCIATED GENE 101)			Developmental Process	0.154168	0.41798	0.282479	0.801784	0.424965
VIT_14s0066g01820	SAG101 (SENESCENCE-ASSOCIATED GENE 101)			Developmental Process	11.1608	25.4269	27.4785	72.0607	16.3654
VIT_14s0066g01830	SAG101 (SENESCENCE-ASSOCIATED GENE 101)			Developmental Process	1.53852	3.94718	3.91279	11.519	2.72138
VIT_14s0066g01840	SAG101 (SENESCENCE-ASSOCIATED GENE 101)			Developmental Process	0.595057	1.4717	1.71929	2.50339	1.01516
VIT_01s0011g05250	senescence-associated protein			Developmental Process	75.7265	274.164	137.726	1219.3	136.66
VIT_01s0146g00350	somatic embryogenesis protein kinase			Developmental Process	1.73136	4.91079	10.5804	6.19581	5.40717
VIT_10s0003g02280	SRG1 (SENESCENCE-RELATED GENE 1) oxidoreductase			Developmental Process	0.0828925	0.708079	0.400949	1.04867	0.186457
VIT_10s0116g00610	Tubulin alpha	K07374	vv44145Phagosome vv44810Regulation_of_actin_cytoskeleton	Developmental Process	0.685085	1.84374	0.91959	3.35551	2.64875
VIT_12s0057g00040	Tubulin alpha	K07374	vv44145Phagosome vv44810Regulation_of_actin_cytoskeleton	Developmental Process	4.27618	3.82665	2.21863	17.1171	8.76967
VIT_14s0108g00440	Tubulin alpha chain	K07374	vv44145Phagosome vv44810Regulation_of_actin_cytoskeleton	Developmental Process	0.161145	0.346928	0.784586	0.407597	0.770386
VIT_06s0004g05870	tubulin beta-3 chain	K07375	vv44145Phagosome vv44810Regulation_of_actin_cytoskeleton	Developmental Process	0.256565	0.419877	0.507583	1.22988	0.452273
VIT_17s0000g02450	Tubulin beta-6	K07375	vv44145Phagosome vv44810Regulation_of_actin_cytoskeleton	Developmental Process	0.130259	0.335484	0.597351	0.198368	0.19153
VIT_02s0025g03540	Tubulin beta-6 chain	K07375	vv44145Phagosome vv44810Regulation_of_actin_cytoskeleton	Developmental Process	2.696	5.13987	5.34497	11.5825	2.86636
VIT_01s0011g03370	Agenet domain-containing protein			DNA/RNA Metabolic Process	33.3591	56.3618	40.1477	143.614	46.0198
VIT_10s0042g01180	ARGONAUTE 2 (AGO2)			DNA/RNA Metabolic Process	0.624495	1.36793	1.70527	2.98126	1.36799
VIT_15s0048g02250	calcium ion binding protein			DNA/RNA Metabolic Process	0.0751632	0.399571	0.395119	1.0359	0.215566
VIT_04s0008g05850	CCR4-NOT transcription complex protein	K12581	vv23018RNA_degradation	DNA/RNA Metabolic Process	186.073	326.506	223.09	767.836	210.933
VIT_04s0008g07130	Chloroplast nucleoid DNA binding protein			DNA/RNA Metabolic Process	0.289996	1.50009	2.40516	22.3446	0.549748
VIT_04s0008g07140	Chloroplast nucleoid DNA binding protein			DNA/RNA Metabolic Process	0.94065	5.32392	6.55854	22.951	1.38103
VIT_12s0059g01070	chromosome associate protein subunit H			DNA/RNA Metabolic Process	0.0963705	0.325987	0.21916	0.548767	0.208595
VIT_05s0049g01140	chromosome condensation regulator protein	RCC1	vv50112Nuclear_pore_complex	DNA/RNA Metabolic Process	0.117754	0.232558	0.0889369	0.696842	0.176626
VIT_00s2213g00010	CTV.20			DNA/RNA Metabolic Process	0.352194	0.635431	0.45771	2.49998	0.213851
VIT_11s0016g05090	DEAD box RNA helicase	DEADBOX	vv23040Spliceosome vv50133Primary_active_transporter_cat_A9_to_A18	DNA/RNA Metabolic Process	1.1831	3.18527	1.59022	6.20782	1.85224
VIT_04s0044g01300	DNA cross-link repair protein			DNA/RNA Metabolic Process	3.7229	7.50369	8.25326	14.9973	5.81495
VIT_16s0039g00520	DNA helicase			DNA/RNA Metabolic Process	27.7732	61.7581	28.9591	116.434	45.9317
VIT_10s0116g00700	DNA helicase SNF2 domain-containing protein	SNF2HEL_12	vv60058SNF2	DNA/RNA Metabolic Process	43.079	95.7048	51.7439	187.416	65.313
VIT_01s0011g03440	DNA mismatch repair protein			DNA/RNA Metabolic Process	48.8128	365.687	120.2	1044.49	83.5011
VIT_09s0002g03180	DNA repair protein			DNA/RNA Metabolic Process	0.180779	0.226961	0.165969	0.969223	0.136309
VIT_14s0081g00670	DNA-binding protein			DNA/RNA Metabolic Process	0.987362	2.97385	1.37118	4.07763	1.37191
VIT_05s0165g00100	elongation factor 1-alpha	K03231	vv23013RNA_transport	DNA/RNA Metabolic Process	0.523734	1.44939	0.74342	4.37106	1.32896
VIT_08s0032g00760	eukaryotic translation initiation factor 2B family protein, putative, expressed	K03238	vv23013RNA_transport	DNA/RNA Metabolic Process	15.8368	77.4426	54.5558	140.902	51.7867
VIT_10s0042g00780	gag-pol polyprotein			DNA/RNA Metabolic Process	0.302112	0.748699	1.28545	0.859961	0.882976
VIT_07s0104g00960	histone H2AXb HTA3	H2AXb		DNA/RNA Metabolic Process	1.56092	3.21079	1.9809	10.3807	2.7123
VIT_13s0064g01340	histone H3			DNA/RNA Metabolic Process	3.08721	5.40043	4.97018	16.9049	4.14562
VIT_01s0011g03660	IMP dehydrogenase/GMP reductase	E1_1_1_205	vv10230Purine_metabolism	DNA/RNA Metabolic Process	50.2032	55.3326	42.1164	207.453	59.1197
VIT_07s0005g01430	PROLIFERA protein	K02210	vv23030DNA_replication vv44110Cell_cycle	DNA/RNA Metabolic Process	0.154411	0.656506	0.312462	1.2424	0.331883
VIT_08s0007g07440	PUMILIO 12 (APUM12)	PUM12_1	vv60018C3H	DNA/RNA Metabolic Process	1.19647	2.92949	1.47078	9.04858	2.42589
VIT_00s0226g00100	regulator of chromosome condensation (RCC1)	RCC1	vv50112Nuclear_pore_complex	DNA/RNA Metabolic Process	6.9517	20.3978	11.248	41.9565	13.54
VIT_08s0007g02810	Regulator of the ATPase vacuolar RAV2	RAV2	vv60001ABI3VP1	DNA/RNA Metabolic Process	3.46545	25.5293	13.3396	67.1154	14.4313
VIT_17s0000g02150	ribosomal protein L19	K02884	vv23010Ribosome	DNA/RNA Metabolic Process	0.42784	1.28506	0.515093	14.7029	0.788103
VIT_02s0012g03140	Ribosomal protein S7 30S	K02992	vv23010Ribosome	DNA/RNA Metabolic Process	1.75148	3.02379	3.62702	9.61823	2.64958
VIT_09s0070g00650	RNA polymerase beta''	K03046	vv23020RNA_polymerase	DNA/RNA Metabolic Process	1.33815	3.52897	2.56246	7.27052	4.53834
VIT_18s0122g01290	RWP-RK domain-containing protein	RWPRKDOM_4	vv60052RWP-RK	DNA/RNA Metabolic Process	18.2509	34.0663	32.5508	87.7914	31.5416
VIT_01s0010g02350	Serine/threonine protein phosphatase 2A 57 kDa regulatory subunit B' beta isoform	K11584	vv23015mRNA_surveillance_pathway	DNA/RNA Metabolic Process	24.5634	61.0719	43.6192	131.043	42.3955
VIT_19s0090g00420	Translation factor SUI1	K03113	vv23013RNA_transport	DNA/RNA Metabolic Process	539.615	1373.79	786.918	5263.71	705.946
VIT_08s0056g00180	translation initiation factor IF-2B subunit delta	K03680		DNA/RNA Metabolic Process	187.226	534.389	210.181	879.637	312.052
VIT_12s0055g00460	TUBBY LIKE PROTEIN 1 TLP10	TLP10_2	vv60063TUB	DNA/RNA Metabolic Process	52.0653	102.313	54.2671	249.46	54.6887
VIT_18s0001g15130	WD40 repeat protein			DNA/RNA Metabolic Process	20.4231	78.6566	67.8582	188.799	37.9887
VIT_09s0002g08460	8-amino-7-oxononanoate synthase	E2_3_1_47	vv10780Biotin_metabolism	Generation of Energy	11.3144	56.9083	40.4353	148.183	26.3845
VIT_00s0590g00010	cytochrome c biogenesis protein CcmE			Generation of Energy	14.8492	37.5327	27.2429	66.294	20.3319
VIT_16s0050g00980	FERRIC REDUCTION OXIDASE 2	FRO2	vv50105Transport_electron_carriers	Generation of Energy	1.95348	5.60033	2.90644	10.4288	3.14425
VIT_04s0008g00800	Ferrochelatase-2	E4_99_1_1	vv10860Porphyrin_and_chlorophyll_metabolism	Generation of Energy	42.3524	100.141	62.1685	202.954	51.8044
VIT_07s0104g01260	flavin-containing monooxygenase	E1_14_13_8	vv11000Single_reactions	Generation of Energy	41.2734	105.465	64.275	380.811	72.1792
VIT_02s0154g00160	flavin-containing monooxygenase family protein / FMO family protein	E1_14_13_8	vv11000Single_reactions	Generation of Energy	0.797751	3.81983	5.12098	11.2745	2.03208
VIT_03s0097g00710	glutamyl-tRNA reductase 1	E1_2_1_70	vv10860Porphyrin_and_chlorophyll_metabolism	Generation of Energy	28.4044	48.5588	27.4904	122.172	30.6299
VIT_03s0017g00650	GTP cyclohydrolase II	E3_5_4_25	vv10740Riboflavin_metabolism	Generation of Energy	82.1401	191.529	127.585	637.312	118.115
VIT_15s0021g01660	H(+)-ATPASE 11 AHA11	K01535	vv10190Oxidative_phosphorylation vv50131Primary_active_transporter_cat_A2_to_A4	Generation of Energy	0.221506	0.518586	0.189794	1.22	0.222832
VIT_00s0181g00180	LHCB3 (LIGHT-HARVESTING CHLOROPHYLL BINDING PROTEIN 3)	K08914	vv10196Photosynthesis_antenna_proteins vv50105Transport_electron_carriers	Generation of Energy	0.162931	0.609251	0.298135	2.59157	0.405361
VIT_00s0181g00200	LHCB3 (LIGHT-HARVESTING CHLOROPHYLL BINDING PROTEIN 3)	K08914	vv10196Photosynthesis_antenna_proteins vv50105Transport_electron_carriers	Generation of Energy	0.201942	0.517656	0.0992122	2.1952	0.318278
VIT_10s0003g02890	LHCII type I CAB-1	K08912	vv10196Photosynthesis_antenna_proteins vv50105Transport_electron_carriers vv50113Thylakoid_targeting_pathway	Generation of Energy	42.8925	81.2859	32.6026	282.48	55.1992
VIT_10s0003g02900	LHCII type I CAB-1	K08912	vv10196Photosynthesis_antenna_proteins vv50105Transport_electron_carriers vv50113Thylakoid_targeting_pathway	Generation of Energy	10.9474	20.4171	8.27105	77.2779	15.0625
VIT_19s0014g00160	LHCII type I CAB-1	K08912	vv10196Photosynthesis_antenna_proteins vv50105Transport_electron_carriers vv50113Thylakoid_targeting_pathway	Generation of Energy	2.32864	9.03776	2.44462	27.9124	3.42666
VIT_00s2376g00010	NADH dehydrogenase, putative	K03885	vv10190Oxidative_phosphorylation vv50134Primary_active_transporter_cat_D1	Generation of Energy	13.6309	57.0488	31.2405	128.078	24.831
VIT_00s0301g00090	NDA2 (ALTERNATIVE NAD(P)H DEHYDROGENASE 2)	K03885	vv10190Oxidative_phosphorylation vv50134Primary_active_transporter_cat_D1	Generation of Energy	1.19805	25.704	7.08949	385.69	6.43174
VIT_00s0250g00090	oxidoreductase, 2OG-Fe(II) oxygenase			Generation of Energy	2.70907	25.5676	24.5711	30.9854	10.3517
VIT_00s1995g00010	Phosphoenolpyruvate carboxykinase	E4_1_1_49	vv10020Citrate_cycle vv10620Pyruvate_metabolism vv10710Carbon_fixation	Generation of Energy	38.7356	107.754	117.795	226.566	79.0513
VIT_00s2576g00010	phosphoenolpyruvate carboxykinase	E4_1_1_49	vv10020Citrate_cycle vv10620Pyruvate_metabolism vv10710Carbon_fixation	Generation of Energy	25.7472	71.7018	78.3794	144.986	51.1484
VIT_08s0007g01560	photoassimilate-responsive protein			Generation of Energy	70.1111	498.1	171.488	1802.13	170.995
VIT_16s0050g00400	photoassimilate-responsive protein PAR-1a			Generation of Energy	1.97145	14.6366	9.75862	37.7974	10.1909
VIT_16s0050g00410	photoassimilate-responsive protein PAR-1a			Generation of Energy	1.44079	12.874	6.09545	57.3367	8.54592
VIT_16s0050g00430	photoassimilate-responsive protein PAR-1a			Generation of Energy	0.411848	2.56794	2.95258	8.21188	5.26545
VIT_19s0177g00200	Plastocyanin domain	K02638	vv10195Photosynthesis vv50113Thylakoid_targeting_pathway	Generation of Energy	0.224317	0.426073	1.47154	0.756935	0.493157
VIT_11s0016g05530	plastocyanin domain-containing protein	K02638	vv10195Photosynthesis vv50113Thylakoid_targeting_pathway	Generation of Energy	123.166	329.872	152.177	550.26	223.8
VIT_11s0037g00290	plastocyanin domain-containing protein	K02638	vv10195Photosynthesis vv50113Thylakoid_targeting_pathway	Generation of Energy	0.516073	6.43594	2.26521	1.75051	2.03482
VIT_00s0274g00090	quinone oxidoreductase	K03956	vv10190Oxidative_phosphorylation vv50134Primary_active_transporter_cat_D1	Generation of Energy	5.76974	49.463	56.337	40.3187	53.2225
VIT_07s0151g00260	Quinone-oxidoreductase, Chloroplast	K03956	vv10190Oxidative_phosphorylation vv50134Primary_active_transporter_cat_D1	Generation of Energy	10.1804	30.4269	23.0927	57.1903	28.5526
VIT_12s0028g02200	riboflavin kinase	E2_7_1_26	vv10740Riboflavin_metabolism	Generation of Energy	2.56686	7.18436	12.9184	9.36779	7.2541
VIT_13s0064g01470	urophorphyrin III methylase	E2_1_1_107	vv10860Porphyrin_and_chlorophyll_metabolism	Generation of Energy	10.3072	27.7303	9.70851	58.7225	12.9387
VIT_11s0052g01730	1-deoxy-D-xylulose-5-phosphate synthase	E2_2_1_7	vv10100Biosynthesis_of_steroids	Lipid Metabolic Process	0.163713	0.561888	0.802821	4.37172	0.178832
VIT_06s0004g06650	1-phosphatidylinositol-4,5-bisphosphate phosphodiesterase	E3_1_4_11	vv10562Inositol_phosphate_metabolism vv30001ABA_signaling vv34070Phosphatidylinositol_signaling_system	Lipid Metabolic Process	0.762387	1.79932	3.06266	1.9186	1.57415
VIT_14s0108g01670	Ac-CoA carboxylase	E6_4_1_2	vv10061Fatty_acid_biosynthesis vv10620Pyruvate_metabolism	Lipid Metabolic Process	1.61712	2.98299	5.76917	6.79293	3.23136
VIT_04s0079g00790	Acyl-CoA synthetases (Acyl-activating enzyme 11)	E6_2_1_3	vv10071Fatty_acid_metabolism vv50104Group_translocators	Lipid Metabolic Process	5.07749	22.5004	9.86529	53.5261	7.87327
VIT_01s0010g01720	aldose reductase	E1_1_1_21	vv10561Glycerolipid_metabolism	Lipid Metabolic Process	25.5336	57.0889	45.2427	106.073	38.5829
VIT_01s0010g01730	aldose reductase	E1_1_1_21	vv10561Glycerolipid_metabolism	Lipid Metabolic Process	25.9844	66.1851	57.323	120.441	48.2466
VIT_01s0011g03090	allene oxide cyclase	E5_3_99_6	vv10592alpha-Linolenic_acid_metabolism	Lipid Metabolic Process	6.04785	41.5965	6.25765	18.5845	8.19633
VIT_14s0083g00110	Allene oxide cyclase	E5_3_99_6	vv10592alpha-Linolenic_acid_metabolism	Lipid Metabolic Process	18.9146	92.9926	90.5439	178.651	43.3429
VIT_18s0001g11630	Allene oxide synthase	E4_2_1_92	vv10592alpha-Linolenic_acid_metabolism	Lipid Metabolic Process	40.9065	185.875	193.032	383.772	107.517
VIT_14s0066g01670	alpha-dioxygenase	K10529	vv10592alpha-Linolenic_acid_metabolism	Lipid Metabolic Process	0.132997	0.863586	1.70491	5.20981	1.61386
VIT_03s0063g01820	AOS (ALLENE OXIDE SYNTHASE)	E4_2_1_92	vv10592alpha-Linolenic_acid_metabolism	Lipid Metabolic Process	1.57712	6.25068	8.53626	21.8399	12.16
VIT_07s0141g00060	beta-ketoacyl-CoA-synthase	E2_3_1_41	vv10061Fatty_acid_biosynthesis	Lipid Metabolic Process	0.954455	4.64893	2.30991	2.67722	0.658874
VIT_18s0001g10810	carboxylesterase CXE	E3_1_1_1		Lipid Metabolic Process	0.881699	2.91154	1.5056	8.9118	1.33411
VIT_08s0040g00960	CXE carboxylesterase	E3_1_1_1		Lipid Metabolic Process	2.78229	14.5321	5.00054	14.8577	8.59288
VIT_13s0084g00130	CXE carboxylesterase	E3_1_1_1		Lipid Metabolic Process	18.7557	113.594	83.7438	544.662	55.0962
VIT_03s0063g00720	CXE carboxylesterase CXE10	E3_1_1_1		Lipid Metabolic Process	0.0766985	0.166447	0.0976129	1.31983	0.0479605
VIT_05s0049g01650	cyclopropane fatty acid synthase	E2_1_1_79	vv10271Methionine_metabolism	Lipid Metabolic Process	2.95603	5.35881	2.20545	15.9918	2.37831
VIT_10s0003g03170	CYP710A1 C-22 sterol desaturase	K09832	vv10100Biosynthesis_of_steroids	Lipid Metabolic Process	0.160668	0.509771	0.306756	1.30229	0.388566
VIT_07s0031g02840	Diacylglycerol kinase 2	E2_7_1_107	vv10561Glycerolipid_metabolism vv10564Glycerophospholipid_metabolism vv34070Phosphatidylinositol_signaling_system	Lipid Metabolic Process	12.6774	38.0286	16.817	116.199	17.8387
VIT_11s0037g01210	ECERIFERUM 1 (CER1 protein) Sterol desaturase			Lipid Metabolic Process	28.5136	90.8773	17.1085	153.044	47.2368
VIT_08s0007g07140	esterase/lipase/thioesterase family protein			Lipid Metabolic Process	0.623216	2.64254	0.92393	4.17421	1.26474
VIT_13s0158g00340	glycerol-3-phosphate dehydrogenase	E1_1_1_8	vv10564Glycerophospholipid_metabolism	Lipid Metabolic Process	9.80885	19.1073	13.1768	50.7398	13.8072
VIT_00s0616g00010	glycerol-3-phosphate permease	G3PP	vv50121Porters_cat_1_to_6	Lipid Metabolic Process	2.42223	4.49834	3.55992	10.603	3.11917
VIT_19s0090g01490	glycerophosphoryl diester phosphodiesterase	E3_1_4_46	vv10564Glycerophospholipid_metabolism	Lipid Metabolic Process	52.0142	107.723	90.0329	287.783	67.3407
VIT_07s0141g00360	lipase class 3			Lipid Metabolic Process	0.597434	4.7368	2.45672	27.8386	1.82395
VIT_10s0003g04210	lipase class 3			Lipid Metabolic Process	0.124102	0.963513	0.463779	1.94202	0.334761
VIT_16s0098g00460	lipase class 3			Lipid Metabolic Process	0.148039	1.01198	0.490152	1.38198	0.326629
VIT_12s0059g01480	lipase family			Lipid Metabolic Process	3.74455	12.3715	6.12738	21.5712	6.16648
VIT_01s0137g00700	lipase GDSL			Lipid Metabolic Process	0.425336	1.35052	0.845342	4.86596	0.76093
VIT_06s0009g01770	lipase GDSL			Lipid Metabolic Process	3.08934	9.45005	4.217	13.7532	3.64828
VIT_17s0000g06290	lipase GDSL			Lipid Metabolic Process	0.478154	1.34815	0.650238	3.43572	0.539165
VIT_09s0002g00510	lipase GDSL 1			Lipid Metabolic Process	0.360403	1.5922	2.12065	10.2345	2.04958
VIT_05s0020g04810	lipase GDSL 7	GLIP7	vv50101Channels_and_pores	Lipid Metabolic Process	0.379082	0.922601	1.0594	1.55316	0.873045
VIT_06s0004g01580	lipoxygenase	E1_13_11_12	vv10592alpha-Linolenic_acid_metabolism	Lipid Metabolic Process	0.145304	0.624633	0.451838	2.84378	0.521293
VIT_09s0002g01080	lipoxygenase	E1_13_11_12	vv10592alpha-Linolenic_acid_metabolism	Lipid Metabolic Process	32.1379	139.037	81.5087	647.701	69.465
VIT_13s0064g01490	lipoxygenase	E1_13_11_12	vv10592alpha-Linolenic_acid_metabolism	Lipid Metabolic Process	0.146825	0.17509	0.153608	0.618692	0.186778
VIT_14s0128g00780	lipoxygenase	E1_13_11_12	vv10592alpha-Linolenic_acid_metabolism	Lipid Metabolic Process	3.06973	10.8427	9.7824	54.6417	6.72107
VIT_14s0128g00790	lipoxygenase (LOX1)	E1_13_11_12	vv10592alpha-Linolenic_acid_metabolism	Lipid Metabolic Process	0.786804	2.51855	2.18116	12.0655	1.44232
VIT_06s0004g01470	lipoxygenase LOX1	E1_13_11_12	vv10592alpha-Linolenic_acid_metabolism	Lipid Metabolic Process	1.63252	12.0681	11.0723	22.1081	8.52687
VIT_04s0008g02980	Lupeol synthase	E5_4_99_8	vv10100Biosynthesis_of_steroids	Lipid Metabolic Process	3.04747	9.33946	4.88969	13.7227	3.6451
VIT_04s0008g03220	Lysophospholipase	E3_1_1_5	vv10564Glycerophospholipid_metabolism	Lipid Metabolic Process	30.8141	81.7102	50.0896	184.354	45.1782
VIT_13s0067g01120	omega-3 fatty acid desaturase, chloroplast, temperature-sensitive (FAD8)	K10257	vv11040Biosynthesis_of_unsaturated_fatty_acids	Lipid Metabolic Process	12.1811	63.1784	29.7989	271.178	25.3933
VIT_06s0061g00380	phosphatidate cytidylyltransferase	E2_7_7_41	vv10564Glycerophospholipid_metabolism vv34070Phosphatidylinositol_signaling_system	Lipid Metabolic Process	19.8269	42.3855	29.7453	98.3282	28.3468
VIT_08s0007g01510	phosphatidic acid phosphatase / PAP2	E3_1_3_4	vv10561Glycerolipid_metabolism vv10564Glycerophospholipid_metabolism vv10565Ether_lipid_metabolism vv10600Sphingolipid_metabolism	Lipid Metabolic Process	66.17	182.113	108.36	681.995	107.267
VIT_09s0002g06990	phosphatidic acid phosphatase / PAP2	E3_1_3_4	vv10561Glycerolipid_metabolism vv10564Glycerophospholipid_metabolism vv10565Ether_lipid_metabolism vv10600Sphingolipid_metabolism	Lipid Metabolic Process	1.11465	7.61607	4.35717	32.3642	4.08419
VIT_01s0011g04160	Phosphatidic acid phosphatase alpha	E3_1_3_4	vv10561Glycerolipid_metabolism vv10564Glycerophospholipid_metabolism vv10565Ether_lipid_metabolism vv10600Sphingolipid_metabolism	Lipid Metabolic Process	6.00282	16.6308	14.9807	27.3739	12.5168
VIT_11s0016g05360	phospholipase D alpha [Vitis vinifera]	PLDA1	vv10564Glycerophospholipid_metabolism vv10565Ether_lipid_metabolism vv30001ABA_signaling vv34020Calcium_signaling_pathway vv50110Protein_coat	Lipid Metabolic Process	0.275556	0.659697	0.263582	1.14936	0.320393
VIT_02s0025g04620	phospholipase D beta 1	PLDB1	vv10564Glycerophospholipid_metabolism vv10565Ether_lipid_metabolism vv34020Calcium_signaling_pathway vv50110Protein_coat	Lipid Metabolic Process	0.727853	1.29272	1.6403	3.30714	1.67371
VIT_08s0040g01200	short-chain type alcohol dehydrogenase			Lipid Metabolic Process	0.902267	3.44155	7.00091	3.68241	4.69836
VIT_00s0620g00010	triacylglycerol lipase	E3_1_1_3	vv10561Glycerolipid_metabolism	Lipid Metabolic Process	0.403144	1.94044	0.635983	12.8442	1.17262
VIT_18s0001g10410	triacylglycerol lipase	E3_1_1_3	vv10561Glycerolipid_metabolism	Lipid Metabolic Process	0.871452	12.4755	10.8512	25.4378	6.36221
VIT_00s0125g00160	no hit			no hit	6.66479	21.5708	19.7286	46.4932	13.9753
VIT_00s0160g00120	no hit			no hit	4.41906	14.4799	7.99531	37.7806	7.66786
VIT_00s0160g00130	no hit			no hit	5.90044	19.0909	14.4485	48.7874	13.2928
VIT_00s0179g00250	no hit			no hit	274.917	1055.12	610.662	2492.99	730.523
VIT_00s0184g00210	no hit			no hit	12.3889	27.9706	26.3486	60.522	23.0058
VIT_00s0187g00020	no hit			no hit	15.7652	22.7021	40.6252	63.9899	21.3574
VIT_00s0187g00060	no hit			no hit	20.7417	94.2423	77.1136	124.741	34.5359
VIT_00s0199g00310	no hit			no hit	9.33981	30.1312	7.20257	223.43	8.52835
VIT_00s0226g00170	no hit			no hit	12.0442	27.5495	46.2815	56.0698	26.2995
VIT_00s0256g00130	no hit			no hit	1.62628	8.09328	9.35295	5.73749	8.82953
VIT_00s0301g00060	no hit			no hit	10.1032	18.0595	16.2142	55.7228	12.1576
VIT_00s0477g00010	no hit			no hit	9.0617	28.3636	7.2617	204.113	9.14207
VIT_00s1955g00010	no hit			no hit	20.2517	74.9915	50.2914	188.279	47.8083
VIT_00s2342g00020	no hit			no hit	4.12913	7.53663	5.65944	36.6903	2.26082
VIT_00s2600g00010	no hit			no hit	0.952682	1.79186	0.749216	5.02762	1.37465
VIT_01s0010g00760	no hit			no hit	3.3487	25.3391	5.36364	100.294	6.33592
VIT_01s0010g00790	no hit			no hit	0.930568	3.54833	1.06362	11.0795	1.57802
VIT_01s0011g01350	no hit			no hit	4.01765	17.6182	5.10856	53.3696	6.03813
VIT_01s0011g01810	no hit			no hit	6.09317	39.2809	25.8696	117.785	23.3366
VIT_01s0011g03430	no hit			no hit	8.62902	291.674	88.8865	725.338	36.7471
VIT_01s0011g05240	no hit			no hit	313.372	984.27	543.446	4565.62	561.365
VIT_02s0012g01390	no hit			no hit	65.2792	128.984	68.8946	459.268	77.0249
VIT_02s0025g04870	no hit			no hit	4.85721	15.0114	13.6835	35.0145	8.15393
VIT_02s0033g01390	no hit			no hit	12.5913	62.0665	24.8963	231.306	35.0234
VIT_02s0087g00150	no hit			no hit	2.30321	2.70079	2.26429	10.1944	2.49696
VIT_02s0236g00100	no hit			no hit	196.155	310.243	245.869	1014.89	193.396
VIT_03s0017g01450	no hit			no hit	36.2107	155.181	43.6609	649.724	84.2934
VIT_03s0017g01460	no hit			no hit	77.3528	188.178	85.7208	627.238	157.206
VIT_03s0017g01940	no hit			no hit	282.227	774.662	565.366	2136.08	458.67
VIT_03s0063g00340	no hit			no hit	71.5064	54.7376	31.5824	636.904	60.9427
VIT_03s0063g00350	no hit			no hit	27.8654	29.234	14.7635	266.962	22.7062
VIT_03s0091g01040	no hit			no hit	236.438	530.914	375.878	1010.12	307.894
VIT_04s0008g00700	no hit			no hit	99.9254	164.016	223.796	512.583	138.858
VIT_04s0008g02470	no hit			no hit	1.45805	2.65945	0.985923	8.17086	1.89506
VIT_04s0008g07230	no hit			no hit	0.626278	1.41079	3.47637	25.4352	0.401743
VIT_05s0020g01450	no hit			no hit	0.199217	0.382064	0.493226	0.87114	0.210347
VIT_05s0020g04990	no hit			no hit	3.39413	16.9458	7.57492	86.4072	10.8019
VIT_05s0049g00600	no hit			no hit	1.82493	6.49516	8.26502	9.3812	14.8915
VIT_05s0077g00780	no hit			no hit	18.0656	63.2854	62.6402	75.9122	43.4716
VIT_05s0077g02350	no hit			no hit	32.0844	85.9656	61.4717	220.252	37.4851
VIT_05s0094g00160	no hit			no hit	71.2193	645.238	243.072	5171.53	294.152
VIT_06s0004g01990	no hit			no hit	6.63246	71.5895	54.1657	86.3952	46.433
VIT_06s0004g02010	no hit			no hit	27.2817	268.452	113.693	235.731	168.87
VIT_06s0009g03540	no hit			no hit	14.3464	21.5887	14.7365	83.3961	9.62823
VIT_07s0005g00780	no hit			no hit	0.409524	0.905951	0.362287	3.81381	0.524834
VIT_07s0005g02070	no hit			no hit	1.71299	12.5284	9.9324	35.4752	6.53755
VIT_07s0005g04320	no hit			no hit	8.05787	21.9344	10.717	62.2907	17.2169
VIT_07s0104g01130	no hit			no hit	3.65836	10.7716	9.78249	47.5917	7.38694
VIT_07s0104g01140	no hit			no hit	11.628	21.8936	11.5503	46.6776	21.3797
VIT_08s0007g05830	no hit			no hit	1.67294	13.3298	10.9326	78.6118	11.4748
VIT_08s0007g05840	no hit			no hit	5.69542	23.6511	28.2211	195.228	19.1264
VIT_08s0007g05940	no hit			no hit	5.27712	9.87099	7.71781	35.9012	6.58887
VIT_08s0007g08000	no hit			no hit	22.9098	45.7073	12.0665	213.982	15.5936
VIT_08s0007g08010	no hit			no hit	32.7466	66.3921	19.968	191.395	44.9381
VIT_08s0007g08040	no hit			no hit	34.6288	93.9898	43.4869	539.984	21.6959
VIT_08s0007g08740	no hit			no hit	11.8982	84.6785	40.9177	218.891	55.3878
VIT_08s0040g01820	no hit			no hit	100.189	97.7106	56.0338	410.265	53.8307
VIT_08s0058g01160	no hit			no hit	22.2854	58.9387	39.0845	133.023	18.4339
VIT_09s0002g00410	no hit			no hit	4.536	9.89609	12.175	29.1056	4.70338
VIT_09s0002g02970	no hit			no hit	217.348	1164.43	735.33	1030.39	766.893
VIT_09s0002g03350	no hit			no hit	0.207377	0.35307	0.19684	1.36613	0.251283
VIT_09s0002g03700	no hit			no hit	0.40603	1.43315	0.863413	3.63442	2.29836
VIT_09s0002g06400	no hit			no hit	135.334	276.435	199.902	1644.82	240.873
VIT_09s0002g07810	no hit			no hit	8.28428	24.9622	29.6244	54.7901	15.8491
VIT_09s0002g08110	no hit			no hit	0.359187	0.711101	0.457455	1.98271	0.404429
VIT_09s0054g00110	no hit			no hit	4.69885	27.5949	14.9836	93.3014	18.1364
VIT_09s0054g00560	no hit			no hit	6.11518	7.85438	4.43728	28.8929	4.45591
VIT_10s0003g03430	no hit			no hit	0.157343	1.10888	1.96675	1.02826	0.958748
VIT_10s0003g04080	no hit			no hit	3.08478	25.3923	25.9656	71.4679	20.4211
VIT_10s0116g00690	no hit			no hit	14.1887	29.981	15.8419	63.9515	20.3591
VIT_10s0116g01840	no hit			no hit	1.89288	6.21632	1.57402	16.3667	3.21544
VIT_11s0016g01620	no hit			no hit	0.0733324	1.25049	2.20772	1.45683	0.972466
VIT_11s0016g03800	no hit			no hit	0.133154	0.629121	0.395065	0.337475	0.348727
VIT_11s0016g04330	no hit			no hit	0.413286	2.26549	2.48705	3.54589	0.927111
VIT_11s0037g00940	no hit			no hit	170.505	929.578	379.805	479.608	365.615
VIT_12s0028g03790	no hit			no hit	216.977	345.057	231.638	1069.17	223.505
VIT_12s0035g01240	no hit			no hit	45.5226	107.572	38.1492	239.965	64.1072
VIT_12s0055g00380	no hit			no hit	153.54	761.654	431.513	1152.76	347.56
VIT_12s0057g00950	no hit			no hit	21.5723	38.4897	19.254	90.1733	17.3054
VIT_12s0059g01580	no hit			no hit	7.59296	42.6511	20.7145	154	19.6428
VIT_12s0059g01720	no hit			no hit	94.5258	525.907	344.312	1942.05	243.682
VIT_13s0019g01130	no hit			no hit	40.9187	48.0588	36.3557	187.273	21.596
VIT_13s0019g02100	no hit			no hit	36.8147	83.7198	95.5979	165.83	70.9231
VIT_13s0019g03520	no hit			no hit	11.5002	56.6443	74.8964	136.08	34.3957
VIT_13s0019g03530	no hit			no hit	4.63793	26.0195	11.9158	209.137	7.56704
VIT_13s0019g03630	no hit			no hit	1.47566	2.97946	2.08338	5.98683	2.19437
VIT_13s0019g03930	no hit			no hit	5.00972	16.949	37.0464	10.0732	12.6679
VIT_13s0019g04510	no hit			no hit	11.8434	31.0751	29.4231	65.4699	12.579
VIT_13s0064g01110	no hit			no hit	54.8503	124.542	45.97	406.347	60.2741
VIT_13s0067g02630	no hit			no hit	94.0525	349.497	164.513	873.708	147.85
VIT_13s0156g00150	no hit			no hit	128.683	219.452	132.609	1080.67	102.205
VIT_14s0036g00340	no hit			no hit	24.6958	43.906	47.6632	103.097	41.7565
VIT_14s0068g00190	no hit			no hit	0.592558	3.53002	2.45971	2.52598	2.60936
VIT_14s0068g00200	no hit			no hit	1.76647	8.37835	7.2992	4.8116	6.41473
VIT_14s0068g01270	no hit			no hit	103.229	430.953	288.242	970.327	198.599
VIT_14s0081g00190	no hit			no hit	4.72679	50.9675	33.1429	300.838	11.0978
VIT_14s0083g00250	no hit			no hit	3.24715	11.8789	19.7245	27.228	11.0919
VIT_15s0045g01370	no hit			no hit	114.491	241.646	154.995	480.363	164.77
VIT_15s0046g03420	no hit			no hit	5.7327	26.0311	22.8749	77.6801	8.65396
VIT_15s0048g01050	no hit			no hit	0.320081	1.7607	1.01691	1.63153	0.920419
VIT_15s0048g01080	no hit			no hit	43.3811	117.134	87.1162	552.128	94.2825
VIT_16s0013g00390	no hit			no hit	127.241	222.464	81.6609	797.922	82.1024
VIT_16s0013g00410	no hit			no hit	42.4265	66.4549	28.8352	171.998	22.4782
VIT_16s0013g00440	no hit			no hit	99.2341	159.724	73.7164	459.516	61.3164
VIT_16s0013g02160	no hit			no hit	16.3124	24.7568	11.2463	72.9672	17.1154
VIT_16s0022g00650	no hit			no hit	80.3867	151.418	95.5572	450.247	107.326
VIT_16s0039g02890	no hit			no hit	1.64072	8.30007	4.93217	7.74023	4.11417
VIT_16s0098g00600	no hit			no hit	72.0777	196.699	155.694	329.334	130.534
VIT_16s0098g01000	no hit			no hit	17.6585	34.449	14.6845	165.599	13.4767
VIT_17s0000g03160	no hit			no hit	251.955	657.427	438.378	1267.99	392.109
VIT_17s0000g03450	no hit			no hit	7.47836	11.309	7.52495	30.1087	9.74048
VIT_17s0000g03780	no hit			no hit	18.5236	74.5678	44.0392	110.946	27.5317
VIT_17s0000g04240	no hit			no hit	47.1959	171.605	112.312	499.24	77.9135
VIT_18s0001g01500	no hit			no hit	19.1091	26.2304	17.8244	93.2561	18.3635
VIT_18s0001g04640	no hit			no hit	33.5667	153.126	83.3907	935.92	83.4083
VIT_18s0001g04660	no hit			no hit	57.116	46.7794	43.436	326.764	37.8176
VIT_18s0001g05100	no hit			no hit	27.4232	100.811	69.443	151.839	55.7071
VIT_18s0001g06400	no hit			no hit	9.73257	35.6938	18.1012	221.875	21.9121
VIT_18s0001g06560	no hit			no hit	63.1618	212.2	42.0756	2218.93	80.8751
VIT_18s0001g06610	no hit			no hit	10.7082	36.3554	31.18	250.743	26.5988
VIT_18s0001g08350	no hit			no hit	1.27829	5.65736	4.83838	6.56473	1.31219
VIT_18s0001g08760	no hit			no hit	790.381	3244.76	1575.02	5905.95	1812.32
VIT_18s0001g10610	no hit			no hit	73.754	123.354	141.351	319.451	109.251
VIT_18s0001g14640	no hit			no hit	38.278	107.445	30.3866	315.058	53.3863
VIT_18s0001g14700	no hit			no hit	79.2802	179.786	112.243	435.581	115.346
VIT_18s0041g01630	no hit			no hit	4.16491	10.4964	8.12691	18.1764	9.25327
VIT_18s0072g00510	no hit			no hit	0.127571	0.384261	0.587018	0.440037	0.344482
VIT_18s0122g01250	no hit			no hit	125.911	294.047	157.552	517.995	140.377
VIT_18s0166g00060	no hit			no hit	193	309.869	175.019	902.058	180.957
VIT_18s0166g00070	no hit			no hit	1.19943	5.83973	2.3446	21.2286	2.31291
VIT_18s0166g00260	no hit			no hit	14.904	75.7544	34.9424	131.664	23.1075
VIT_19s0014g02130	no hit			no hit	0.999955	2.84854	1.39255	8.55514	1.28068
VIT_19s0014g02180	no hit			no hit	0.602691	2.26025	1.72263	7.42979	2.5557
VIT_19s0014g03310	no hit			no hit	30.2454	56.2888	35.5503	175.743	31.6049
VIT_19s0085g00610	no hit			no hit	0.477156	2.86767	1.13512	2.33033	0.942715
VIT_19s0090g00360	no hit			no hit	9.49324	21.6892	21.7691	114.899	20.7833
VIT_19s0090g00600	no hit			no hit	8.73243	56.7777	25.8748	388.065	22.4203
VIT_19s0140g00230	no hit			no hit	23.4749	58.1971	30.3004	214.357	23.1958
VIT_08s0007g04970	pentatricopeptide (PPR) repeat-containing			Pentatricopeptide (PPR) repeat-containing protein	1.6883	6.10741	3.02687	18.0836	2.98591
VIT_09s0002g00230	pentatricopeptide (PPR) repeat-containing protein			Pentatricopeptide (PPR) repeat-containing protein	1.5099	2.20521	1.75949	9.78973	1.60328
VIT_15s0046g02180	pentatricopeptide (PPR) repeat-containing protein			Pentatricopeptide (PPR) repeat-containing protein	3.01685	6.76433	4.55106	12.9447	3.39223
VIT_10s0116g00540	pentatricopeptide repeat-containing protein			Pentatricopeptide (PPR) repeat-containing protein	2.54128	5.12469	2.7988	11.3901	3.33042
VIT_18s0041g02010	12-oxophytodienoate reductase 1	E1_3_1_42	vv10592alpha-Linolenic_acid_metabolism	Response to Hormone Stimulus	0.650093	3.30078	3.04645	5.59498	3.10505
VIT_18s0041g02070	12-oxophytodienoate reductase 1	E1_3_1_42	vv10592alpha-Linolenic_acid_metabolism	Response to Hormone Stimulus	0.290361	1.86521	2.28219	16.6441	1.16061
VIT_18s0041g02020	12-oxophytodienoate reductase 2	E1_3_1_42	vv10592alpha-Linolenic_acid_metabolism	Response to Hormone Stimulus	1.49012	5.03572	2.9429	13.6554	4.17836
VIT_18s0041g02060	12-oxophytodienoate reductase 2	E1_3_1_42	vv10592alpha-Linolenic_acid_metabolism	Response to Hormone Stimulus	2.27842	6.65223	2.23414	14.1353	5.60598
VIT_12s0059g01380	1-aminocyclopropane-1-carboxylate oxidase 1	E1_14_17_4	vv10640Propanoate_metabolism vv30008Ethylene_signaling	Response to Hormone Stimulus	158.143	1096.9	303.238	5415.19	297.107
VIT_02s0025g00360	1-aminocyclopropane-1-carboxylate synthase	E4_4_1_14	vv10640Propanoate_metabolism vv30008Ethylene_signaling	Response to Hormone Stimulus	0.438323	0.587189	0.462021	10.1558	0.756984
VIT_08s0007g02530	ABA-responsive protein (HVA22) HVA22J	HVA22J	vv30001ABA_signaling	Response to Hormone Stimulus	1.30746	3.32045	1.77836	6.29715	1.96661
VIT_15s0046g02220	ACC synthase	E4_4_1_14	vv10640Propanoate_metabolism vv30008Ethylene_signaling	Response to Hormone Stimulus	0.24751	0.562047	0.144529	4.16428	0.804102
VIT_02s0033g01380	alternative oxidase	AOX1D	vv30001ABA_signaling	Response to Hormone Stimulus	22.6138	181.916	57.3916	538.496	69.0846
VIT_02s0033g01400	alternative oxidase 1a, (AOX1A)	AOX1A	vv30001ABA_signaling	Response to Hormone Stimulus	10.2782	36.2417	17.1951	125.236	20.7931
VIT_04s0008g02230	AP2 domain-containing transcription factor ORA47	ORA47	vv30008Ethylene_signaling vv60003AP2_EREBP	Response to Hormone Stimulus	0.27504	1.06265	0.383078	3.56949	0.0832724
VIT_06s0004g05120	ARR1 typeB	ARR1_3	vv30007Cytokinin_signaling vv60006ARR-B	Response to Hormone Stimulus	9.14725	7.49106	5.71074	45.8295	6.90196
VIT_04s0044g01880	Auxin Efflux Carrier	AUXEFF	vv50004Auxin_transport vv50125Porters_cat_66_to_94	Response to Hormone Stimulus	30.3062	174.909	86.3179	941.611	84.8882
VIT_08s0040g01230	auxin transport protein (PIN3)	PIN3	vv50004Auxin_transport vv50125Porters_cat_66_to_94	Response to Hormone Stimulus	0.34571	0.483681	0.52067	1.38349	0.608406
VIT_08s0007g01650	auxin-independent growth promoter			Response to Hormone Stimulus	3.24011	13.1972	7.38587	57.3255	7.15963
VIT_11s0016g01190	auxin-independent growth promoter			Response to Hormone Stimulus	31.8427	99.9195	72.1472	229.145	54.0476
VIT_14s0030g01970	Auxin-induced protein PCNT115	AUXREG	vv30003Auxin_signaling	Response to Hormone Stimulus	0.372366	1.03381	0.561527	2.2694	0.711846
VIT_06s0004g04150	auxin-regulated protein	AUXREG	vv30003Auxin_signaling	Response to Hormone Stimulus	7.71466	37.0568	14.0421	110.786	13.5411
VIT_12s0057g00420	auxin-responsive protein AIR12	AIR12	vv30003Auxin_signaling	Response to Hormone Stimulus	94.6165	366.442	158.558	1490.67	198.597
VIT_15s0048g00530	Auxin-responsive SAUR11	SAUR11	vv30003Auxin_signaling	Response to Hormone Stimulus	201.256	506.701	268.173	1137.68	317.982
VIT_16s0098g01150	Auxin-responsive SAUR29	SAUR29	vv30003Auxin_signaling	Response to Hormone Stimulus	27.6331	84.9308	26.9275	318.2	43.4615
VIT_10s0003g02620	AWPM19	AWPM19	vv30001ABA_signaling	Response to Hormone Stimulus	0.385742	2.52884	2.51202	3.21488	1.19324
VIT_03s0038g03430	Beta-expansin (EXPL2)	EXPL2	vv30003Auxin_signaling	Response to Hormone Stimulus	29.7427	35.332	19.2613	173.156	18.7814
VIT_12s0121g00430	BRASSINOSTEROID INSENSITIVE 1-associated receptor kinase 1	BAK1	vv30005Brassinosteroids_signaling vv34626Plant-pathogen_interaction	Response to Hormone Stimulus	9.74914	28.878	39.4893	31.0469	24.7294
VIT_06s0061g01400	CBF transcription factor [Vitis vinifera]	CBF1_1	vv30008Ethylene_signaling vv60003AP2_EREBP	Response to Hormone Stimulus	0.70692	1.6859	0.877094	4.62352	0.724627
VIT_19s0014g04940	Chitin-inducible gibberellin-responsive protein 1	CIGR1	vv30010Gibberellin_signaling vv60032GRAS	Response to Hormone Stimulus	71.647	147.9	92.0637	377.774	90.4388
VIT_18s0001g13200	cytokinin dehydrogenase 5 precursor	E1_5_99_12	vv10908Zeatin_biosynthesis	Response to Hormone Stimulus	0.349898	2.29196	1.07298	15.3931	1.19358
VIT_13s0019g02940	cytokinin-O-glucosyltransferase 2	E2_4_1_215	vv10908Zeatin_biosynthesis	Response to Hormone Stimulus	0.172755	0.482346	0.159568	0.716602	0.270062
VIT_18s0001g05910	cytokinin-O-glucosyltransferase 2	E2_4_1_215	vv10908Zeatin_biosynthesis	Response to Hormone Stimulus	0.289974	0.870933	1.49802	0.737737	0.53008
VIT_18s0001g06090	cytokinin-O-glucosyltransferase 2	E2_4_1_215	vv10908Zeatin_biosynthesis	Response to Hormone Stimulus	48.8501	174.087	40.835	372.709	70.4311
VIT_18s0001g06120	cytokinin-O-glucosyltransferase 2	E2_4_1_215	vv10908Zeatin_biosynthesis	Response to Hormone Stimulus	30.3802	79.6045	22.5046	319.449	32.1423
VIT_14s0006g02140	cytokinin-O-glucosyltransferase 3	E2_4_1_215	vv10908Zeatin_biosynthesis	Response to Hormone Stimulus	2.54983	5.11149	3.33599	10.8007	3.89808
VIT_13s0067g01960	Dehydration-responsive element-binding protein 2C	DREB2C	vv30008Ethylene_signaling vv60003AP2_EREBP	Response to Hormone Stimulus	13.0585	16.7458	9.54009	64.3669	12.1507
VIT_17s0000g07400	disease resistance protein (EDS1)	EDS1	vv30011Jasmonate_signaling	Response to Hormone Stimulus	1.51	4.80452	3.45076	11.9962	1.97497
VIT_16s0100g00380	DREB sub A-1 of ERF/AP2 transcription factor (CBF4)	DREB1A_1	vv30008Ethylene_signaling vv60003AP2_EREBP	Response to Hormone Stimulus	9.11579	5.18569	4.32592	22.4692	2.05495
VIT_11s0016g00660	DREB sub A-5 of ERF/AP2 transcription factor	ERF017	vv30008Ethylene_signaling vv60003AP2_EREBP	Response to Hormone Stimulus	2.13694	5.73209	1.88733	14.9386	0.837305
VIT_02s0025g04460	DWARF AND DELAYED FLOWERING 2	DDF2	vv30008Ethylene_signaling vv60003AP2_EREBP	Response to Hormone Stimulus	26.0687	27.9018	20.8464	116.321	7.838
VIT_17s0000g07420	EDS1 (ENHANCED DISEASE SUSCEPTIBILITY 1)	EDS1	vv30011Jasmonate_signaling	Response to Hormone Stimulus	0.369673	0.81314	1.11442	2.65264	0.411354
VIT_07s0141g00690	ERF (ethylene response factor) sub B-1 of ERF/AP2 transcription factor (ATERF-3)	ERF3_2	vv30008Ethylene_signaling vv60003AP2_EREBP	Response to Hormone Stimulus	1.61869	2.20353	3.496	14.9954	1.79882
VIT_10s0003g00580	ERF (ethylene response factor) sub B-3 of ERF/AP2 transcription factor (ATERF-2)	ERF1_5	vv30008Ethylene_signaling vv30011Jasmonate_signaling vv60003AP2_EREBP	Response to Hormone Stimulus	42.0734	67.2453	60.2433	263.036	45.9279
VIT_18s0001g06030	erg-1	ERG1	vv30008Ethylene_signaling vv30011Jasmonate_signaling	Response to Hormone Stimulus	2.29327	3.93958	3.00128	17.0306	1.71599
VIT_14s0081g00730	ethylene response factor ERF1	ERF1_6	vv30008Ethylene_signaling vv30011Jasmonate_signaling vv60003AP2_EREBP	Response to Hormone Stimulus	20.4065	38.5973	71.4923	85.0937	51.3715
VIT_05s0049g00490	ethylene response factor ERF14	ERF14_2	vv30008Ethylene_signaling vv60003AP2_EREBP	Response to Hormone Stimulus	1.77623	5.55083	8.49756	10.2148	5.20005
VIT_02s0234g00130	ETHYLENE RESPONSIVE ELEMENT BINDING FACTOR 1	ERF1_9	vv30008Ethylene_signaling vv30011Jasmonate_signaling vv60003AP2_EREBP	Response to Hormone Stimulus	123.964	251.262	177.937	654.181	146.825
VIT_15s0021g01630	ETHYLENE RESPONSIVE ELEMENT BINDING FACTOR 2	ERF2_1	vv30008Ethylene_signaling vv60003AP2_EREBP	Response to Hormone Stimulus	2.28835	9.30869	5.91548	45.3406	9.50779
VIT_19s0014g02240	ETHYLENE RESPONSIVE ELEMENT BINDING FACTOR 4	ERF4_1	vv60003AP2_EREBP	Response to Hormone Stimulus	31.8689	96.4538	34.454	152.354	33.6983
VIT_07s0005g03200	Ethylene-responsive transcription factor ERF098	ERF098_3	vv30008Ethylene_signaling vv60003AP2_EREBP	Response to Hormone Stimulus	0.574186	5.12228	2.67786	23.9909	1.61612
VIT_07s0005g03220	Ethylene-responsive transcription factor ERF098	ERF098_1	vv30008Ethylene_signaling vv60003AP2_EREBP	Response to Hormone Stimulus	10.1408	91.2347	35.4565	914.202	33.8879
VIT_03s0063g00460	Ethylene-responsive transcription factor ERF109	ERF109_2	vv30008Ethylene_signaling vv60003AP2_EREBP	Response to Hormone Stimulus	1.64212	3.05312	1.92772	15.645	0.640455
VIT_06s0004g00490	Ethylene-responsive transcription factor RELATED TO APETALA2 11	RAP2_11_4	vv30008Ethylene_signaling vv60003AP2_EREBP	Response to Hormone Stimulus	1.45586	3.11316	2.73791	6.11644	2.26989
VIT_18s0072g00260	Ethylene-responsive transcription factor RELATED TO APETALA2 6	RAP2_6	vv30008Ethylene_signaling vv60003AP2_EREBP	Response to Hormone Stimulus	77.9595	327.671	132.97	630.295	170.329
VIT_14s0108g00050	Ethylene-responsive transcription factor WRINKLED 1	WRINKLED1_2	vv30008Ethylene_signaling vv60003AP2_EREBP	Response to Hormone Stimulus	0.303254	0.541891	0.336286	2.18014	0.523536
VIT_08s0007g04680	expansin EXPA9	EXPA9	vv30003Auxin_signaling	Response to Hormone Stimulus	0.731499	3.04096	1.52811	3.61757	1.24918
VIT_02s0025g04700	Expansin7	EXPA7	vv30003Auxin_signaling	Response to Hormone Stimulus	0.476515	1.50959	0.163015	5.4579	0.688097
VIT_02s0012g00830	Expansin-like B1	EXPB1	vv30003Auxin_signaling	Response to Hormone Stimulus	2.31283	12.8885	14.4457	72.1241	10.3258
VIT_00s0309g00090	EXPANSIN-LIKE B1	EXPB1	vv30003Auxin_signaling	Response to Hormone Stimulus	0.490644	1.83001	1.60592	4.98871	0.570556
VIT_00s0271g00110	FLAVODOXIN-LIKE QUINONE REDUCTASE 1	FQR1	vv30003Auxin_signaling	Response to Hormone Stimulus	0.560762	1.98575	2.08965	2.89054	2.86634
VIT_19s0140g00140	GA 20-oxidase 2	E1_14_11_12	vv10904Diterpenoid_biosynthesis	Response to Hormone Stimulus	0.963195	10.0191	2.8381	30.3831	3.90351
VIT_12s0034g00640	GH3-like protein	AUXINBIOSYNTHESIS_GH3	vv11002Auxin_biosynthesis	Response to Hormone Stimulus	0.320599	0.332835	0.547013	4.19853	0.500885
VIT_15s0048g01320	gibberellin 20-oxidase	E1_14_11_12	vv10904Diterpenoid_biosynthesis	Response to Hormone Stimulus	0.39563	1.86394	0.533299	0.404892	0.589532
VIT_19s0140g00120	gibberellin 2-beta-dioxygenase 1	E1_14_11_13	vv10904Diterpenoid_biosynthesis	Response to Hormone Stimulus	73.5662	468.914	155.445	1662.49	167.982
VIT_04s0008g04940	gibberellin 3beta-hydroxylase3	E1_14_11_15	vv10904Diterpenoid_biosynthesis vv30001ABA_signaling	Response to Hormone Stimulus	0.773501	1.70578	1.02202	4.1162	1.00795
VIT_15s0048g01350	gibberellin receptor GID1L3	GID1C	vv30010Gibberellin_signaling	Response to Hormone Stimulus	6.77243	23.662	16.9773	83.4395	14.7825
VIT_15s0048g01390	gibberellin receptor GID1L3	GID1C	vv30010Gibberellin_signaling	Response to Hormone Stimulus	22.4276	91.3794	79.3776	277.145	58.2743
VIT_07s0005g04380	IAA12	IAA12	vv30003Auxin_signaling vv60008AUXIAA	Response to Hormone Stimulus	27.1608	39.8208	13.1298	129.332	24.1063
VIT_01s0026g00820	IAA-amino acid hydrolase 1 (ILR1)	K01463	vv11002Auxin_biosynthesis	Response to Hormone Stimulus	9.79414	22.6109	15.077	195.397	14.9171
VIT_18s0001g02570	IAA-amino acid hydrolase 6	IAR6	vv11002Auxin_biosynthesis	Response to Hormone Stimulus	4.53899	17.8277	14.7386	44.2778	9.81332
VIT_01s0011g02790	IDA (INFLORESCENCE DEFICIENT IN ABSCISSION)	IDA	vv30008Ethylene_signaling	Response to Hormone Stimulus	9.86628	19.9856	11.1042	105.758	14.0138
VIT_18s0001g12890	jasmonate O-methyltransferase	E2_1_1_141	vv10592alpha-Linolenic_acid_metabolism	Response to Hormone Stimulus	0.156262	1.01179	0.740763	20.8421	0.393959
VIT_10s0003g03790	Jasmonate ZIM domain-containing protein 8	JAZ8_2	vv30011Jasmonate_signaling vv60069ZIM	Response to Hormone Stimulus	3.4907	12.3845	6.24008	313.495	3.95732
VIT_10s0003g03800	Jasmonate ZIM domain-containing protein 8	JAZ8_1	vv30011Jasmonate_signaling vv60069ZIM	Response to Hormone Stimulus	0.604367	3.85224	2.52449	93.0602	0.899619
VIT_09s0002g00890	jasmonate ZIM-domain protein 1	JAZ1_2	vv30011Jasmonate_signaling vv60069ZIM	Response to Hormone Stimulus	121.91	338.915	194.481	764.252	183.498
VIT_11s0016g00710	jasmonate ZIM-domain protein 1	JAZ1_1	vv30011Jasmonate_signaling vv60069ZIM	Response to Hormone Stimulus	211.311	587.812	282.075	2685.81	304.465
VIT_02s0033g00700	nitrilase	E3_5_5_1	vv10460Cyanoamino_acid_metabolism vv10910Nitrogen_metabolism vv11002Auxin_biosynthesis	Response to Hormone Stimulus	0.413648	2.45032	3.47984	9.81566	2.51993
VIT_02s0033g00850	nitrilase	E3_5_5_1	vv10460Cyanoamino_acid_metabolism vv10910Nitrogen_metabolism vv11002Auxin_biosynthesis	Response to Hormone Stimulus	0.158286	0.289409	0.356363	0.903627	0.388317
VIT_02s0109g00430	nitrilase 4 (NIT4)	K13035	vv10910Nitrogen_metabolism	Response to Hormone Stimulus	0.0785252	1.40992	1.02066	2.84194	1.05571
VIT_02s0033g00670	nitrilase 4B	E3_5_5_1	vv10460Cyanoamino_acid_metabolism vv10910Nitrogen_metabolism vv11002Auxin_biosynthesis	Response to Hormone Stimulus	0.139123	1.72277	1.74953	5.13379	1.53754
VIT_02s0033g00770	nitrilase 4B	E3_5_5_1	vv10460Cyanoamino_acid_metabolism vv10910Nitrogen_metabolism vv11002Auxin_biosynthesis	Response to Hormone Stimulus	5.57485	10.739	12.3386	27.8843	9.24273
VIT_14s0108g00020	PIN8 (PIN-FORMED 8); auxin:hydrogen symporter/ transporter	PIN8	vv50004Auxin_transport vv50125Porters_cat_66_to_94	Response to Hormone Stimulus	0.167754	0.498425	0.768996	1.19126	0.643176
VIT_11s0016g04750	potassium channel AKT1	AKT1	vv30001ABA_signaling vv50101Channels_and_pores	Response to Hormone Stimulus	15.8622	57.4616	23.2261	86.1653	36.003
VIT_16s0098g00900	pseudo-response regulator 5 (APRR5)	APRR5_1	vv30007Cytokinin_signaling vv34710Circadian_rhythm vv60050PseudoARR-B	Response to Hormone Stimulus	55.4153	84.3889	46.1327	244.589	64.9689
VIT_15s0048g02540	pseudo-response regulator 9 (APRR9)	APRR9	vv30007Cytokinin_signaling vv60050PseudoARR-B	Response to Hormone Stimulus	36.1831	73.8271	30.646	253.766	51.1465
VIT_01s0146g00480	TIFY 9 (Jasmonate ZIM domain-containing protein 10)	JAZ10	vv30011Jasmonate_signaling vv60069ZIM	Response to Hormone Stimulus	5.26996	42.5691	25.3033	256.052	18.4949
VIT_07s0005g03230	transcription factor TSRF1	ERF1_4	vv30008Ethylene_signaling vv30011Jasmonate_signaling vv60003AP2_EREBP	Response to Hormone Stimulus	69.2291	185.526	177.218	405.781	117.863
VIT_07s0031g01070	ascorbate oxidase	E1_10_3_3	vv10053Ascorbate_and_aldarate_metabolism vv50109Incompletely_characterized_transport_systems	Response to Stress	4.11141	27.9723	12.8023	94.8886	16.446
VIT_07s0031g01130	ascorbate oxidase	E1_10_3_3	vv10053Ascorbate_and_aldarate_metabolism vv50109Incompletely_characterized_transport_systems	Response to Stress	4.61122	19.7129	7.97924	70.8508	11.3125
VIT_01s0026g01870	Avr9/Cf-9 induced kinase 1			Response to Stress	1.76607	8.73606	3.39008	23.8607	3.41228
VIT_09s0002g01110	Avr9/Cf-9 induced kinase 1			Response to Stress	0.106248	0.211241	0.185573	1.62406	0.249622
VIT_11s0016g01060	Avr9/Cf-9 induced kinase 1			Response to Stress	2.92933	15.7015	5.62692	50.5803	8.03847
VIT_01s0011g06140	Avr9/Cf-9 rapidly elicited protein			Response to Stress	14.5651	58.5968	22.9413	249.042	22.0299
VIT_09s0002g00220	Avr9/Cf-9 rapidly elicited protein 132			Response to Stress	15.1927	50.7983	25.1153	157.796	28.053
VIT_14s0068g00740	avr9/Cf-9 rapidly elicited protein 146			Response to Stress	0.796966	2.95174	2.07159	5.87361	1.60347
VIT_00s0347g00040	Avr9/Cf-9 rapidly elicited protein 20			Response to Stress	2.71913	5.44909	1.49851	63.8702	2.50269
VIT_12s0134g00240	Avr9/Cf-9 rapidly elicited protein 20			Response to Stress	134.352	134.094	56.7345	834.269	64.7045
VIT_19s0014g04650	Avr9/Cf-9 rapidly elicited protein 20			Response to Stress	61.3684	96.2274	61.3732	466.108	48.1496
VIT_18s0001g03620	Avr9/Cf-9 rapidly elicited protein 284			Response to Stress	7.4977	16.3927	6.86001	48.9627	9.85566
VIT_14s0171g00150	Avr9/Cf-9 rapidly elicited protein 57			Response to Stress	9.12354	24.676	5.21554	60.3669	14.0323
VIT_05s0077g01540	Bet v I allergen			Response to Stress	156.313	916.542	1200.33	1490.33	915.522
VIT_13s0067g01940	Bet v I allergen	RCAR10	vv30001ABA_signaling	Response to Stress	4.1962	12.2129	19.6529	77.3002	11.6216
VIT_01s0011g05100	Bet v I allergen family			Response to Stress	0.418386	1.13742	0.69042	3.42917	0.559202
VIT_08s0056g00290	Calcium-binding allergen Bet v 3 (Bet v III)	K13448	vv34626Plant-pathogen_interaction	Response to Stress	39.3182	166.455	163.685	401.746	90.222
VIT_11s0118g00540	calcium-binding EF hand			Response to Stress	8.85995	17.9304	10.3243	39.6998	10.6817
VIT_14s0108g01000	calcium-binding EF hand			Response to Stress	50.9039	143.275	45.842	1056.9	58.4183
VIT_01s0026g02590	calcium-binding EF hand	K13448	vv34626Plant-pathogen_interaction	Response to Stress	3.92474	25.5974	8.61489	161.217	13.5233
VIT_06s0080g00450	calcium-binding EF hand family protein	K13448	vv34626Plant-pathogen_interaction	Response to Stress	45.4956	70.5698	51.8597	236.52	51.7311
VIT_01s0010g02950	Calcium-binding EF-hand	K13448	vv34626Plant-pathogen_interaction	Response to Stress	0.632633	4.36644	2.01077	29.3669	1.15117
VIT_01s0010g02970	Calcium-binding EF-hand	K13448	vv34626Plant-pathogen_interaction	Response to Stress	0.665745	6.53062	3.63621	29.747	1.78943
VIT_01s0010g03040	Calcium-binding EF-hand	K13448	vv34626Plant-pathogen_interaction	Response to Stress	0.577047	3.18082	0.6804	21.9922	0.57279
VIT_19s0014g03970	Calcium-binding EF-hand			Response to Stress	0.488563	3.59374	4.61478	3.49557	3.90771
VIT_05s0102g00450	calcium-binding protein	K13448_MSS3	vv34626Plant-pathogen_interaction	Response to Stress	9.70595	14.1342	10.7319	44.0813	6.29643
VIT_01s0010g02930	calmodulin	K02183	vv34020Calcium_signaling_pathway vv34626Plant-pathogen_interaction	Response to Stress	2.50882	17.544	5.43667	171.29	3.33418
VIT_01s0010g02940	calmodulin	K02183	vv34020Calcium_signaling_pathway vv34626Plant-pathogen_interaction	Response to Stress	1.19513	6.30895	1.07827	91.7262	1.86482
VIT_02s0012g02060	calmodulin	K02183	vv34020Calcium_signaling_pathway vv34626Plant-pathogen_interaction	Response to Stress	0.200282	0.538099	0.566783	1.31495	0.311387
VIT_04s0023g01100	Calmodulin	K02183	vv34020Calcium_signaling_pathway vv34626Plant-pathogen_interaction	Response to Stress	3.5656	12.4002	12.8922	55.0761	15.5785
VIT_05s0020g04420	calmodulin	K02183	vv34020Calcium_signaling_pathway vv34626Plant-pathogen_interaction	Response to Stress	54.2308	211.182	57.416	968.545	89.2552
VIT_18s0001g11830	Calmodulin	K02183	vv34020Calcium_signaling_pathway vv34626Plant-pathogen_interaction	Response to Stress	9.18686	9.49598	2.85938	39.6258	5.26197
VIT_17s0000g03390	Calmodulin binding protein	K02183	vv34020Calcium_signaling_pathway vv34626Plant-pathogen_interaction	Response to Stress	8.7368	40.0818	11.9915	139.122	10.6999
VIT_00s0179g00280	Calmodulin-8 (CAM8)	K02183	vv34020Calcium_signaling_pathway vv34626Plant-pathogen_interaction	Response to Stress	0.226994	1.34442	1.38107	2.07187	1.59468
VIT_13s0074g00760	calmodulin-binding			Response to Stress	1.57395	4.81216	4.47524	7.3805	3.9421
VIT_14s0036g01400	calmodulin-binding			Response to Stress	0.10638	0.322816	0.113712	0.875837	0.124261
VIT_14s0108g01450	calmodulin-binding			Response to Stress	11.0744	28.5672	29.0009	74.0329	21.0904
VIT_03s0063g00880	calmodulin-binding protein			Response to Stress	15.2954	49.4158	30.1346	109.39	40.6612
VIT_09s0002g04560	calmodulin-binding protein			Response to Stress	9.67144	42.1767	20.8289	108.118	17.1853
VIT_11s0206g00070	calmodulin-binding protein	K02183	vv34020Calcium_signaling_pathway vv34626Plant-pathogen_interaction	Response to Stress	20.5192	43.3029	22.241	97.2284	24.7286
VIT_11s0206g00080	calmodulin-binding protein	K02183	vv34020Calcium_signaling_pathway vv34626Plant-pathogen_interaction	Response to Stress	3.58345	6.67364	3.72797	15.2095	4.41692
VIT_14s0060g01470	calmodulin-binding protein	K02183	vv34020Calcium_signaling_pathway vv34626Plant-pathogen_interaction	Response to Stress	23.8325	59.0586	30.4631	204.377	35.3993
VIT_17s0000g03370	calmodulin-binding protein	K02183	vv34020Calcium_signaling_pathway vv34626Plant-pathogen_interaction	Response to Stress	27.0419	121.048	58.2148	223.721	54.0714
VIT_18s0001g11130	calmodulin-binding protein AR781			Response to Stress	156.679	275.994	280.495	645.237	232.761
VIT_16s0098g01070	calmodulin-binding protein family			Response to Stress	0.0486189	0.165684	0.358236	0.586323	0.283782
VIT_06s0004g00690	calmodulin-binding region IQ			Response to Stress	0.108664	0.772552	0.285091	17.3877	0.309593
VIT_04s0008g01070	calmodulin-binding region IQD6			Response to Stress	31.3545	59.2747	60.8735	302.209	49.6944
VIT_09s0002g01680	calmodulin-binding region IQD6			Response to Stress	0.171396	0.365388	0.237983	0.85222	0.173229
VIT_11s0016g01970	calmodulin-binding region IQD6			Response to Stress	1.28634	6.94685	2.54932	86.1948	4.48774
VIT_08s0007g05810	Calmodulin-binding, plant			Response to Stress	0.697784	1.77625	1.3783	5.84509	1.42254
VIT_15s0045g00920	CC-NBS-LRR class	K13453	vv34627R_proteins_from_Plant-pathogen_interaction	Response to Stress	0.0438769	0.201744	0.102877	1.07294	0.145482
VIT_15s0045g00980	CC-NBS-LRR class	K13453	vv34627R_proteins_from_Plant-pathogen_interaction	Response to Stress	0.0638832	0.145521	0.0851159	0.565802	0.074445
VIT_14s0036g00260	cc-nbs-lrr resistance protein			Response to Stress	0.16973	0.373924	0.547273	0.704219	0.255117
VIT_14s0171g00040	Cf-2 gene	K13466	vv34626Plant-pathogen_interaction	Response to Stress	0.2867	0.88908	1.1354	1.61028	0.578874
VIT_14s0171g00050	Cf-2 gene	K13466	vv34626Plant-pathogen_interaction	Response to Stress	0.246204	1.33235	0.959169	1.47829	0.673209
VIT_18s0089g00650	Cf-2.2	K13470	vv34626Plant-pathogen_interaction	Response to Stress	0.349789	0.882441	0.689763	5.24861	0.479442
VIT_12s0057g00870	Cf-2.3	K13446	vv34626Plant-pathogen_interaction	Response to Stress	0.354281	1.36446	1.60045	0.580931	0.760869
VIT_14s0030g00570	Copine BON3 (BONZAI 3)	BON3		Response to Stress	0.0836074	0.407845	0.412902	0.367601	0.627104
VIT_12s0034g01870	cupin			Response to Stress	13.8171	34.3312	36.1304	61.4868	26.1387
VIT_03s0038g04390	Dehydrin 1			Response to Stress	0.485258	1.0001	0.863149	3.36785	0.738866
VIT_06s0004g01000	Dirigent protein			Response to Stress	4.58335	38.5219	44.4917	105.253	19.2088
VIT_06s0004g01020	Dirigent protein			Response to Stress	14.5799	137.076	88.6667	525.156	57.8262
VIT_06s0004g01030	dirigent protein			Response to Stress	27.1049	238.639	165.451	759.507	125.141
VIT_17s0000g04880	Dirigent protein			Response to Stress	4.547	29.4495	19.4884	110.098	7.09868
VIT_06s0004g01010	dirigent protein pDIR9			Response to Stress	84.4212	1124.7	934.932	2391.5	455.764
VIT_00s0421g00040	disease resistance family protein			Response to Stress	0.878502	2.93149	3.69627	2.28629	3.09682
VIT_00s0316g00010	Disease resistance protein	K13466	vv34626Plant-pathogen_interaction	Response to Stress	0.364908	1.01035	1.30505	2.30557	0.973923
VIT_01s0026g01200	disease resistance protein			Response to Stress	0.225492	1.29797	0.46576	6.80561	0.379526
VIT_09s0002g07680	Disease resistance protein			Response to Stress	0.24057	0.874353	1.26874	2.74277	0.684009
VIT_09s0002g07750	disease resistance protein			Response to Stress	0.913754	2.90222	4.37022	9.01347	2.24088
VIT_09s0070g00640	disease resistance protein			Response to Stress	3.5801	10.9011	14.7852	32.1093	7.54049
VIT_11s0118g00080	disease resistance protein			Response to Stress	0.447145	1.4619	0.964869	2.3894	0.875921
VIT_11s0118g00160	Disease resistance protein			Response to Stress	0.344782	1.46692	0.844848	4.02245	0.781922
VIT_13s0158g00170	Disease resistance protein	K13475	vv34627R_proteins_from_Plant-pathogen_interaction	Response to Stress	0.857982	1.40235	0.568084	4.26207	0.784179
VIT_14s0068g02290	Disease resistance protein	K13466	vv34626Plant-pathogen_interaction	Response to Stress	0.287025	0.758772	0.873881	1.23057	0.549129
VIT_03s0038g01770	disease resistance protein (CC-NBS-LRR class)			Response to Stress	4.48389	21.4842	10.2561	35.6767	10.5717
VIT_07s0197g00170	disease resistance protein (CC-NBS-LRR class)	K13475	vv34627R_proteins_from_Plant-pathogen_interaction	Response to Stress	16.4225	41.0917	28.8335	122.26	26.3453
VIT_13s0019g00380	disease resistance protein (NBS class)	K13475	vv34627R_proteins_from_Plant-pathogen_interaction	Response to Stress	0.751254	1.9348	1.1478	4.0103	1.18132
VIT_13s0084g00720	disease resistance protein (NBS class)			Response to Stress	0.377022	0.963191	0.706558	1.77714	0.827485
VIT_00s0515g00020	disease resistance protein (NBS-LRR class)	K13475	vv34627R_proteins_from_Plant-pathogen_interaction	Response to Stress	1.27819	3.93298	2.77332	6.45402	2.05576
VIT_00s2178g00010	disease resistance protein (NBS-LRR class)	K13453	vv34627R_proteins_from_Plant-pathogen_interaction	Response to Stress	1.29932	4.08466	3.93879	10.4411	2.29758
VIT_01s0011g00990	disease resistance protein (NBS-LRR class)	K13457	vv34626Plant-pathogen_interaction	Response to Stress	0.214863	2.299	1.84824	9.75867	1.47095
VIT_03s0017g00900	disease resistance protein (NBS-LRR class)	K13453	vv34627R_proteins_from_Plant-pathogen_interaction	Response to Stress	0.149949	0.354154	0.446519	0.955277	0.350095
VIT_03s0017g00920	disease resistance protein (NBS-LRR class)	K13453	vv34627R_proteins_from_Plant-pathogen_interaction	Response to Stress	0.392431	0.965022	1.27965	3.12874	0.775261
VIT_05s0102g00940	disease resistance protein (NBS-LRR class)	K13453	vv34627R_proteins_from_Plant-pathogen_interaction	Response to Stress	0.916351	2.83863	2.66206	8.26869	2.08393
VIT_05s0102g01010	disease resistance protein (NBS-LRR class)	K13453	vv34627R_proteins_from_Plant-pathogen_interaction	Response to Stress	0.128226	0.234459	0.457596	0.956167	0.332807
VIT_05s0102g01030	disease resistance protein (NBS-LRR class)	K13453	vv34627R_proteins_from_Plant-pathogen_interaction	Response to Stress	1.09128	2.83193	3.53916	8.83035	1.89597
VIT_09s0018g00480	disease resistance protein (NBS-LRR class)	K13460	vv34627R_proteins_from_Plant-pathogen_interaction	Response to Stress	0.271964	0.538822	0.484801	1.60553	0.36895
VIT_14s0066g00760	disease resistance protein (NBS-LRR class)			Response to Stress	1.7714	4.60009	4.26935	7.94548	3.80159
VIT_15s0024g00400	disease resistance protein (NBS-LRR class)	K13475	vv34627R_proteins_from_Plant-pathogen_interaction	Response to Stress	5.10201	16.7848	9.59472	42.3632	10.0945
VIT_15s0045g00640	disease resistance protein (NBS-LRR class)	K13453	vv34627R_proteins_from_Plant-pathogen_interaction	Response to Stress	0.0962867	0.447213	0.207953	1.3879	0.148229
VIT_15s0045g00680	disease resistance protein (NBS-LRR class)	K13453	vv34627R_proteins_from_Plant-pathogen_interaction	Response to Stress	0.0835961	0.359571	0.161484	1.24351	0.110148
VIT_15s0045g00880	disease resistance protein (NBS-LRR class)	K13453	vv34627R_proteins_from_Plant-pathogen_interaction	Response to Stress	0.157277	0.492373	0.179604	1.7975	0.262844
VIT_15s0045g01020	disease resistance protein (NBS-LRR class)	K13453	vv34627R_proteins_from_Plant-pathogen_interaction	Response to Stress	0.113976	0.60845	0.21748	2.04382	0.33545
VIT_19s0027g01780	disease resistance protein (NBS-LRR class)	K13460	vv34627R_proteins_from_Plant-pathogen_interaction	Response to Stress	0.375011	0.525653	0.325991	1.52777	0.477837
VIT_00s0160g00100	disease resistance protein (TIR-NBS-LRR class			Response to Stress	2.27009	11.9233	9.02668	32.5287	8.39817
VIT_00s0160g00310	disease resistance protein (TIR-NBS-LRR class			Response to Stress	0.636395	0.427997	0.980808	2.97418	1.04084
VIT_00s0487g00010	disease resistance protein (TIR-NBS-LRR class)			Response to Stress	2.79073	2.80317	2.83192	11.5639	2.83035
VIT_00s0487g00030	disease resistance protein (TIR-NBS-LRR class)	K13475	vv34627R_proteins_from_Plant-pathogen_interaction	Response to Stress	2.3057	5.12383	3.34247	14.4296	3.0594
VIT_07s0197g00130	disease resistance protein (TIR-NBS-LRR class)			Response to Stress	6.24654	14.7605	10.0273	41.0954	9.04487
VIT_07s0197g00210	disease resistance protein (TIR-NBS-LRR class)	RPROT	vv34627R_proteins_from_Plant-pathogen_interaction	Response to Stress	0.155069	0.355493	0.307411	0.759684	0.226941
VIT_07s0197g00240	disease resistance protein (TIR-NBS-LRR class)	RPROT	vv34627R_proteins_from_Plant-pathogen_interaction	Response to Stress	2.77625	3.34789	2.67885	18.2698	2.79938
VIT_10s0071g00130	disease resistance protein (TIR-NBS-LRR class)	RPROT	vv34627R_proteins_from_Plant-pathogen_interaction	Response to Stress	0.727667	3.28133	2.10366	11.5018	1.43251
VIT_10s0071g00150	disease resistance protein (TIR-NBS-LRR class)	RPROT	vv34627R_proteins_from_Plant-pathogen_interaction	Response to Stress	4.21671	18.1613	11.0937	70.5026	10.366
VIT_10s0071g00190	disease resistance protein (TIR-NBS-LRR class)	RPROT	vv34627R_proteins_from_Plant-pathogen_interaction	Response to Stress	1.02548	4.14975	2.03338	13.4207	2.20856
VIT_18s0072g01230	disease resistance protein (TIR-NBS-LRR class)	K13477	vv34627R_proteins_from_Plant-pathogen_interaction	Response to Stress	0.306	0.466447	0.339509	1.31251	0.401075
VIT_15s0045g00810	disease resistance protein RPR1			Response to Stress	0.136443	0.46157	0.0599501	1.23566	0.299259
VIT_14s0081g00780	disease resistance protein RPS2	RPROT	vv34627R_proteins_from_Plant-pathogen_interaction	Response to Stress	0.306038	0.808955	1.28365	1.5971	0.774349
VIT_04s0008g07260	EDR2 (enhanced disease resistance 2)			Response to Stress	34.2029	94.1857	43.6455	147.171	49.2457
VIT_01s0011g05430	Fw2.2 ORFX			Response to Stress	0.431656	0.942874	0.314684	2.2737	1.54318
VIT_08s0007g02360	harpin inducing protein 1-like 9			Response to Stress	123.669	311.702	147	1339	147.955
VIT_15s0046g00430	Harpin-induced 1			Response to Stress	6.23788	10.0754	6.97571	29.2963	5.84331
VIT_04s0069g01010	harpin-induced protein			Response to Stress	20.2899	81.8335	26.7745	155.612	50.8851
VIT_06s0009g01620	harpin-induced protein			Response to Stress	83.6493	257.192	142.869	800.561	108.08
VIT_06s0061g00850	harpin-induced protein			Response to Stress	0.11504	0.372379	1.06536	0.462799	0.517584
VIT_10s0116g00300	harpin-induced protein-related / HIN1-related / harpin-responsive protein-related			Response to Stress	0.134225	0.372173	0.630081	0.532891	0.422428
VIT_14s0171g00070	Hcr2-0B			Response to Stress	0.644846	2.08275	1.42291	6.97671	1.34495
VIT_18s0001g13510	Hcr2-p6			Response to Stress	1.21331	2.58693	1.76027	5.6392	1.42125
VIT_19s0027g01230	Hcr9-9E	K13470	vv34626Plant-pathogen_interaction	Response to Stress	1.63608	6.08147	5.18498	8.17099	5.13094
VIT_00s0397g00020	HcrVf1 protein			Response to Stress	0.357948	1.04407	0.462532	2.7862	0.490265
VIT_01s0010g03210	HcrVf1 protein			Response to Stress	2.14054	14.5159	10.6333	29.2161	6.85247
VIT_10s0071g00230	HcrVf1 protein			Response to Stress	0.286164	1.6786	0.357946	2.05515	0.403798
VIT_14s0068g02300	HcrVf1 protein			Response to Stress	1.05145	3.69574	2.70114	11.1443	2.44617
VIT_05s0029g01000	HcrVf3 protein			Response to Stress	6.0121	21.4236	11.6927	49.9	12.3291
VIT_16s0050g00170	HcrVf3 protein	K13466	vv34626Plant-pathogen_interaction	Response to Stress	0.0821776	0.291282	0.153834	0.850464	0.184143
VIT_16s0050g00200	HcrVf3 protein	K13466	vv34626Plant-pathogen_interaction	Response to Stress	0.621411	5.13377	2.71748	7.92998	2.35385
VIT_07s0031g00670	HEAT SHOCK FACTOR 4	HSF4	vv60037HSF	Response to Stress	40.4543	129.721	128.215	262.455	111.408
VIT_01s0026g00910	heat shock protein			Response to Stress	50.6209	151.96	104.58	851.181	93.6303
VIT_04s0008g01490	heat shock protein Cytosolic class II low molecular weight	K13993	vv24141Protein_processing_in_endoplasmic_reticulum	Response to Stress	9.17565	26.1859	21.8909	37.2793	10.335
VIT_12s0028g01410	heat shock transcription factor A4A	HSFA4A_3	vv60037HSF	Response to Stress	45.6001	101.154	58.418	265.613	56.0375
VIT_10s0597g00050	heat shock transcription factor B2A	HSFB2A_3	vv60037HSF	Response to Stress	1.649	3.14668	2.29376	12.6566	3.86108
VIT_08s0007g08750	heat shock transcription factor B3	HSFB3	vv60037HSF	Response to Stress	11.8166	78.9306	47.1753	189.27	55.5929
VIT_08s0007g03900	heat stress transcription factor A3	HSFA3	vv60037HSF	Response to Stress	7.25319	13.224	5.45357	35.0162	7.00144
VIT_14s0066g01240	L-aspartate oxidase	E1_4_3_16	vv10252Alanine_and_aspartate_metabolism vv10760Nicotinate_and_nicotinamide_metabolism	Response to Stress	31.2604	55.5232	58.2313	177.385	54.5718
VIT_18s0001g11820	LIM domain containing protein	LIMUIM_1	vv60040LIM	Response to Stress	41.7986	91.0124	56.889	230.571	58.4544
VIT_01s0011g05090	Major latex-like protein 34			Response to Stress	11.6451	40.2169	37.2314	129.586	26.3556
VIT_19s0014g02120	Metallothionein			Response to Stress	32.0591	103.041	40.6636	402.376	46.6693
VIT_03s0063g02120	minor allergen			Response to Stress	5.88634	12.1559	8.16557	29.4462	8.67503
VIT_06s0004g03100	MLO1	K08472		Response to Stress	46.6684	247.263	100.724	573.348	109.156
VIT_13s0019g04060	MLO1	K08472		Response to Stress	12.3417	85.0849	53.149	195.89	50.6403
VIT_08s0040g02180	Mlo3	K08472		Response to Stress	4.31633	11.3095	4.26591	18.7888	5.75419
VIT_08s0040g02170	MLO6 (MILDEW RESISTANCE LOCUS O 6)	K08472		Response to Stress	9.82486	46.4329	30.574	134.513	29.3539
VIT_10s0003g00410	MLO6 (MILDEW RESISTANCE LOCUS O 6)	K08472		Response to Stress	10.0723	23.9049	11.3062	61.9599	11.4268
VIT_12s0035g02190	MLO-like protein 13	K08472		Response to Stress	0.396325	1.93262	0.559025	2.61989	0.729092
VIT_19s0014g05430	NDR1 (NON RACE-SPECIFIC DISEASE RESISTAnce)			Response to Stress	26.1036	51.0479	25.321	158.985	22.8913
VIT_18s0001g03400	nematode resistance-like protein			Response to Stress	0.196756	0.81762	0.387231	2.71709	0.371606
VIT_18s0001g03410	nematode resistance-like protein	K13477	vv34627R_proteins_from_Plant-pathogen_interaction	Response to Stress	3.85426	10.6708	4.91846	29.276	6.82305
VIT_18s0117g00360	nematode resistance-like protein	K13477	vv34627R_proteins_from_Plant-pathogen_interaction	Response to Stress	3.25032	7.36419	5.08886	18.2232	5.06246
VIT_13s0067g00260	nematode-resistance protein			Response to Stress	247.025	512.828	277.281	1307.47	364.418
VIT_01s0011g02750	Nudix hydrolase 1			Response to Stress	4.38591	6.14247	2.73801	18.6105	1.87328
VIT_08s0058g00170	Nudix hydrolase 15, mitochondrial precursor (AtNUDT15)			Response to Stress	2.79275	8.22752	10.1376	17.0652	5.31696
VIT_17s0000g02050	Nudix hydrolase 17			Response to Stress	21.5273	20.7998	22.8693	99.7965	11.1043
VIT_14s0006g00300	Nudix hydrolase 18			Response to Stress	7.93768	22.3895	8.63146	84.7527	8.43092
VIT_12s0057g01110	Nudix hydrolase 2			Response to Stress	12.0017	27.8689	16.5927	57.1976	23.1578
VIT_11s0016g02860	Nudix hydrolase 8			Response to Stress	0.771291	2.52817	3.72901	6.64333	2.40441
VIT_02s0025g04250	Osmotin			Response to Stress	6.01216	31.0524	35.8213	115.286	20.1385
VIT_02s0025g04280	Osmotin			Response to Stress	9.91743	38.5363	59.4779	23.2887	30.3254
VIT_02s0025g04260	osmotin [Vitis vinifera]			Response to Stress	3.04021	14.878	18.4354	58.4234	11.8679
VIT_18s0001g10830	patatin			Response to Stress	7.72041	27.672	39.1239	39.4067	29.638
VIT_18s0001g10850	patatin			Response to Stress	0.140704	4.08645	3.03501	9.30924	1.55239
VIT_05s0077g01530	pathogenesis protein 10 [Vitis vinifera]			Response to Stress	301.46	1967.2	2040.8	2874.05	1697.93
VIT_05s0077g01570	pathogenesis protein 10 [Vitis vinifera]			Response to Stress	1157.63	4383.3	7795.21	5599.7	5183.17
VIT_05s0077g01690	pathogenesis protein 10 [Vitis vinifera]			Response to Stress	19.7079	131.16	114.707	1098	116.338
VIT_05s0077g01550	pathogenesis protein 10.3 [Vitis quinquangularis]			Response to Stress	47.8315	215.841	452.001	250.962	398.459
VIT_05s0077g01560	pathogenesis protein 10.3 [Vitis quinquangularis]			Response to Stress	399.616	1653.26	3086.59	1881.71	2058.89
VIT_03s0088g00700	Pathogenesis related protein 1 precursor (pr1 gene)	PRP1	vv30011Jasmonate_signaling vv34626Plant-pathogen_interaction	Response to Stress	0.668109	20.9554	23.1393	21.169	7.19816
VIT_03s0088g00710	pathogenesis-related protein 1 precursor (PRP 1)	PRP1	vv30011Jasmonate_signaling vv34626Plant-pathogen_interaction	Response to Stress	15.3489	165.365	131.871	299.157	89.7261
VIT_03s0088g00810	pathogenesis-related protein 1 precursor (PRP 1)	PRP1	vv30011Jasmonate_signaling vv34626Plant-pathogen_interaction	Response to Stress	47.1398	113.459	188.655	170.179	105.069
VIT_12s0055g01010	peroxidase	E1_11_1_7	vv10360Phenylalanine_metabolism vv10680Methane_metabolism	Response to Stress	1.41049	4.12357	13.1518	5.38009	7.04419
VIT_12s0055g01030	peroxidase	E1_11_1_7	vv10360Phenylalanine_metabolism vv10680Methane_metabolism	Response to Stress	0.0774969	0.321985	0.82466	1.03543	0.42816
VIT_01s0010g02020	peroxidase (EC 1.11.1.7), anionic	E1_11_1_7	vv10360Phenylalanine_metabolism vv10680Methane_metabolism	Response to Stress	0.095994	0.803252	0.204717	0.733622	0.588111
VIT_18s0072g00160	Peroxidase 12	E1_11_1_7	vv10360Phenylalanine_metabolism vv10680Methane_metabolism	Response to Stress	95.2179	336.722	196.175	671.971	183.447
VIT_18s0001g06890	peroxidase GvPx2b, class III [Vitis vinifera]	E1_11_1_7	vv10360Phenylalanine_metabolism vv10680Methane_metabolism	Response to Stress	9.73203	55.112	77.0786	110.565	63.3877
VIT_12s0057g00510	phototropic-responsive NPH3			Response to Stress	0.0632241	0.138037	0.0592104	0.646814	0.0742685
VIT_14s0060g02320	respiratory burst oxidase protein B (ATRBOHB)	RBOHB	vv34626Plant-pathogen_interaction vv50105Transport_electron_carriers	Response to Stress	10.3077	65.6376	44.6766	310.056	38.2848
VIT_01s0150g00440	respiratory burst oxidase protein D (RBOHD)	RBOHD	vv34626Plant-pathogen_interaction vv50105Transport_electron_carriers	Response to Stress	0.802266	3.80064	2.29411	13.5018	2.27028
VIT_09s0002g00600	RPP27 (RESISTANCE TO PERONOSPORA PARASITICA 27)			Response to Stress	0.332309	5.52091	2.19904	6.38024	1.87369
VIT_14s0060g02390	SRC2/SRC2 (SOYBEAN GENE REGULATED BY COLD-2)			Response to Stress	8.89341	30.5838	9.80829	119.96	10.0548
VIT_16s0050g01390	SRC2/SRC2 (SOYBEAN GENE REGULATED BY COLD-2)			Response to Stress	1.93882	10.5631	7.68433	40.143	3.1822
VIT_03s0088g00620	stress-induced			Response to Stress	9.92953	10.4217	9.00373	40.9021	7.58109
VIT_02s0025g04310	Thaumatin			Response to Stress	284.897	1626.66	2078.9	1269.97	1129.58
VIT_02s0025g04320	thaumatin			Response to Stress	41.7447	134.547	83.3884	259.638	65.4596
VIT_02s0025g04230	thaumatin [Vitis vinifera]			Response to Stress	1.55447	42.2079	36.9871	115.75	14.919
VIT_18s0001g11930	Thaumatin SCUTL2			Response to Stress	0.221196	0.654078	0.24253	1.35543	0.420966
VIT_02s0025g04330	Thaumatin VVTL1 [Vitis vinifera]			Response to Stress	25.4195	124.461	131.559	175.196	69.4752
VIT_18s0001g06240	TIR-NBS disease resistance	K13477	vv34627R_proteins_from_Plant-pathogen_interaction	Response to Stress	3.253	5.34305	3.38057	13.4163	3.78417
VIT_12s0034g01300	TIR-NBS-LRR disease resistance			Response to Stress	4.42905	17.2255	11.8714	40.3193	12.7644
VIT_12s0034g01320	TIR-NBS-LRR disease resistance			Response to Stress	9.52622	22.7656	12.1994	45.9953	15.6487
VIT_00s0160g00330	TIR-NBS-LRR disease resistance			Response to Stress	0.343344	1.15015	0.741362	3.3398	0.831996
VIT_00s0335g00020	TIR-NBS-LRR disease resistance			Response to Stress	2.52393	6.50035	5.50265	16.1385	6.13301
VIT_18s0001g03260	TIR-NBS-LRR disease resistance	K13477	vv34627R_proteins_from_Plant-pathogen_interaction	Response to Stress	0.245311	0.559133	0.584236	1.21391	0.468089
VIT_12s0034g00760	TIR-NBS-LRR type R protein 7	K13477	vv34627R_proteins_from_Plant-pathogen_interaction	Response to Stress	0.418575	1.38752	0.937706	2.862	1.18069
VIT_00s0160g00320	TIR-NBS-LRR type R protein 7			Response to Stress	1.3957	5.50683	3.41335	9.79679	4.39181
VIT_18s0041g02120	TIR-NBS-LRR type R protein 7	K13477	vv34627R_proteins_from_Plant-pathogen_interaction	Response to Stress	3.16998	6.9253	6.32715	13.4063	5.96633
VIT_00s0160g00090	TIR-NBS-LRR-TIR disease resistance protein			Response to Stress	0.72926	3.07111	2.62313	8.4648	2.64485
VIT_00s0184g00120	TIR-NBS-LRR-TIR disease resistance protein	K13477	vv34627R_proteins_from_Plant-pathogen_interaction	Response to Stress	0.678188	3.07531	2.33833	7.20064	2.17748
VIT_12s0034g01310	TIR-NBS-LRR-TIR disease resistance protein	K13477	vv34627R_proteins_from_Plant-pathogen_interaction	Response to Stress	8.20036	13.8322	10.5678	36.0953	10.5786
VIT_18s0001g03710	TIR-NBS-LRR-TIR disease resistance protein	K13477	vv34627R_proteins_from_Plant-pathogen_interaction	Response to Stress	14.4267	41.9503	29.2368	66.8538	28.5962
VIT_00s0160g00110	TIR-NBS-TIR type disease resistance protein			Response to Stress	0.68152	3.49349	2.10997	8.45819	2.21522
VIT_18s0089g00080	TIR-NBS-TIR type disease resistance protein			Response to Stress	0.8178	2.11817	1.39257	4.40941	1.38549
VIT_08s0007g01430	universal stress protein (USP) family protein			Response to Stress	396.235	1452.91	823.743	2542.06	726.91
VIT_18s0001g03470	Flavonol synthase Vitis vinifera	E1_14_11_23	vv10941Flavonoid_biosynthesis	Secondary Metabolic Process	5.83279	15.8243	4.36025	25.597	9.6284
VIT_18s0001g04280	(-)-germacrene D synthase	E4_2_3_22	vv10900Terpenoid_biosynthesis	Secondary Metabolic Process	4.75369	43.8422	65.3211	41.0142	53.4972
VIT_18s0001g04530	(-)-germacrene D synthase	E4_2_3_22	vv10900Terpenoid_biosynthesis	Secondary Metabolic Process	0.28397	0.965736	1.33433	0.548895	1.38539
VIT_16s0039g00570	10-deacetylbaccatin III 10-O-acetyltransferase	E2_3_1_167	vv10904Diterpenoid_biosynthesis	Secondary Metabolic Process	7.24382	15.6837	10.9585	37.7965	7.51596
VIT_02s0025g03660	4-coumarate-CoA ligase	E6_2_1_12	vv10940Phenylpropanoid_biosynthesis vv50104Group_translocators	Secondary Metabolic Process	40.3994	133.043	69.5277	371.835	70.6251
VIT_11s0052g01090	4-coumarate-CoA ligase 2	E6_2_1_12	vv10940Phenylpropanoid_biosynthesis vv50104Group_translocators	Secondary Metabolic Process	21.9288	92.3152	74.0348	298.215	49.9965
VIT_16s0039g02040	4-coumarate-CoA ligase 3	E6_2_1_12	vv10940Phenylpropanoid_biosynthesis vv50104Group_translocators	Secondary Metabolic Process	22.377	87.8406	53.363	169.728	42.2465
VIT_19s0090g00140	5-alpha-taxadienol-10-beta-hydroxylase	E1_14_13_76	vv10904Diterpenoid_biosynthesis	Secondary Metabolic Process	0.419919	2.59121	1.0948	3.42921	1.36461
VIT_03s0017g02000	anthocyanidin 3-O-glucosyltransferase	E2_4_1_115	vv10942Anthocyanin_biosynthesis	Secondary Metabolic Process	14.7651	56.8025	57.4545	116.523	42.8353
VIT_03s0017g02110	Anthocyanidin 3-O-glucosyltransferase	E2_4_1_115	vv10942Anthocyanin_biosynthesis	Secondary Metabolic Process	27.3298	118.939	104.27	270.091	84.2691
VIT_08s0007g02920	ATAN11 (ANTHOCYANIN11)			Secondary Metabolic Process	2.72766	9.62485	3.19545	12.861	4.13884
VIT_15s0021g02170	chalcone and stilbene synthase	E2_3_1_74	vv10941Flavonoid_biosynthesis	Secondary Metabolic Process	0.163782	0.530351	0.513262	0.687768	0.474715
VIT_13s0067g03820	chalcone isomerase [Vitis vinifera]	E5_5_1_6	vv10941Flavonoid_biosynthesis	Secondary Metabolic Process	340.986	1166.31	1168.69	1878.58	713.537
VIT_01s0011g06440	chalcone reductase	CHALR	vv10941Flavonoid_biosynthesis	Secondary Metabolic Process	0.263338	0.840211	2.2412	1.31218	2.48066
VIT_03s0038g01460	chalcone synthase	E2_3_1_74	vv10941Flavonoid_biosynthesis	Secondary Metabolic Process	0.654413	2.59864	1.44926	10.3253	1.53016
VIT_16s0100g00860	chalcone synthase	E2_3_1_74	vv10941Flavonoid_biosynthesis	Secondary Metabolic Process	16.1486	189.489	97.4668	2295.28	79.0752
VIT_14s0068g00930	chalcone synthase 1	E2_3_1_74	vv10941Flavonoid_biosynthesis	Secondary Metabolic Process	1.37853	14.5327	3.98479	18.0598	4.93527
VIT_14s0068g00920	chalcone synthase 2	E2_3_1_74	vv10941Flavonoid_biosynthesis	Secondary Metabolic Process	2.22197	29.6366	7.54129	45.3615	12.7455
VIT_11s0078g00290	cinnamate 4-hydroxylase	E1_14_13_11	vv10360Phenylalanine_metabolism vv10940Phenylpropanoid_biosynthesis	Secondary Metabolic Process	1.59439	9.47071	10.4246	13.6908	7.6779
VIT_02s0012g01570	cinnamoyl-CoA reductase	E1_2_1_44	vv10940Phenylpropanoid_biosynthesis	Secondary Metabolic Process	75.8865	285.196	208.371	880.865	157.171
VIT_14s0066g01150	cinnamoyl-CoA reductase	E1_2_1_44	vv10940Phenylpropanoid_biosynthesis	Secondary Metabolic Process	54.974	180.784	125.18	801.53	116.073
VIT_00s2071g00010	cis-prenyltransferase	E2_5_1_31	vv10900Terpenoid_biosynthesis	Secondary Metabolic Process	0.140169	0.845489	0.273721	3.21542	0.261248
VIT_07s0151g01070	copalyl diphosphate synthase	E5_5_1_12	vv10904Diterpenoid_biosynthesis	Secondary Metabolic Process	1.56968	13.9236	13.8401	39.5563	6.32687
VIT_18s0076g00340	CYP707A3			Secondary Metabolic Process	1.35658	5.97032	1.78989	22.4237	2.01755
VIT_18s0089g00700	CYP714A1			Secondary Metabolic Process	4.34804	20.5539	15.8774	24.011	9.25135
VIT_16s0050g00480	CYP715A1			Secondary Metabolic Process	0.182995	0.762757	0.365122	13.3029	0.893851
VIT_06s0004g06480	CYP71E	E1_14_13_73	vv10902Monoterpenoid_biosynthesis	Secondary Metabolic Process	15.1239	59.1752	33.6155	170.446	27.8644
VIT_02s0012g02340	CYP76C4			Secondary Metabolic Process	0.0447247	0.288953	0.207439	0.582919	0.202037
VIT_01s0011g00350	CYP78A5			Secondary Metabolic Process	0.501273	0.840749	1.25542	2.43959	0.982168
VIT_00s0790g00020	CYP81D2			Secondary Metabolic Process	15.0237	53.6888	67.8234	30.827	42.7475
VIT_15s0046g02380	CYP86A8			Secondary Metabolic Process	0.232576	0.596818	0.288722	1.60102	0.334126
VIT_18s0001g00030	CYP87A2			Secondary Metabolic Process	3.92633	24.4696	20.2399	58.6711	12.3234
VIT_15s0048g01950	CYP87A3			Secondary Metabolic Process	7.59892	45.2533	61.1801	72.1254	42.1993
VIT_15s0048g01960	CYP87A3			Secondary Metabolic Process	34.3419	180.101	255.654	309.677	190.394
VIT_16s0039g01060	CYP89A2			Secondary Metabolic Process	21.6257	44.5743	31.3144	97.7101	29.0944
VIT_06s0080g00090	CYP94A1			Secondary Metabolic Process	4.07454	30.0473	14.6036	156.183	9.56608
VIT_07s0141g00890	CYP94A1			Secondary Metabolic Process	11.6654	110.693	69.281	284.731	50.7341
VIT_07s0141g00920	CYP94A1			Secondary Metabolic Process	17.2225	48.1637	30.0984	128.491	25.0648
VIT_06s0004g00290	ent-kaurenoic acid 13-hydroxylase	E1_14_13_79	vv10904Diterpenoid_biosynthesis	Secondary Metabolic Process	0.0956042	0.180277	0.0259412	0.909684	0.088028
VIT_18s0001g10500	ent-kaurenoic acid oxidase 1	E1_14_13_93	vv10906Carotenoid_biosynthesis vv11013ABA_biosynthesis vv30001ABA_signaling	Secondary Metabolic Process	1.54554	2.95097	0.730495	7.485	1.95954
VIT_16s0098g00860	Flavanone 3-hydroxylase	E1_14_11_9	vv10941Flavonoid_biosynthesis	Secondary Metabolic Process	9.28815	56.0668	67.0715	84.2473	30.826
VIT_08s0007g05160	Flavonoid 3',5'-hydroxylase	E1_14_13_88	vv10941Flavonoid_biosynthesis	Secondary Metabolic Process	0.137302	0.416689	0.251193	4.86712	0.340969
VIT_06s0009g03040	Flavonoid 3',5'-hydroxylase(F3'5'H)	E1_14_13_88	vv10941Flavonoid_biosynthesis	Secondary Metabolic Process	0.166606	1.20068	0.528588	2.52784	0.815189
VIT_00s1682g00020	flavonoid 3'-hydroxylase cytochrome P450	E1_14_13_21	vv10941Flavonoid_biosynthesis	Secondary Metabolic Process	5.17028	19.1771	8.49624	46.983	11.8787
VIT_05s0094g01200	flavonoid 3'-hydroxylase cytochrome P450	E1_14_13_21	vv10941Flavonoid_biosynthesis	Secondary Metabolic Process	3.40939	9.65887	4.28811	26.7733	6.69147
VIT_03s0063g01690	flavonoid 3-monooxygenase	E1_14_13_21	vv10941Flavonoid_biosynthesis	Secondary Metabolic Process	0.222959	1.61822	0.390365	2.72466	0.435789
VIT_09s0002g01090	Flavonoid 3'-monooxygenase (F3'H)	E1_14_13_21	vv10941Flavonoid_biosynthesis	Secondary Metabolic Process	33.145	78.8822	85.6977	245.229	42.8338
VIT_02s0012g00400	flavonol synthase	E1_14_17_4	vv10640Propanoate_metabolism vv30008Ethylene_signaling	Secondary Metabolic Process	3.296	20.545	13.0734	89.1265	6.68507
VIT_05s0049g01070	Glutathione S-transferase 19 GSTU1	E2_5_1_18_GSTU1	vv10480Glutathione_metabolism	Secondary Metabolic Process	4.20547	9.63396	8.76949	21.0687	8.03667
VIT_19s0093g00110	Glutathione S-transferase 22 GSTU22	E2_5_1_18_GSTU22	vv10480Glutathione_metabolism	Secondary Metabolic Process	9.25661	23.8495	20.898	65.9506	19.2684
VIT_05s0049g01080	Glutathione S-transferase 25 GSTU7	E2_5_1_18_GSTU7	vv10480Glutathione_metabolism	Secondary Metabolic Process	0.334428	1.18172	0.903176	1.66673	0.798301
VIT_05s0049g01100	Glutathione S-transferase 25 GSTU7	E2_5_1_18_GSTU7	vv10480Glutathione_metabolism	Secondary Metabolic Process	1.07357	3.82901	2.97492	7.91763	3.1257
VIT_08s0040g00920	Glutathione S-transferase 25 GSTU7	E2_5_1_18_GSTU7	vv10480Glutathione_metabolism	Secondary Metabolic Process	0.627203	16.7732	5.2615	22.9932	2.63368
VIT_16s0039g01070	Glutathione S-transferase 25 GSTU7	E2_5_1_18_GSTU7	vv10480Glutathione_metabolism	Secondary Metabolic Process	426.493	2130.5	1222.06	6479.74	868.157
VIT_17s0000g02920	Glutathione S-transferase 25 GSTU7	E2_5_1_18_GSTU7	vv10480Glutathione_metabolism	Secondary Metabolic Process	1.02609	2.75004	1.17357	5.14257	1.49629
VIT_01s0026g01340	glutathione S-transferase 29 GSTU18	E2_5_1_18_GSTU18	vv10480Glutathione_metabolism	Secondary Metabolic Process	268.754	1040.23	319.176	1638.04	457.692
VIT_00s0153g00050	Glutathione S-transferase 8 GSTU8	E2_5_1_18_GSTU8	vv10480Glutathione_metabolism	Secondary Metabolic Process	90.6674	175.291	249.226	393.287	189.89
VIT_17s0000g06130	glutathione S-transferase 9 GSTU9	E2_5_1_18_GSTU9	vv10480Glutathione_metabolism	Secondary Metabolic Process	0.73592	3.36697	3.88094	5.10048	2.68217
VIT_12s0028g01880	isoflavone methyltransferase/ Orcinol O-methyltransferase 1 oomt1	E2_1_1_46	vv10943Isoflavonoid_biosynthesis	Secondary Metabolic Process	0.386505	2.40591	3.20678	16.0501	1.13976
VIT_12s0028g01940	isoflavone methyltransferase/ Orcinol O-methyltransferase 1 oomt1	E2_1_1_46	vv10943Isoflavonoid_biosynthesis	Secondary Metabolic Process	1.13007	8.16818	9.07203	46.6238	3.01992
VIT_07s0031g03070	isoflavone reductase	E1_3_1_45	vv10943Isoflavonoid_biosynthesis	Secondary Metabolic Process	0.4232	9.72123	6.19254	10.5604	3.10999
VIT_12s0134g00020	isoprene synthase	E4_2_3_27	vv10900Terpenoid_biosynthesis	Secondary Metabolic Process	0.0637439	0.706538	0.0883249	0.257681	1.0507
VIT_00s0444g00010	laccase	E1_10_3_2	vv11000Single_reactions vv50109Incompletely_characterized_transport_systems	Secondary Metabolic Process	0.436042	2.12387	1.19431	5.60477	2.94619
VIT_00s0731g00010	laccase	E1_10_3_2	vv11000Single_reactions vv50109Incompletely_characterized_transport_systems	Secondary Metabolic Process	0.19686	0.61724	0.43838	1.95975	0.956011
VIT_15s0046g00190	Laccase	E1_10_3_2	vv11000Single_reactions vv50109Incompletely_characterized_transport_systems	Secondary Metabolic Process	0.593291	1.8584	0.8001	4.78428	0.815235
VIT_18s0001g00680	Laccase	E1_10_3_2	vv11000Single_reactions vv50109Incompletely_characterized_transport_systems	Secondary Metabolic Process	0.0985516	0.88434	1.03581	0.265372	0.937558
VIT_18s0001g00730	laccase	E1_10_3_2	vv11000Single_reactions vv50109Incompletely_characterized_transport_systems	Secondary Metabolic Process	0.114912	1.22426	0.394061	4.71602	0.937774
VIT_18s0001g00790	laccase	E1_10_3_2	vv11000Single_reactions vv50109Incompletely_characterized_transport_systems	Secondary Metabolic Process	0.0740176	1.13783	0.401605	3.81778	0.774723
VIT_18s0001g00850	laccase	E1_10_3_2	vv11000Single_reactions vv50109Incompletely_characterized_transport_systems	Secondary Metabolic Process	0.105635	0.639997	0.353416	1.51207	0.663122
VIT_18s0075g00580	laccase	E1_10_3_2	vv11000Single_reactions vv50109Incompletely_characterized_transport_systems	Secondary Metabolic Process	0.79843	4.45307	1.31428	6.25076	3.86431
VIT_18s0075g00590	laccase	E1_10_3_2	vv11000Single_reactions vv50109Incompletely_characterized_transport_systems	Secondary Metabolic Process	1.23818	10.9796	2.54804	16.8227	7.63887
VIT_18s0075g00600	laccase	E1_10_3_2	vv11000Single_reactions vv50109Incompletely_characterized_transport_systems	Secondary Metabolic Process	0.938728	6.45292	1.3149	7.55859	4.24803
VIT_18s0075g00610	laccase	E1_10_3_2	vv11000Single_reactions vv50109Incompletely_characterized_transport_systems	Secondary Metabolic Process	2.74465	9.50902	5.56165	20.1178	6.58235
VIT_18s0075g00620	laccase	E1_10_3_2	vv11000Single_reactions vv50109Incompletely_characterized_transport_systems	Secondary Metabolic Process	0.177751	1.92715	0.496704	2.88652	1.56384
VIT_18s0117g00550	Laccase	E1_10_3_2	vv11000Single_reactions vv50109Incompletely_characterized_transport_systems	Secondary Metabolic Process	14.7798	169.18	84.8289	264.464	123.779
VIT_18s0117g00590	laccase	E1_10_3_2	vv11000Single_reactions vv50109Incompletely_characterized_transport_systems	Secondary Metabolic Process	0.131476	1.16835	0.3605	1.07348	0.918864
VIT_18s0122g00690	laccase	E1_10_3_2	vv11000Single_reactions vv50109Incompletely_characterized_transport_systems	Secondary Metabolic Process	0.998411	4.01133	4.00209	21.1292	2.14512
VIT_08s0007g06460	laccase (diphenol oxidase)-like protein	E1_10_3_2	vv11000Single_reactions vv50109Incompletely_characterized_transport_systems	Secondary Metabolic Process	0.0420006	0.129369	0.0329367	0.582739	0.0363278
VIT_08s0105g00380	Leucoanthocyanidin dioxygenase	E1_14_11_19	vv10941Flavonoid_biosynthesis	Secondary Metabolic Process	12.7483	96.7239	52.031	83.0191	46.0468
VIT_13s0067g01020	Leucoanthocyanidin dioxygenase	E1_14_11_19	vv10941Flavonoid_biosynthesis	Secondary Metabolic Process	13.6321	28.1179	27.4373	74.3907	19.9097
VIT_00s0271g00060	linalool synthase	E4_2_3_26	vv10900Terpenoid_biosynthesis	Secondary Metabolic Process	0.419946	1.34863	0.827714	12.0692	0.215064
VIT_02s0025g02960	naringenin,2-oxoglutarate 3-dioxygenase	E1_14_11_9	vv10941Flavonoid_biosynthesis	Secondary Metabolic Process	1.0115	2.73561	1.63559	30.878	0.331881
VIT_18s0001g10180	N-hydroxycinnamoyl/benzoyltransferase 3			Secondary Metabolic Process	20.1607	125.973	77.3407	327.45	71.4586
VIT_18s0001g10230	N-hydroxycinnamoyl/benzoyltransferase 3			Secondary Metabolic Process	2.91204	11.8613	7.15784	29.6435	5.32179
VIT_18s0001g10200	N-hydroxycinnamoyl/benzoyltransferase 6			Secondary Metabolic Process	0.803468	4.06269	2.09036	10.5699	1.78861
VIT_02s0012g00320	norcoclaurine synthase	E4_2_1_78	vv10950Alkaloid_biosynthesis_I	Secondary Metabolic Process	0.241221	1.32496	0.655236	2.69914	0.760091
VIT_16s0039g01100	phenylalanin ammonia-lyase [Vitis vinifera]	E4_3_1_5	vv10350Tyrosine_metabolism vv10360Phenylalanine_metabolism vv10910Nitrogen_metabolism vv10940Phenylpropanoid_biosynthesis	Secondary Metabolic Process	3.4036	37.7985	17.4752	289.244	18.2166
VIT_16s0039g01110	phenylalanin ammonia-lyase [Vitis vinifera]	E4_3_1_5	vv10350Tyrosine_metabolism vv10360Phenylalanine_metabolism vv10910Nitrogen_metabolism vv10940Phenylpropanoid_biosynthesis	Secondary Metabolic Process	0.973495	9.46203	4.7741	68.1377	3.88709
VIT_16s0039g01120	phenylalanin ammonia-lyase [Vitis vinifera]	E4_3_1_5	vv10350Tyrosine_metabolism vv10360Phenylalanine_metabolism vv10910Nitrogen_metabolism vv10940Phenylpropanoid_biosynthesis	Secondary Metabolic Process	0.725507	8.1233	3.9752	60.5975	3.55456
VIT_16s0039g01130	phenylalanin ammonia-lyase [Vitis vinifera]	E4_3_1_5	vv10350Tyrosine_metabolism vv10360Phenylalanine_metabolism vv10910Nitrogen_metabolism vv10940Phenylpropanoid_biosynthesis	Secondary Metabolic Process	0.56995	5.31513	2.48834	32.79	2.58513
VIT_16s0039g01280	phenylalanin ammonia-lyase [Vitis vinifera]	E4_3_1_5	vv10350Tyrosine_metabolism vv10360Phenylalanine_metabolism vv10910Nitrogen_metabolism vv10940Phenylpropanoid_biosynthesis	Secondary Metabolic Process	0.0292126	0.718052	0.406216	5.20196	0.296548
VIT_16s0039g01360	phenylalanin ammonia-lyase [Vitis vinifera]	E4_3_1_5	vv10350Tyrosine_metabolism vv10360Phenylalanine_metabolism vv10910Nitrogen_metabolism vv10940Phenylpropanoid_biosynthesis	Secondary Metabolic Process	0.19017	2.27028	1.15984	14.7594	0.985615
VIT_06s0004g02620	Phenylalanine ammonia-lyase	E4_3_1_5	vv10350Tyrosine_metabolism vv10360Phenylalanine_metabolism vv10910Nitrogen_metabolism vv10940Phenylpropanoid_biosynthesis	Secondary Metabolic Process	0.745648	4.5046	2.28875	14.4371	2.79434
VIT_08s0040g01710	Phenylalanine ammonia-lyase	E4_3_1_5	vv10350Tyrosine_metabolism vv10360Phenylalanine_metabolism vv10910Nitrogen_metabolism vv10940Phenylpropanoid_biosynthesis	Secondary Metabolic Process	18.9075	135.46	53.5526	717.412	59.6214
VIT_11s0016g01520	phenylalanine ammonia-lyase	E4_3_1_5	vv10350Tyrosine_metabolism vv10360Phenylalanine_metabolism vv10910Nitrogen_metabolism vv10940Phenylpropanoid_biosynthesis	Secondary Metabolic Process	0.195992	0.779777	1.48774	2.36273	0.734332
VIT_11s0016g01640	phenylalanine ammonia-lyase	E4_3_1_5	vv10350Tyrosine_metabolism vv10360Phenylalanine_metabolism vv10910Nitrogen_metabolism vv10940Phenylpropanoid_biosynthesis	Secondary Metabolic Process	0.0621352	0.177452	0.32665	0.651603	0.183518
VIT_11s0016g01660	phenylalanine ammonia-lyase	E4_3_1_5	vv10350Tyrosine_metabolism vv10360Phenylalanine_metabolism vv10910Nitrogen_metabolism vv10940Phenylpropanoid_biosynthesis	Secondary Metabolic Process	0.766971	4.10293	7.53835	7.16652	2.64803
VIT_16s0039g01300	phenylalanine ammonia-lyase [Vitis vinifera]	E4_3_1_5	vv10350Tyrosine_metabolism vv10360Phenylalanine_metabolism vv10910Nitrogen_metabolism vv10940Phenylpropanoid_biosynthesis	Secondary Metabolic Process	0.442975	4.95464	2.18854	33.1919	2.47404
VIT_16s0039g01170	phenylalanine ammonium lyase	E4_3_1_5	vv10350Tyrosine_metabolism vv10360Phenylalanine_metabolism vv10910Nitrogen_metabolism vv10940Phenylpropanoid_biosynthesis	Secondary Metabolic Process	1.00075	12.258	5.03529	83.2898	6.8343
VIT_16s0100g01110	Resveratrol synthase (RS1)	E2_3_1_95	vv10940Phenylpropanoid_biosynthesis	Secondary Metabolic Process	0.179997	2.17329	1.40914	11.7987	1.18369
VIT_16s0100g01070	resveratrol synthase [Vitis vinifera]	E2_3_1_95	vv10940Phenylpropanoid_biosynthesis	Secondary Metabolic Process	1.12952	22.1751	9.14936	234.626	7.40219
VIT_10s0003g05430	reticuline oxidase precursor	E1_21_3_3	vv10950Alkaloid_biosynthesis_I	Secondary Metabolic Process	353.474	1337.3	884.599	2615.53	828.45
VIT_10s0003g05450	reticuline oxidase precursor	E1_21_3_3	vv10950Alkaloid_biosynthesis_I	Secondary Metabolic Process	108.419	392.155	268.153	677.323	240.761
VIT_12s0134g00090	R-linalool synthase	E4_2_3_26	vv10900Terpenoid_biosynthesis	Secondary Metabolic Process	0.165745	0.28438	0.654886	0.690945	0.262419
VIT_06s0080g01020	secoisolariciresinol dehydrogenase	SIRD	vv10940Phenylpropanoid_biosynthesis	Secondary Metabolic Process	0.447874	2.59486	0.63379	1.53472	0.504021
VIT_08s0058g00790	secoisolariciresinol dehydrogenase	SIRD	vv10940Phenylpropanoid_biosynthesis	Secondary Metabolic Process	0.267779	1.57291	0.581843	6.95851	1.53413
VIT_14s0030g00650	shikimate dehydrogenase	E1_1_1_25	vv10400Phenylalanine_tyrosine_and_tryptophan_biosynthesis	Secondary Metabolic Process	2.2942	10.8212	15.4709	15.1355	13.1949
VIT_16s0039g02500	shikimate kinase	E2_7_1_71	vv10400Phenylalanine_tyrosine_and_tryptophan_biosynthesis	Secondary Metabolic Process	41.2761	65.3503	62.7082	187.819	59.8804
VIT_10s0042g00920	Stilbene synthase	E2_3_1_95	vv10940Phenylpropanoid_biosynthesis	Secondary Metabolic Process	4.59778	40.4785	17.7629	336.247	17.0335
VIT_16s0100g00750	Stilbene synthase	E2_3_1_95	vv10940Phenylpropanoid_biosynthesis	Secondary Metabolic Process	1.50765	27.7846	21.4452	189.902	20.0906
VIT_16s0100g00770	Stilbene synthase	E2_3_1_95	vv10940Phenylpropanoid_biosynthesis	Secondary Metabolic Process	2.45986	35.3415	22.0184	462.788	23.1721
VIT_16s0100g00780	Stilbene synthase	E2_3_1_95	vv10940Phenylpropanoid_biosynthesis	Secondary Metabolic Process	21.8306	209.663	179.165	870.413	169.272
VIT_16s0100g00830	Stilbene synthase	E2_3_1_95	vv10940Phenylpropanoid_biosynthesis	Secondary Metabolic Process	5.38895	75.3291	39.3913	640.917	33.5714
VIT_16s0100g00850	Stilbene synthase	E2_3_1_95	vv10940Phenylpropanoid_biosynthesis	Secondary Metabolic Process	1.61128	23.7551	9.15834	153.062	8.77834
VIT_16s0100g01100	Stilbene synthase	E2_3_1_95	vv10940Phenylpropanoid_biosynthesis	Secondary Metabolic Process	0.563979	8.61	5.12232	70.5886	7.26043
VIT_16s0100g01120	Stilbene synthase	E2_3_1_95	vv10940Phenylpropanoid_biosynthesis	Secondary Metabolic Process	0.889235	16.3324	10.8659	163.389	9.47043
VIT_16s0100g01200	stilbene synthase	E2_3_1_95	vv10940Phenylpropanoid_biosynthesis	Secondary Metabolic Process	6.18504	109.01	57.6705	583.561	48.8589
VIT_16s0100g00910	stilbene synthase - grape	E2_3_1_95	vv10940Phenylpropanoid_biosynthesis	Secondary Metabolic Process	6.71094	87.1555	44.4742	778.752	40.0046
VIT_16s0100g01040	stilbene synthase - grape	E2_3_1_95	vv10940Phenylpropanoid_biosynthesis	Secondary Metabolic Process	2.80943	35.6372	22.0495	350.912	16.2193
VIT_10s0042g00840	stilbene synthase [Vitis pseudoreticulata]	E2_3_1_95	vv10940Phenylpropanoid_biosynthesis	Secondary Metabolic Process	1.99149	28.039	12.4656	315.939	9.20808
VIT_10s0042g00860	stilbene synthase [Vitis pseudoreticulata]	E2_3_1_95	vv10940Phenylpropanoid_biosynthesis	Secondary Metabolic Process	18.461	238.212	84.6982	2885.73	79.9438
VIT_10s0042g00910	stilbene synthase [Vitis pseudoreticulata]	E2_3_1_95	vv10940Phenylpropanoid_biosynthesis	Secondary Metabolic Process	0.856597	9.98444	3.98659	93.3832	4.65464
VIT_10s0042g00930	stilbene synthase [Vitis pseudoreticulata]	E2_3_1_95	vv10940Phenylpropanoid_biosynthesis	Secondary Metabolic Process	0.971939	10.4375	4.35147	98.9639	4.38858
VIT_16s0100g00880	stilbene synthase [Vitis pseudoreticulata]	E2_3_1_95	vv10940Phenylpropanoid_biosynthesis	Secondary Metabolic Process	4.75591	57.1945	26.7646	670.997	21.3125
VIT_16s0100g00900	stilbene synthase [Vitis pseudoreticulata]	E2_3_1_95	vv10940Phenylpropanoid_biosynthesis	Secondary Metabolic Process	19.2682	221.263	102.803	2481.13	83.9698
VIT_16s0100g01020	stilbene synthase [Vitis pseudoreticulata]	E2_3_1_95	vv10940Phenylpropanoid_biosynthesis	Secondary Metabolic Process	6.43541	79.4658	34.2418	979.124	29.8168
VIT_16s0100g01030	stilbene synthase [Vitis quinquangularis]	E2_3_1_95	vv10940Phenylpropanoid_biosynthesis	Secondary Metabolic Process	14.9827	247.33	124.793	1852.12	98.3738
VIT_10s0042g00870	stilbene synthase [Vitis vinifera]	E2_3_1_95	vv10940Phenylpropanoid_biosynthesis	Secondary Metabolic Process	1.96624	19.4865	8.52552	186.231	9.99449
VIT_16s0100g00810	stilbene synthase [Vitis vinifera]	E2_3_1_95	vv10940Phenylpropanoid_biosynthesis	Secondary Metabolic Process	14.945	187.715	87.0808	1611.94	70.993
VIT_16s0100g01130	stilbene synthase [Vitis vinifera]	E2_3_1_95	vv10940Phenylpropanoid_biosynthesis	Secondary Metabolic Process	0.497231	5.66139	2.53866	34.6638	3.69856
VIT_16s0100g01160	stilbene synthase [Vitis vinifera]	E2_3_1_95	vv10940Phenylpropanoid_biosynthesis	Secondary Metabolic Process	1.36561	19.675	10.8255	122.489	11.5507
VIT_16s0100g01190	stilbene synthase [Vitis vinifera]	E2_3_1_95	vv10940Phenylpropanoid_biosynthesis	Secondary Metabolic Process	1.18629	16.6343	9.78932	126.521	10.2138
VIT_10s0042g00890	stilbene synthase 1 [Vitis vinifera]	E2_3_1_95	vv10940Phenylpropanoid_biosynthesis	Secondary Metabolic Process	8.14058	68.7724	30.517	667.778	30.0927
VIT_16s0100g01170	stilbene synthase 1 [Vitis vinifera]	E2_3_1_95	vv10940Phenylpropanoid_biosynthesis	Secondary Metabolic Process	1.3875	18.2789	10.0341	179.509	11.248
VIT_16s0100g00930	Stilbene synthase 2	E2_3_1_95	vv10940Phenylpropanoid_biosynthesis	Secondary Metabolic Process	10.9148	143.714	59.1788	953.482	47.5439
VIT_16s0100g00990	Stilbene synthase 2	E2_3_1_95	vv10940Phenylpropanoid_biosynthesis	Secondary Metabolic Process	1.73067	30.6685	11.6907	302.959	13.1948
VIT_16s0100g01010	Stilbene synthase 2	E2_3_1_95	vv10940Phenylpropanoid_biosynthesis	Secondary Metabolic Process	6.3418	104.941	42.138	1024.27	42.1908
VIT_16s0100g01140	Stilbene synthase 2	E2_3_1_95	vv10940Phenylpropanoid_biosynthesis	Secondary Metabolic Process	0.802544	14.2062	7.55633	129.83	8.44013
VIT_16s0100g00760	Stilbene synthase 3	E2_3_1_95	vv10940Phenylpropanoid_biosynthesis	Secondary Metabolic Process	0.495893	6.3725	5.30277	57.2528	4.12867
VIT_16s0100g00950	Stilbene synthase 3	E2_3_1_95	vv10940Phenylpropanoid_biosynthesis	Secondary Metabolic Process	172.323	2899.58	1205.14	31108.8	1244.3
VIT_16s0100g00940	stilbene synthase 3 [Vitis sp. cv. 'Norton']	E2_3_1_95	vv10940Phenylpropanoid_biosynthesis	Secondary Metabolic Process	3.54987	39.4803	17.3782	360.201	14.9193
VIT_16s0100g00920	Stilbene synthase 4	E2_3_1_95	vv10940Phenylpropanoid_biosynthesis	Secondary Metabolic Process	3.29971	42.2857	20.2928	309.847	15.1814
VIT_16s0100g00800	Stilbene synthase 4	E2_3_1_95	vv10940Phenylpropanoid_biosynthesis	Secondary Metabolic Process	8.8583	107.298	52.8078	815.057	42.1343
VIT_16s0100g00840	Stilbene synthase 4	E2_3_1_95	vv10940Phenylpropanoid_biosynthesis	Secondary Metabolic Process	8.84232	109.51	53.2032	853.365	42.1026
VIT_16s0100g01000	Stilbene synthase 4	E2_3_1_95	vv10940Phenylpropanoid_biosynthesis	Secondary Metabolic Process	23.5633	247.932	111.107	2519.32	103.727
VIT_11s0065g00130	taxane 10-beta-hydroxylase	E1_14_13_76	vv10904Diterpenoid_biosynthesis	Secondary Metabolic Process	5.71807	31.3492	22.9534	66.2249	18.0741
VIT_03s0017g02140	Tetrahydroxychalcone 2'-glucosyltransferase	THCGT	vv10941Flavonoid_biosynthesis	Secondary Metabolic Process	2.17063	22.3307	20.3144	52.329	11.647
VIT_06s0004g08150	trans-cinnamate 4-monooxygenase	E1_14_13_11	vv10360Phenylalanine_metabolism vv10940Phenylpropanoid_biosynthesis	Secondary Metabolic Process	80.992	457.065	254.171	1583.45	186.085
VIT_11s0065g00350	trans-cinnamate 4-monooxygenase	E1_14_13_11	vv10360Phenylalanine_metabolism vv10940Phenylpropanoid_biosynthesis	Secondary Metabolic Process	45.3431	304.877	306.605	677.856	164.928
VIT_05s0062g00300	UDP-glucoronosyl/UDP-glucosyl transferase UGT75C1	UGT75C1	vv10942Anthocyanin_biosynthesis	Secondary Metabolic Process	1.31306	2.03063	0.697202	19.9032	1.39942
VIT_05s0062g00310	UDP-glucoronosyl/UDP-glucosyl transferase UGT75C1	UGT75C1	vv10942Anthocyanin_biosynthesis	Secondary Metabolic Process	0.583497	2.05651	0.530185	17.1	1.08818
VIT_03s0017g02120	UDP-glucose flavonoid 3-O-glucosyltransferase 2	E2_4_1_91	vv10941Flavonoid_biosynthesis	Secondary Metabolic Process	4.83727	72.3663	60.3616	183.537	36.6793
VIT_18s0041g00710	UDP-glucose: anthocyanidin 5,3-O-glucosyltransferase	RHGT1	vv10942Anthocyanin_biosynthesis	Secondary Metabolic Process	2.39362	10.184	4.24297	50.6922	4.46465
VIT_05s0062g00270	UDP-glucose:flavonoid 7-O-glucosyltransferase	E2_4_1_237	vv10941Flavonoid_biosynthesis	Secondary Metabolic Process	4.8174	9.31234	3.91355	86.0676	5.96121
VIT_05s0062g00700	UDP-glucose:flavonoid 7-O-glucosyltransferase	E2_4_1_237	vv10941Flavonoid_biosynthesis	Secondary Metabolic Process	0.252764	0.707248	0.481522	2.46276	0.756939
VIT_05s0062g00710	UDP-glucose:flavonoid 7-O-glucosyltransferase	E2_4_1_237	vv10941Flavonoid_biosynthesis	Secondary Metabolic Process	0.904044	1.2942	0.565577	7.19126	0.39782
VIT_17s0000g04760	UDP-glycosyltransferase 89B2	E2_4_1_17	vv10040Pentose_glucuronate_interconversion vv10500Starch_and_sucrose_metabolism	Secondary Metabolic Process	0.261101	0.381426	0.111064	6.99225	0.277961
VIT_13s0067g01230	AP2-associated kinase			Signal Transduction	0.533121	2.1469	1.5802	0.76281	1.38963
VIT_00s0266g00090	ARK3 (Arabidopsis Receptor Kinase 3)			Signal Transduction	0.265012	0.509513	0.483799	1.58548	0.315081
VIT_00s0595g00010	ARK3 (Arabidopsis Receptor Kinase 3)			Signal Transduction	0.34883	0.782794	0.885065	1.93627	0.577657
VIT_19s0014g04060	ARK3 (Arabidopsis Receptor Kinase 3)			Signal Transduction	6.96043	27.6384	21.3301	48.1434	19.3719
VIT_19s0014g04190	ARK3 (Arabidopsis Receptor Kinase 3)			Signal Transduction	5.4665	29.1924	27.1218	42.4886	21.0486
VIT_19s0014g04380	ARK3 (Arabidopsis Receptor Kinase 3)			Signal Transduction	0.108271	1.05393	1.00482	1.98147	0.487
VIT_01s0011g05580	atypical receptor kinase MARK			Signal Transduction	9.11124	16.5715	11.6014	39.7643	9.54609
VIT_01s0150g00370	C2 domain-containing protein			Signal Transduction	2.38454	7.13912	5.08853	10.3243	4.22214
VIT_06s0009g03420	C2 domain-containing protein			Signal Transduction	1.07112	3.95711	1.86361	9.68385	1.83642
VIT_13s0019g01490	C2 domain-containing protein			Signal Transduction	41.4055	156.205	142.519	287.065	108.627
VIT_16s0050g01400	C2 domain-containing protein			Signal Transduction	4.69436	19.9025	12.1241	50.0542	8.26333
VIT_08s0032g01220	calcium-dependent protein kinase (AK1)	CPK1	vv34626Plant-pathogen_interaction	Signal Transduction	4.51275	13.5268	7.57272	81.7655	7.40359
VIT_08s0007g08300	CALCIUM-DEPENDENT PROTEIN KINASE 32 CPK32	CPK32	vv30001ABA_signaling vv34626Plant-pathogen_interaction	Signal Transduction	163.698	255.804	160.965	732.545	197.375
VIT_15s0021g01150	calcium-dependent protein kinase-related			Signal Transduction	0.772178	0.364358	0.411518	4.02616	0.383973
VIT_09s0070g00160	CBL-interacting protein kinase 6 (CIPK6)	CIPK6		Signal Transduction	266.94	658.34	324.531	1130.21	350.844
VIT_05s0020g04570	CBL-interacting protein kinase 7 (CIPK7)	CIPK7		Signal Transduction	2.50323	10.0876	6.18007	26.6245	4.35219
VIT_02s0025g04520	CDPK protein kinase	CDPK1	vv34626Plant-pathogen_interaction	Signal Transduction	1.31968	2.84432	2.5602	5.37123	1.75316
VIT_04s0008g00300	CLAVATA1 receptor kinase (CLV1)			Signal Transduction	0.678414	4.10782	3.82023	8.71915	2.23083
VIT_04s0008g00310	CLAVATA1 receptor kinase (CLV1)			Signal Transduction	0.409254	1.91687	2.22549	4.59482	1.46623
VIT_04s0008g00330	CLAVATA1 receptor kinase (CLV1)			Signal Transduction	1.69307	3.22309	6.56791	7.11003	3.44686
VIT_04s0008g00370	CLAVATA1 receptor kinase (CLV1)			Signal Transduction	0.341712	1.59335	2.4007	6.77745	1.07342
VIT_04s0008g00440	CLAVATA1 receptor kinase (CLV1)			Signal Transduction	4.55217	13.4147	18.8377	19.1597	9.77394
VIT_11s0016g03080	CLAVATA1 receptor kinase (CLV1)			Signal Transduction	18.0123	111.021	86.5833	213.212	69.4808
VIT_18s0001g14610	CLAVATA1 receptor kinase (CLV1)			Signal Transduction	0.825423	1.62672	3.32664	1.73421	1.76859
VIT_17s0000g02410	cold-induced wall associated kinase			Signal Transduction	2.50185	4.38508	2.76127	16.607	3.18346
VIT_17s0000g04390	cold-induced wall associated kinase			Signal Transduction	0.336061	1.02918	1.68901	4.50119	1.15565
VIT_03s0097g00030	Concanavalin A lectin			Signal Transduction	0.314244	1.0623	0.612513	1.61041	0.592956
VIT_03s0097g00110	Concanavalin A lectin			Signal Transduction	0.180368	0.546019	0.437024	1.00229	0.383924
VIT_03s0097g00130	Concanavalin A lectin			Signal Transduction	0.233919	1.0949	0.752173	3.8066	0.596284
VIT_00s2485g00010	CRK10 (CYSTEINE-RICH RLK10)			Signal Transduction	37.0698	168.005	155.656	275.118	138.541
VIT_00s2659g00010	CRK10 (CYSTEINE-RICH RLK10)			Signal Transduction	0.582439	4.05958	2.18156	13.2525	2.06123
VIT_03s0017g01550	CRK10 (CYSTEINE-RICH RLK10)			Signal Transduction	0.0904918	0.69208	0.522285	0.507524	0.352242
VIT_00s0409g00040	Cysteine-rich receptor-like protein kinase 15 RLK15			Signal Transduction	0.709102	3.3385	3.38014	4.35135	3.21991
VIT_04s0079g00020	Cysteine-rich receptor-like protein kinase 2			Signal Transduction	0.0586252	1.68183	0.32231	1.02467	0.230458
VIT_00s0409g00060	Cysteine-rich receptor-like protein kinase 25			Signal Transduction	0.400753	0.73855	0.463316	2.57238	0.459341
VIT_03s0063g01780	Extra-large G-protein (XLG1)			Signal Transduction	14.067	39.6314	20.7956	176.561	23.1787
VIT_14s0083g01220	FERONIA receptor-like kinase			Signal Transduction	0.547382	0.640594	0.650888	2.23572	0.518437
VIT_01s0244g00090	FERONIA receptor-like kinase			Signal Transduction	0.138635	0.182482	0.214365	0.601724	0.176464
VIT_09s0002g02760	FRK1 (FLG22-INDUCED RECEPTOR-LIKE KINASE 1)	FRK1	vv34626Plant-pathogen_interaction	Signal Transduction	0.178768	1.79277	0.638166	13.4717	0.859005
VIT_03s0038g04170	lectin protein kinase			Signal Transduction	0.638569	5.12237	4.02598	55.8742	2.52533
VIT_06s0004g05170	lectin protein kinase			Signal Transduction	0.539242	2.20584	2.73765	3.13154	3.2697
VIT_08s0007g01230	lectin protein kinase			Signal Transduction	1.00367	1.33521	1.85072	6.02194	1.00981
VIT_08s0007g06560	lectin protein kinase			Signal Transduction	3.86411	11.3744	17.0336	17.5043	9.38818
VIT_08s0007g06570	lectin protein kinase			Signal Transduction	0.241813	0.494718	0.369552	1.88919	0.404102
VIT_08s0007g06580	lectin protein kinase			Signal Transduction	0.63487	2.00015	1.76744	8.99364	1.46563
VIT_08s0007g06610	lectin protein kinase			Signal Transduction	0.173108	1.92569	0.642628	14.7124	1.21622
VIT_18s0041g01140	lectin protein kinase			Signal Transduction	0.0871198	0.959555	0.731732	0.587737	0.522494
VIT_18s0041g01160	lectin protein kinase			Signal Transduction	0.717278	5.55652	4.57117	3.55836	3.0275
VIT_18s0041g01170	lectin protein kinase			Signal Transduction	0.105691	1.51906	1.14917	1.19403	0.878783
VIT_18s0041g01210	lectin protein kinase			Signal Transduction	0.350884	4.30874	2.76735	2.04625	2.12986
VIT_01s0011g06080	lectin protein kinase family			Signal Transduction	15.2128	55.1556	50.6443	81.5518	29.104
VIT_08s0007g08570	lectin-like receptor kinase 1;1			Signal Transduction	0.30243	0.658423	0.644683	1.7245	0.684832
VIT_04s0079g00240	Leucine Rich Repeat receptor-like kinase			Signal Transduction	0.163158	1.68269	1.53843	2.3856	0.915937
VIT_07s0005g04040	Leucine Rich Repeat receptor-like kinase			Signal Transduction	0.0437572	0.123078	0.0796434	5.14382	0.112198
VIT_07s0005g04050	Leucine Rich Repeat receptor-like kinase			Signal Transduction	0.401787	1.74937	1.02953	21.9745	1.05218
VIT_10s0042g00600	Leucine Rich Repeat receptor-like kinase			Signal Transduction	0.0984793	0.738659	0.449456	3.29265	0.354785
VIT_11s0037g00660	Leucine Rich Repeat receptor-like kinase	K13468	vv34626Plant-pathogen_interaction	Signal Transduction	0.135192	0.91393	0.979132	1.57452	0.679731
VIT_14s0066g02670	Leucine Rich Repeat receptor-like kinase			Signal Transduction	0.135049	0.187468	0.0824476	0.747272	0.11882
VIT_14s0108g00280	Leucine Rich Repeat receptor-like kinase			Signal Transduction	0.207198	0.56731	0.697392	0.975364	0.388199
VIT_03s0063g00510	Leucine-rich repeat			Signal Transduction	0.118947	0.725536	0.342727	2.23412	0.315359
VIT_09s0002g07610	leucine-rich repeat family			Signal Transduction	4.16566	14.3227	16.8386	34.5751	11.0266
VIT_09s0018g00440	leucine-rich repeat family			Signal Transduction	2.41482	7.64517	11.4777	8.89951	5.73056
VIT_10s0092g00570	leucine-rich repeat family			Signal Transduction	1.45986	7.91997	6.22379	11.2525	5.00256
VIT_04s0008g00320	leucine-rich repeat family protein			Signal Transduction	0.668252	0.731008	3.77566	2.86861	1.97667
VIT_05s0020g03030	Leucine-rich repeat family protein			Signal Transduction	26.8368	51.3813	39.9766	131.806	38.2346
VIT_09s0002g07720	leucine-rich repeat family protein			Signal Transduction	0.131068	0.46053	0.629367	1.51593	0.38436
VIT_09s0002g07570	leucine-rich repeat protein kinase			Signal Transduction	0.588402	2.80261	3.60598	6.95744	1.79542
VIT_09s0002g07830	leucine-rich repeat protein kinase			Signal Transduction	0.325017	1.59512	1.85053	3.35207	0.878016
VIT_13s0067g03780	leucine-rich repeat protein kinase			Signal Transduction	1.91797	2.92825	2.20907	15.9863	2.00634
VIT_14s0066g02680	leucine-rich repeat protein kinase			Signal Transduction	0.85333	4.74076	3.26772	6.06723	1.73565
VIT_18s0072g00990	leucine-rich repeat protein kinase			Signal Transduction	8.71808	18.071	15.5654	38.5799	11.6352
VIT_10s0042g00700	Leucine-rich repeat receptor-like protein kinase 1			Signal Transduction	0.835049	4.56279	2.76402	22.7992	2.55446
VIT_17s0000g06710	leucine-rich repeat transmembrane protein kinase			Signal Transduction	5.16148	17.7815	12.8449	61.2595	14.481
VIT_09s0002g02990	light repressible receptor protein kinase	FRK1	vv34626Plant-pathogen_interaction	Signal Transduction	10.3989	19.6593	23.0081	67.6571	13.1131
VIT_09s0002g03010	light repressible receptor protein kinase	FRK1	vv34626Plant-pathogen_interaction	Signal Transduction	0.421703	1.26538	1.02152	5.03239	0.914281
VIT_09s0002g03020	light repressible receptor protein kinase	FRK1	vv34626Plant-pathogen_interaction	Signal Transduction	2.96705	7.97663	6.71494	36.3202	6.18635
VIT_14s0171g00140	Lys Motif-Type Receptor-Like Kinase LYK10			Signal Transduction	2.87657	7.06077	6.3391	14.8029	5.02223
VIT_04s0023g01080	Lys Motif-Type Receptor-Like Kinase LYK4			Signal Transduction	7.76129	28.0153	17.6731	61.5194	16.92
VIT_01s0011g03650	Map kinase substrate 1 MKS1			Signal Transduction	1.45762	6.56538	3.61367	47.0547	6.65144
VIT_07s0031g00490	MAP3K protein kinase			Signal Transduction	4.12348	12.5616	10.7814	18.7098	11.6543
VIT_06s0004g03540	MAPK (MPK3)	MPK3	vv30008Ethylene_signaling vv34626Plant-pathogen_interaction	Signal Transduction	127.55	270.644	136.35	1165.01	154.906
VIT_19s0090g00820	MAPKKK15			Signal Transduction	2.34793	8.66796	4.25944	31.842	3.31162
VIT_07s0031g00530	MAPKKK21			Signal Transduction	13.2887	49.7382	29.3303	279.753	22.9352
VIT_18s0001g11240	MAPKKK5 (Mitogen-activated protein kinase kinase kinase 5)			Signal Transduction	7.87056	32.6782	28.3005	68.3205	19.1945
VIT_09s0018g01820	MKK5	K13413_MKK5	vv34626Plant-pathogen_interaction	Signal Transduction	29.1504	58.8897	38.105	117.389	38.5095
VIT_02s0012g00150	NAK-type protein kinase			Signal Transduction	46.1985	72.2894	43.0124	206.758	47.3978
VIT_19s0014g04960	nodulation receptor kinase			Signal Transduction	17.4457	33.5401	24.4448	83.3123	30.7081
VIT_16s0098g01090	PEPR1 (PEP1 RECEPTOR 1)			Signal Transduction	0.132569	0.450534	0.265132	1.0781	0.270595
VIT_09s0002g02460	phosphatase			Signal Transduction	1.42796	4.22874	10.7772	11.9224	4.30016
VIT_01s0010g01710	phytosulfokine receptor			Signal Transduction	10.0182	20.2535	14.2952	45.5486	15.1203
VIT_16s0148g00360	PR5K (PR5-like receptor kinase)			Signal Transduction	0.979463	2.45231	2.93553	7.06399	2.93824
VIT_02s0025g01100	protein kinase			Signal Transduction	2.17942	6.27623	5.316	12.4039	5.35734
VIT_08s0040g01650	protein kinase			Signal Transduction	5.67864	22.2168	8.82023	40.4579	14.5221
VIT_08s0056g00100	protein kinase			Signal Transduction	17.8521	49.4587	45.7507	88.3384	43.836
VIT_16s0039g01870	Protein kinase			Signal Transduction	0.568703	4.92545	1.48533	23.5479	1.76099
VIT_18s0001g03780	protein kinase			Signal Transduction	0.325727	0.650265	0.381248	1.83988	0.193368
VIT_18s0001g03810	protein kinase			Signal Transduction	4.9649	10.1208	6.8364	32.6965	6.95369
VIT_18s0001g14690	protein kinase			Signal Transduction	14.0749	34.1502	30.3875	81.6843	23.2279
VIT_13s0019g04160	protein kinase			Signal Transduction	0.0901341	0.322947	0.641325	0.460566	0.534868
VIT_18s0001g00720	Protein kinase			Signal Transduction	0.754739	0.998027	0.488519	3.02375	0.854756
VIT_19s0014g01530	protein kinase			Signal Transduction	13.9975	49.0665	26.1247	141.188	22.6886
VIT_19s0027g00390	protein kinase			Signal Transduction	16.8271	38.305	27.4411	108.271	27.6358
VIT_00s2539g00010	Protein kinase APK1B			Signal Transduction	9.13094	18.0838	7.74369	46.6351	10.7794
VIT_04s0044g00050	Protein kinase APK1B			Signal Transduction	14.1482	30.0203	13.2046	77.4431	16.8157
VIT_17s0000g09290	protein kinase ATN1			Signal Transduction	0.519467	3.01225	1.12775	2.99644	0.815172
VIT_19s0014g00260	Protein kinase PKN/PRK1			Signal Transduction	0.447542	0.814518	0.589849	2.41892	0.35267
VIT_03s0091g00470	protein phosphatase 2C	E3_1_3_16		Signal Transduction	30.1242	57.5734	41.4874	149.637	35.3174
VIT_06s0004g06840	protein phosphatase 2C	E3_1_3_16		Signal Transduction	43.4123	65.1893	29.0299	179.528	35.9923
VIT_08s0007g00310	protein phosphatase 2C POLTERGEIST-LIKE 4			Signal Transduction	9.32032	29.1664	13.2772	123.573	14.6631
VIT_07s0104g00850	Pto kinase interactor			Signal Transduction	19.0524	54.3006	37.9283	163.999	38.619
VIT_04s0008g02890	Receptor kinase			Signal Transduction	0.239354	0.758814	0.766054	1.30666	0.413697
VIT_00s2770g00010	receptor kinase CHRK1			Signal Transduction	3.71426	9.12756	5.71393	20.1847	6.87836
VIT_00s0258g00130	receptor kinase homolog LRK10			Signal Transduction	0.120756	0.560195	0.651276	1.30381	0.577849
VIT_04s0008g02510	receptor kinase homolog LRK10			Signal Transduction	29.8976	102.75	46.0683	205.267	45.4636
VIT_16s0022g01660	receptor kinase homolog LRK10			Signal Transduction	1.046	3.40479	2.10617	8.19944	2.04543
VIT_16s0039g01330	receptor kinase homolog LRK10			Signal Transduction	29.2068	71.7919	62.8606	122.597	55.8711
VIT_16s0050g01690	receptor kinase homolog LRK10			Signal Transduction	129.072	263.18	209.934	690.837	212.752
VIT_00s0388g00050	receptor kinase homolog LRK14			Signal Transduction	5.8092	17.1502	18.1261	31.9109	15.7059
VIT_16s0022g01670	Receptor kinase LRK10			Signal Transduction	1.54022	5.23955	3.91563	10.3457	2.84262
VIT_00s0262g00090	receptor kinase RK20-1			Signal Transduction	11.68	61.0332	49.7985	104.523	47.7519
VIT_00s0262g00120	receptor kinase RK20-1			Signal Transduction	0.342801	3.83336	1.31438	5.39653	2.042
VIT_00s0429g00010	receptor kinase RK20-1			Signal Transduction	0.279672	1.86097	1.2854	3.13941	2.28766
VIT_00s0437g00070	receptor kinase RK20-1			Signal Transduction	0.125509	0.654955	0.44818	0.789335	0.437436
VIT_00s0748g00020	receptor kinase RK20-1			Signal Transduction	0.0747657	0.816793	0.242917	2.88788	0.268929
VIT_00s2745g00010	receptor kinase RK20-1			Signal Transduction	8.83236	41.5744	37.8875	67.7736	35.4461
VIT_18s0166g00050	receptor kinase TRKa	K13428	vv34626Plant-pathogen_interaction	Signal Transduction	0.0376799	0.0892161	0.0476126	0.523147	0.0545409
VIT_11s0052g01460	receptor kinase TRKe			Signal Transduction	0.111551	0.387571	0.145849	0.706183	0.323523
VIT_08s0058g00290	receptor lectin protein kinase			Signal Transduction	20.6693	55.0258	28.3704	120.34	40.8786
VIT_12s0057g00800	Receptor Like Protein 27			Signal Transduction	0.135433	1.18976	1.23333	0.717185	0.560395
VIT_12s0055g00580	receptor protein kinase			Signal Transduction	4.77045	18.3315	22.4923	27.4675	13.2034
VIT_17s0000g02360	Receptor protein kinase			Signal Transduction	0.816025	2.84371	1.93442	8.1048	1.58385
VIT_17s0000g02370	Receptor protein kinase			Signal Transduction	2.28673	8.93055	8.53959	20.8948	4.88978
VIT_00s1291g00030	receptor protein kinase PERK1			Signal Transduction	0.25017	0.861902	0.846062	1.78369	0.916909
VIT_00s0409g00020	receptor protein kinase RK20-1			Signal Transduction	0.400173	0.732077	0.661445	1.80586	0.510613
VIT_00s0258g00020	receptor serine/threonine kinase			Signal Transduction	0.15381	0.688747	0.762651	0.423851	0.367792
VIT_00s0258g00110	receptor serine/threonine kinase			Signal Transduction	0.662082	2.34093	1.23071	3.63823	1.05092
VIT_16s0098g00210	receptor serine/threonine kinase			Signal Transduction	1.32719	2.55744	1.41139	12.7448	0.946283
VIT_16s0148g00370	receptor serine/threonine kinase			Signal Transduction	0.135155	0.461434	0.587021	1.67641	0.600238
VIT_17s0000g03330	receptor serine/threonine kinase PR5K			Signal Transduction	1.32051	3.02647	3.1607	7.92944	2.70465
VIT_17s0000g03320	Receptor serine/threonine kinase PR5K-l			Signal Transduction	0.74197	1.31611	1.78972	3.34715	1.48691
VIT_00s0262g00130	Receptor-like protein kinase homolog RK20-1			Signal Transduction	0.250009	0.597326	0.549487	1.35682	0.331267
VIT_00s0409g00050	receptor-like serine-threonine protein kinase			Signal Transduction	1.30939	3.36849	2.93864	10.5475	2.24108
VIT_11s0016g03740	Rho guanyl-nucleotide exchange factor ROPGEF8	ROPGEF8		Signal Transduction	0.982568	4.23256	2.15241	4.59452	1.98194
VIT_10s0003g01990	RKF1 (RECEPTOR-LIKE KINASE IN FLOWERS 1)			Signal Transduction	1.27023	5.22131	2.04816	8.52105	1.39353
VIT_19s0014g00830	RKF1 (RECEPTOR-LIKE KINASE IN FLOWERS 1)			Signal Transduction	19.0996	57.8824	44.7153	155.628	42.6708
VIT_05s0077g01090	RKF2 (RECEPTOR-LIKE SERINE/THREONINE KINASE 2)			Signal Transduction	16.9277	32.0154	30.099	67.719	26.3885
VIT_07s0104g00840	RKF3 (RECEPTOR-LIKE KINASE IN IN FLOWERS 3)			Signal Transduction	14.7277	23.5403	24.482	61.1612	20.8137
VIT_18s0001g01960	RKF3 (RECEPTOR-LIKE KINASE IN IN FLOWERS 3)			Signal Transduction	0.899888	6.56328	4.47751	41.819	5.20866
VIT_01s0011g03860	RKL1 (Receptor-like kinase 1)			Signal Transduction	0.058473	0.238817	0.167407	1.92427	0.162834
VIT_06s0004g04820	salt stress-inducible protein kinase			Signal Transduction	0.610791	2.05201	2.96494	1.4047	2.01312
VIT_13s0019g04610	salt stress-inducible protein kinase			Signal Transduction	22.1508	51.5573	33.9899	106.789	36.4489
VIT_16s0148g00290	Ser/Thr receptor-like kinase1			Signal Transduction	0.546059	1.81468	2.22958	4.68975	2.10535
VIT_00s0353g00050	serine/threonine kinase BRLK			Signal Transduction	28.6002	74.0249	50.9214	188.154	47.5106
VIT_07s0095g00160	serine/threonine kinase BRLK			Signal Transduction	1.20241	2.54317	1.70524	9.39521	2.21563
VIT_07s0095g00290	serine/threonine kinase BRLK			Signal Transduction	0.909049	1.62182	1.12386	6.06771	0.904627
VIT_18s0122g01240	serine/threonine Protein kinase BNK1			Signal Transduction	12.2662	29.7252	18.472	57.4788	21.4621
VIT_18s0041g01290	Serine/threonine-protein kinase CCR4			Signal Transduction	6.59817	21.2195	10.8904	43.2495	8.30068
VIT_10s0071g00440	serine/threonine-protein kinase receptor ARK3			Signal Transduction	1.07228	3.03774	2.85051	4.33882	2.5636
VIT_19s0014g04080	serine/threonine-protein kinase receptor ARK3			Signal Transduction	0.390248	1.93837	1.6812	4.35632	1.48043
VIT_00s0203g00220	S-locus lectin protein kinase			Signal Transduction	33.4282	109.566	48.3133	267.877	67.5588
VIT_00s0762g00040	S-locus lectin protein kinase			Signal Transduction	0.194132	0.54131	0.319007	1.19597	0.269017
VIT_00s2847g00010	S-locus lectin protein kinase			Signal Transduction	15.8032	47.7758	22.4526	118.239	33.0274
VIT_05s0049g01200	S-locus lectin protein kinase			Signal Transduction	41.4482	80.4516	66.8872	185.071	63.8106
VIT_12s0134g00450	S-locus lectin protein kinase			Signal Transduction	12.5759	23.1775	16.2633	51.9365	15.5201
VIT_16s0050g01940	S-locus lectin protein kinase			Signal Transduction	2.07927	6.28059	8.63781	10.8569	6.93344
VIT_00s0347g00070	S-locus lectin protein kinase			Signal Transduction	3.70898	8.06774	5.74302	19.3401	6.35278
VIT_00s0347g00110	S-locus lectin protein kinase			Signal Transduction	0.292268	0.615966	0.646244	1.95972	0.505558
VIT_00s0374g00020	S-locus lectin protein kinase			Signal Transduction	7.02926	10.252	9.77115	33.7125	9.92451
VIT_00s0743g00010	S-locus lectin protein kinase			Signal Transduction	1.37709	3.9215	2.17547	5.92899	2.82643
VIT_00s0743g00020	S-locus lectin protein kinase			Signal Transduction	2.86581	13.6223	5.0063	36.6122	7.74865
VIT_00s2776g00010	S-locus lectin protein kinase			Signal Transduction	14.2906	37.5933	19.1222	87.9565	24.5174
VIT_10s0071g00450	S-locus lectin protein kinase			Signal Transduction	0.856704	3.36078	3.63507	5.33009	2.5834
VIT_19s0014g04050	S-locus lectin protein kinase			Signal Transduction	0.202848	0.91967	0.583695	2.56531	0.66003
VIT_12s0134g00270	S-locus lectin protein kinase family			Signal Transduction	0.215375	0.717303	0.688405	1.47523	0.419302
VIT_00s0456g00040	S-locus protein kinase			Signal Transduction	0.484418	0.571947	0.59212	2.20671	0.648082
VIT_19s0014g04220	S-locus protein kinase			Signal Transduction	2.49993	6.65255	4.79588	12.5697	4.88759
VIT_19s0014g04240	S-locus protein kinase			Signal Transduction	0.696765	2.54954	1.19731	3.75711	1.94425
VIT_18s0086g00210	S-locus receptor protein kinase			Signal Transduction	15.0613	38.6074	27.3409	71.2065	24.6193
VIT_19s0014g02620	S-receptor kinase			Signal Transduction	0.58064	1.38405	0.983119	3.2155	0.706344
VIT_04s0044g00640	S-receptor kinase			Signal Transduction	1.16775	4.74813	5.37699	3.90104	2.91008
VIT_04s0044g00650	S-receptor kinase			Signal Transduction	1.78562	11.6668	7.91972	23.373	5.43054
VIT_04s0044g00680	S-receptor kinase			Signal Transduction	0.173772	1.27119	0.993286	2.54923	0.389493
VIT_04s0044g00720	S-receptor kinase			Signal Transduction	1.50684	5.93272	5.23727	7.6833	3.10695
VIT_04s0044g00750	S-receptor kinase			Signal Transduction	1.41758	6.476	4.26028	13.7672	3.12605
VIT_05s0020g03220	S-receptor kinase			Signal Transduction	1.4464	4.33926	3.42145	6.48564	2.68092
VIT_05s0020g03240	S-receptor kinase			Signal Transduction	6.25607	25.8047	17.7705	48.47	16.0095
VIT_05s0020g03270	S-receptor kinase			Signal Transduction	1.12625	5.57417	4.01186	10.9445	3.6321
VIT_05s0020g03290	S-receptor kinase			Signal Transduction	6.57624	28.2714	30.0296	23.1715	22.7195
VIT_05s0020g03300	S-receptor kinase			Signal Transduction	1.22695	8.09316	5.74766	8.91132	7.76298
VIT_12s0028g01630	S-receptor kinase			Signal Transduction	0.427923	0.863163	0.603501	3.09324	0.608214
VIT_12s0028g01640	S-receptor kinase			Signal Transduction	2.50083	4.47211	3.6317	13.4448	3.03402
VIT_12s0028g01650	S-receptor kinase			Signal Transduction	1.07743	2.81012	2.39923	8.72584	1.79668
VIT_13s0156g00570	S-receptor kinase			Signal Transduction	0.112925	0.728843	0.500228	0.970964	0.4732
VIT_13s0156g00580	S-receptor kinase			Signal Transduction	1.68113	13.4079	6.53539	36.1329	5.37309
VIT_13s0156g00590	S-receptor kinase			Signal Transduction	2.3558	12.1264	8.96463	20.9939	7.71797
VIT_18s0166g00230	S-receptor kinase			Signal Transduction	2.17479	14.312	7.01734	21.5101	7.00287
VIT_00s0398g00020	S-receptor kinase KIK1 precursor			Signal Transduction	0.839009	1.71163	1.19092	3.85042	0.965849
VIT_19s0014g04040	S-receptor protein kinase			Signal Transduction	7.14629	22.7468	18.5198	33.6138	16.0789
VIT_07s0141g00440	unc51-like kinase	K08269	vv44140Regulation_of_autophagy vv34150mTOR_signaling_pathway vv60004ARF	Signal Transduction	0.271837	1.21759	1.01125	2.29353	0.79154
VIT_17s0000g04370	wall-associated kinase			Signal Transduction	8.39596	23.8592	15.9767	90.9199	16.2888
VIT_17s0000g04380	wall-associated kinase 1 (WAK1)			Signal Transduction	0.251133	1.50318	0.771566	12.885	0.85076
VIT_17s0000g04360	wall-associated kinase 2 (WAK2)			Signal Transduction	0.250419	0.961583	0.421288	3.31811	0.543308
VIT_17s0000g03340	Wall-associated kinase 4			Signal Transduction	7.18152	23.7309	17.1824	71.5357	15.953
VIT_18s0041g00010	Wall-associated receptor kinase 2			Signal Transduction	0.142864	1.05969	1.20211	7.84726	0.299445
VIT_18s0041g00020	Wall-associated receptor kinase 2			Signal Transduction	0.357582	3.26627	3.17051	5.91179	1.84579
VIT_18s0041g00040	Wall-associated receptor kinase 2			Signal Transduction	0.0790767	0.601704	0.567641	1.10008	0.439675
VIT_18s0001g01300	Wall-associated receptor kinase 5			Signal Transduction	8.22842	32.1219	16.5785	113.173	11.8769
VIT_18s0001g01310	Wall-associated receptor kinase 5			Signal Transduction	5.85525	17.5122	10.8433	66.5644	9.97436
VIT_18s0001g01320	Wall-associated receptor kinase 5			Signal Transduction	2.28643	5.09078	3.31021	15.2627	3.31361
VIT_18s0001g01370	Wall-associated receptor kinase 5			Signal Transduction	0.0547723	0.566808	0.610238	1.17694	0.362823
VIT_18s0041g00030	Wall-associated receptor kinase 5			Signal Transduction	1.56226	10.544	10.5613	19.1273	5.97293
VIT_03s0132g00340	Wall-associated receptor kinase-like 10			Signal Transduction	18.3524	60.6643	39.0257	146.28	39.2204
VIT_03s0132g00350	Wall-associated receptor kinase-like 10			Signal Transduction	6.70933	24.6063	13.7356	58.9508	14.045
VIT_17s0000g03560	(myb domain protein 62	MYB62_1	vv60044MYB	Transcription Factor Activity	38.7705	91.5419	82.4479	316.831	55.0016
VIT_00s0824g00020	basic helix-loop-helix (bHLH) family	BHLHDOM_58	vv60011BHLH	Transcription Factor Activity	0.341169	1.32565	0.305585	3.91396	0.604137
VIT_00s0927g00010	basic helix-loop-helix (bHLH) family	BHLHDOM_81	vv60011BHLH	Transcription Factor Activity	0.288494	0.971523	0.514764	2.2698	0.295566
VIT_05s0020g04780	basic helix-loop-helix (bHLH) family	BHLHDOM_52	vv60011BHLH	Transcription Factor Activity	2.1945	12.6422	5.64346	168.111	3.47571
VIT_07s0205g00190	basic helix-loop-helix (bHLH) family	BHLHDOM_57	vv60011BHLH	Transcription Factor Activity	0.326666	0.504726	0.132999	3.00665	0.300623
VIT_11s0016g02070	basic helix-loop-helix (bHLH) family	BHLHDOM_63	vv60011BHLH	Transcription Factor Activity	16.0851	94.9414	53.3631	242.327	36.836
VIT_11s0052g00100	basic helix-loop-helix (bHLH) family	BHLHDOM_7	vv60011BHLH	Transcription Factor Activity	5.99004	15.9243	19.4415	122.507	8.05476
VIT_12s0028g03550	basic helix-loop-helix (bHLH) family	BHLHDOM_64	vv60011BHLH	Transcription Factor Activity	1.88465	3.50215	2.95402	41.4091	1.40269
VIT_19s0014g04670	basic helix-loop-helix (bHLH) family	BHLHDOM_42	vv60011BHLH	Transcription Factor Activity	1.53592	6.00216	2.74287	27.6623	3.10985
VIT_05s0049g00460	Basic helix-loop-helix ILR3	ILR3_3	vv11002Auxin_biosynthesis vv60011BHLH	Transcription Factor Activity	26.2502	57.1591	40.4147	142.583	30.2182
VIT_07s0129g00210	BT4 (BTB AND TAZ DOMAIN PROTEIN 4)	BTA4	vv60060TAZ	Transcription Factor Activity	1.44357	2.51703	2.66021	9.05979	1.66362
VIT_16s0050g01790	BTI3 (VIRB2-INTERACTING PROTEIN 3)			Transcription Factor Activity	0.105442	0.284719	0.21381	0.858363	0.203204
VIT_08s0007g06160	bZIP transcription factor	BZIPDOM_11	vv60012BZIP	Transcription Factor Activity	0.44853	1.34219	1.56128	1.68331	2.05371
VIT_06s0004g07210	CCT motif CONSTANS-LIKE	CCT_4	vv60070Orphans_CCT	Transcription Factor Activity	30.6245	35.7665	33.5004	133.503	47.5091
VIT_13s0067g01070	Cys-3-His zinc finger protein	ZFAR1_1	vv60018C3H	Transcription Factor Activity	142.538	349.918	162.853	1122.49	164.286
VIT_04s0023g02880	GATA transcription factor 14	GAT14	vv60016C2C2-GATA	Transcription Factor Activity	7.61082	22.9336	16.6246	40.705	15.3923
VIT_05s0020g03690	GCN5 N-acetyltransferase (GNAT)	GCN5_8	vv60082GNAT	Transcription Factor Activity	75.7504	183.174	113.822	480.593	97.1378
VIT_05s0020g03710	GCN5 N-acetyltransferase (GNAT)	GCN5_10	vv60082GNAT	Transcription Factor Activity	86.5869	238.716	145.185	816.623	120.653
VIT_08s0105g00400	GT-1-like transcription factor	GT1L	vv60062Trihelix	Transcription Factor Activity	32.2747	71.1682	22.6604	194.703	35.6765
VIT_14s0060g01180	homeobox protein KNAT6 (KNOTTED1-LIKE HOMEOBOX GENE 6)	KNAT6_2	vv60034HB	Transcription Factor Activity	0.320531	1.91296	0.989425	0.440029	0.360314
VIT_18s0001g08380	homeobox protein knotted-1 like 1 (KNAT1)	KNAT1_1	vv60034HB	Transcription Factor Activity	0.109374	0.587737	0.382398	0.50346	0.105417
VIT_08s0007g06670	homeobox-leucine zipper protein 14	HAT14_1	vv60034HB	Transcription Factor Activity	2.31312	12.9036	11.1129	54.4517	7.32958
VIT_01s0011g04870	homeobox-leucine zipper protein 17 (HB-17)	VVHB17	vv60034HB	Transcription Factor Activity	6.46857	12.0282	6.19698	36.4018	7.36672
VIT_06s0004g01900	Homeodomain-like			Transcription Factor Activity	2.61849	3.22893	3.1452	10.7626	2.60571
VIT_14s0036g00460	myb domain protein 102	MYB102_3	vv60044MYB	Transcription Factor Activity	2.18343	5.20614	4.6865	17.8655	3.39816
VIT_19s0015g01280	myb domain protein 103	MYB103_2	vv60044MYB	Transcription Factor Activity	0.18587	1.13416	0.382494	5.2839	0.316452
VIT_05s0077g00500	myb domain protein 108	MYB108	vv60044MYB	Transcription Factor Activity	3.41983	4.72118	4.01674	18.6175	4.06727
VIT_05s0049g01020	myb domain protein 14	MYB14_3	vv60044MYB	Transcription Factor Activity	41.013	140.277	87.2468	726.703	92.6186
VIT_07s0005g03340	myb domain protein 14	MYB14_2	vv60044MYB	Transcription Factor Activity	37.1352	82.7355	72.8193	529.728	85.5104
VIT_12s0134g00490	myb domain protein 14	MYB14_1	vv60044MYB	Transcription Factor Activity	0.839953	1.96325	0.428132	8.03877	1.00762
VIT_16s0050g00070	myb domain protein 17	MYB17_1	vv60044MYB	Transcription Factor Activity	0.163669	0.329867	0.267414	1.18241	0.236012
VIT_08s0007g05030	myb domain protein 36	MYB36_2	vv60044MYB	Transcription Factor Activity	10.1124	23.5931	21.1108	63.3984	19.5397
VIT_11s0016g02780	myb domain protein 68	MYB68_1	vv60044MYB	Transcription Factor Activity	3.80408	16.4685	19.8198	40.6856	11.4549
VIT_18s0001g11170	myb domain protein 73	MYB73_1	vv60044MYB	Transcription Factor Activity	0.272556	0.872522	0.344305	1.76561	0.180582
VIT_07s0005g01950	myb domain protein 78	MYB78	vv60044MYB	Transcription Factor Activity	0.229159	4.30526	3.06276	16.6225	1.16854
VIT_01s0137g00050	myb family	MYBGE_2	vv60029G2-like	Transcription Factor Activity	1.268	3.69172	1.4371	8.46311	2.52327
VIT_02s0033g00410	MybA1	VVMYBA1_5	vv60044MYB	Transcription Factor Activity	1.38634	0.746611	0.305252	1.0178	0.900765
VIT_12s0055g00510	NAC domain containing protein 104	NAC104_2	vv60046NAC	Transcription Factor Activity	0.382693	1.77102	1.3865	1.35213	0.787518
VIT_19s0014g03290	NAC domain containing protein 19	NAC019_1	vv60046NAC	Transcription Factor Activity	417.778	569.612	342.23	1690.07	517.664
VIT_07s0031g02610	NAC domain containing protein 2	NAC2_6	vv60046NAC	Transcription Factor Activity	640.116	798.063	774.407	2584.42	750.993
VIT_06s0004g00020	NAC domain containing protein 32	NAC032	vv60046NAC	Transcription Factor Activity	2.74588	14.0373	5.231	100.864	9.38363
VIT_03s0038g03410	NAC domain containing protein 36	NAC036_2	vv60046NAC	Transcription Factor Activity	9.9148	24.2394	20.9912	154.967	13.7523
VIT_04s0008g00150	NAC domain containing protein 36	NAC036_1	vv60046NAC	Transcription Factor Activity	2.37483	4.9203	3.3468	10.4942	3.86356
VIT_08s0007g07670	NAC domain containing protein 47	NAC047_1	vv60046NAC	Transcription Factor Activity	23.5889	54.9671	46.0814	113.013	51.4584
VIT_17s0000g03660	NAC domain containing protein 58	NAC058	vv60046NAC	Transcription Factor Activity	0.339897	1.08303	0.577201	1.42735	0.333665
VIT_06s0080g00780	NAC domain containing protein 90	NAC090_3	vv60046NAC	Transcription Factor Activity	7.97738	12.4197	11.3464	97.9063	7.22563
VIT_08s0007g02940	NAC domain containing protein 90	NAC090_1	vv60046NAC	Transcription Factor Activity	0.203604	2.19048	0.471015	19.4655	0.641301
VIT_12s0028g00860	NAC domain-containing protein 42	NAC042_5	vv60046NAC	Transcription Factor Activity	61.9071	193.18	161.561	361.087	141.275
VIT_19s0027g00860	NAC domain-containing protein 42	NAC042_2	vv60046NAC	Transcription Factor Activity	0.287595	2.28614	1.23364	4.57794	0.644609
VIT_19s0027g00870	NAC domain-containing protein 42	NAC042_3	vv60046NAC	Transcription Factor Activity	2.25694	9.75163	5.19891	17.5434	4.54573
VIT_19s0027g00880	NAC domain-containing protein 42	NAC042_7	vv60046NAC	Transcription Factor Activity	0.548126	1.14308	0.827488	2.58502	1.06306
VIT_14s0068g01490	NAC domain-containing protein 83	NAC083_2	vv60046NAC	Transcription Factor Activity	123.838	306.959	210.29	1662.81	181.154
VIT_15s0048g02310	NAC transcription factor-like 9 NTL9	NTL9_1	vv60046NAC	Transcription Factor Activity	0.8631	1.53861	1.91354	7.95682	1.3738
VIT_15s0048g02320	No apical meristem CUP-SHAPED COTYLEDON2	CUC2_6	vv60046NAC	Transcription Factor Activity	0.933408	1.94818	1.99224	4.73446	1.50213
VIT_13s0064g01060	NO TRANSMITTING TRACT	NTT_1	vv60017C2H2	Transcription Factor Activity	0.219077	0.906031	0.361877	0.483481	0.366405
VIT_14s0128g00120	RING-H2 finger protein ATL3B	VVL3B	vv60078Other_zf-C3HC4	Transcription Factor Activity	131.122	229.794	177.363	611.072	164.833
VIT_03s0091g00690	SALT TOLERANCE ZINC FINGER	STZ_1	vv60017C2H2	Transcription Factor Activity	70.3803	134.28	52.253	302.678	58.0713
VIT_18s0001g09230	SALT TOLERANCE ZINC FINGER	STZ_2	vv60017C2H2	Transcription Factor Activity	154.428	398.229	220.64	841.554	200.12
VIT_06s0004g04970	scarecrow transcription factor 14 (SCL14)	SCL14_4	vv60032GRAS	Transcription Factor Activity	0.0643469	0.506703	0.576708	1.76067	0.449267
VIT_06s0004g04990	scarecrow transcription factor 14 (SCL14)	SCL14_8	vv60032GRAS	Transcription Factor Activity	0.53333	1.4347	1.57479	7.49781	1.36477
VIT_06s0004g04950	scarecrow-like transcription factor 14 SCL14	SCL14_11	vv60032GRAS	Transcription Factor Activity	114.605	255.449	133.458	507.641	147.453
VIT_06s0004g04960	scarecrow-like transcription factor 14 SCL14	SCL14_10	vv60032GRAS	Transcription Factor Activity	57.4478	117.12	67.3424	242.014	73.1395
VIT_04s0044g01370	SCL1 (SCARECROW-LIKE 1)	SCL1_1	vv60032GRAS	Transcription Factor Activity	0.144076	0.16639	0.13171	0.770094	0.159865
VIT_01s0127g00360	S-ribonuclease binding protein SBP1	SBP1_2	vv60078Other_zf-C3HC4	Transcription Factor Activity	11.911	41.372	25.9437	101.116	21.3275
VIT_02s0012g01960	transcription factor jumonji (jmj)	JARID1A_1	vv60038Jumonji	Transcription Factor Activity	6.4645	24.9205	12.2901	107.511	12.0928
VIT_18s0001g06270	transcription factor jumonji (jmjC) domain-containing protein	JMJD6	vv60038Jumonji	Transcription Factor Activity	24.0568	51.1276	35.7947	102.007	31.8663
VIT_07s0005g03260	transcription factor TSRF1	ERF1_7	vv30008Ethylene_signaling vv30011Jasmonate_signaling vv60003AP2_EREBP	Transcription Factor Activity	0.123647	0.319483	0.287629	0.668224	0.211001
VIT_06s0004g08270	Transcriptional factor B3	TFB3_1	vv60001ABI3VP1	Transcription Factor Activity	0.750888	1.41301	0.449759	3.59625	0.961761
VIT_07s0255g00080	transcriptional factor B3	TFB3_10	vv60001ABI3VP1	Transcription Factor Activity	0.19182	0.673008	0.314886	2.38466	1.07879
VIT_01s0137g00360	transducin family protein / WD-40 repeat			Transcription Factor Activity	0.227988	1.15603	0.689087	1.2798	0.474067
VIT_03s0063g01790	transducin protein			Transcription Factor Activity	14.3983	27.9293	9.2563	264.528	13.3958
VIT_18s0001g11600	transducin protein			Transcription Factor Activity	0.403132	1.10271	1.10882	2.17645	1.5104
VIT_02s0025g02240	WD-40 repeat			Transcription Factor Activity	14.0322	28.7673	20.1707	60.5236	20.1581
VIT_11s0052g00450	WRKY DNA-binding protein 11	WRKY11_1	vv60066WRKY	Transcription Factor Activity	44.1914	101.236	48.6483	341.568	58.9715
VIT_04s0008g05750	WRKY DNA-binding protein 18	WRKY18_1	vv60066WRKY	Transcription Factor Activity	7.9857	24.481	40.8034	83.8372	22.0338
VIT_04s0008g05760	WRKY DNA-binding protein 18	WRKY18_2	vv60066WRKY	Transcription Factor Activity	253.177	349.79	256.856	2042.99	250.17
VIT_02s0025g00420	WRKY DNA-binding protein 27	WRKY27_2	vv60066WRKY	Transcription Factor Activity	7.05435	26.0583	9.99089	74.99	19.1183
VIT_08s0058g00690	WRKY DNA-binding protein 33	WRKY33_3	vv34626Plant-pathogen_interaction vv60066WRKY	Transcription Factor Activity	25.867	159.153	60.8489	675.223	62.5724
VIT_09s0018g00240	WRKY DNA-binding protein 40	WRKY40	vv60066WRKY	Transcription Factor Activity	138.978	485.891	309.087	1806.83	198.622
VIT_05s0077g00730	WRKY DNA-binding protein 48	WRKY48_1	vv60066WRKY	Transcription Factor Activity	60.0498	181.376	50.9245	488.29	83.0031
VIT_06s0004g00230	WRKY DNA-binding protein 48	WRKY48_2	vv60066WRKY	Transcription Factor Activity	3.55231	4.77382	2.67326	16.3562	4.32538
VIT_08s0007g00570	WRKY DNA-binding protein 49	WRKY49	vv60066WRKY	Transcription Factor Activity	1.22219	3.37725	1.19275	11.3482	1.78386
VIT_04s0008g01470	WRKY DNA-binding protein 50	WRKY50	vv60066WRKY	Transcription Factor Activity	22.0026	69.0655	47.5418	135.088	29.3793
VIT_04s0069g00970	WRKY DNA-binding protein 51	WRKY51_1	vv60066WRKY	Transcription Factor Activity	3.74694	20.5394	9.82447	65.7371	6.00522
VIT_07s0031g01710	WRKY DNA-binding protein 51	WRKY51_3	vv60066WRKY	Transcription Factor Activity	17.1551	91.7594	75.1203	348.529	46.1437
VIT_02s0025g01280	WRKY DNA-binding protein 53	WRKY53_2	vv60066WRKY	Transcription Factor Activity	8.57261	32.1944	13.6501	125.97	11.548
VIT_15s0046g01140	WRKY DNA-binding protein 53	WRKY53_3	vv60066WRKY	Transcription Factor Activity	26.1797	94.8681	36.1789	282.746	40.3348
VIT_16s0050g02510	WRKY DNA-binding protein 53	WRKY53_1	vv60066WRKY	Transcription Factor Activity	2.74181	23.1465	11.1785	82.2129	10.7579
VIT_13s0067g03130	WRKY DNA-binding protein 55	WRKY55	vv60066WRKY	Transcription Factor Activity	0.779928	6.88614	2.90228	45.2615	2.23179
VIT_10s0116g01200	WRKY DNA-binding protein 6	WRKY6_1	vv60066WRKY	Transcription Factor Activity	80.1712	232.932	126.991	1188.2	157.279
VIT_12s0059g00880	WRKY DNA-binding protein 6	WRKY6_3	vv60066WRKY	Transcription Factor Activity	37.7074	73.2548	46.3075	221.562	54.4018
VIT_19s0090g00840	WRKY DNA-binding protein 6	WRKY6_2	vv60066WRKY	Transcription Factor Activity	2.07914	11.8124	6.20385	54.5163	6.81505
VIT_08s0058g01390	WRKY DNA-binding protein 70	WRKY70_2	vv60066WRKY	Transcription Factor Activity	145.673	458.212	471.773	604.968	285.329
VIT_13s0067g03140	WRKY DNA-binding protein 70	WRKY70_1	vv60066WRKY	Transcription Factor Activity	27.249	58.3711	41.3169	115.31	36.3532
VIT_10s0003g02810	WRKY DNA-binding protein 71	WRKY71_1	vv60066WRKY	Transcription Factor Activity	33.4345	145.05	37.3023	168.045	74.5399
VIT_01s0026g01730	WRKY DNA-binding protein 72	WRKY72_1	vv60066WRKY	Transcription Factor Activity	31.3689	122.403	67.7295	315.292	69.1348
VIT_17s0000g05810	WRKY DNA-binding protein 72	WRKY72_2	vv60066WRKY	Transcription Factor Activity	2.0049	8.48476	3.23508	21.1617	5.64386
VIT_01s0010g03930	WRKY DNA-binding protein 75	WRKY75_1	vv60066WRKY	Transcription Factor Activity	277.474	678.807	521.86	1611.8	503.342
VIT_14s0068g01770	WRKY DNA-binding protein 75	WRKY75_2	vv60066WRKY	Transcription Factor Activity	0.776659	6.48557	4.0725	31.2018	4.63671
VIT_12s0055g00340	WRKY DNA-binding protein 9	WRKY9	vv60066WRKY	Transcription Factor Activity	0.27534	1.35008	0.505598	0.887773	1.04759
VIT_09s0054g00530	zinc finger (B-box type)	ZFBBOX_13	vv60073Orphans_zf-b_box	Transcription Factor Activity	26.4335	76.8447	20.8234	119.716	31.7722
VIT_07s0005g02190	zinc finger (C2H2 type) family	C2H2FAM_36	vv60017C2H2	Transcription Factor Activity	33.3241	62.0887	43.0372	155.564	40.1654
VIT_13s0019g00480	zinc finger (C2H2 type) family	C2H2FAM_22	vv60017C2H2	Transcription Factor Activity	36.1068	101.626	64.3246	282.8	73.1349
VIT_06s0004g04180	zinc finger (C2H2 type) protein (ZAT11)	ZAT11	vv60017C2H2	Transcription Factor Activity	52.9111	110.553	46.1065	694.353	41.5425
VIT_00s0264g00020	zinc finger (C3HC4-type RING finger)	ZFC3HC4_156	vv60078Other_zf-C3HC4	Transcription Factor Activity	183.871	614.224	271.101	2230.85	319.952
VIT_01s0026g02470	zinc finger (C3HC4-type RING finger)	ZFC3HC4_101	vv60078Other_zf-C3HC4	Transcription Factor Activity	22.4907	52.9581	29.0135	290.492	37.2162
VIT_05s0020g02680	zinc finger (C3HC4-type RING finger)	ZFC3HC4_220	vv60078Other_zf-C3HC4	Transcription Factor Activity	26.8203	53.4459	33.3887	119.278	37.7512
VIT_05s0020g04000	zinc finger (C3HC4-type RING finger)	ZFC3HC4_33	vv60078Other_zf-C3HC4	Transcription Factor Activity	40.7044	81.5015	53.8733	194.887	56.8654
VIT_07s0005g01360	zinc finger (C3HC4-type RING finger)	ZFC3HC4_185	vv60078Other_zf-C3HC4	Transcription Factor Activity	46.4481	60.4506	44.6268	342.676	42.0578
VIT_11s0065g01210	zinc finger (C3HC4-type RING finger)	ZFC3HC4_110	vv60078Other_zf-C3HC4	Transcription Factor Activity	33.8489	63.5491	65.7536	145.993	41.7446
VIT_12s0028g02530	zinc finger (C3HC4-type RING finger)	ZFC3HC4_36	vv60078Other_zf-C3HC4	Transcription Factor Activity	6.14838	35.3258	22.7788	107.39	23.5241
VIT_13s0019g04440	zinc finger (C3HC4-type RING finger)	ZFC3HC4_163	vv60078Other_zf-C3HC4	Transcription Factor Activity	2.88183	19.0512	13.8379	105.077	13.0597
VIT_15s0046g00930	zinc finger (C3HC4-type RING finger)	ZFC3HC4_170	vv60078Other_zf-C3HC4	Transcription Factor Activity	0.188248	0.327463	0.398626	1.12803	0.370027
VIT_18s0122g01230	zinc finger (C3HC4-type RING finger)	ZFC3HC4_74	vv60078Other_zf-C3HC4	Transcription Factor Activity	0.0396433	0.542339	0.234431	1.78164	0.269904
VIT_02s0025g01430	zinc finger (C3HC4-type RING finger) family protein ATL1E	ATL1E_1	vv60078Other_zf-C3HC4	Transcription Factor Activity	6.43349	24.0456	7.62155	52.4956	9.57685
VIT_07s0005g02580	zinc finger (DHHC type)	ZFDHHC_9	vv60079Other_zf-DHHC	Transcription Factor Activity	0.132871	0.458926	0.311997	0.863895	0.263498
VIT_17s0000g00800	zinc finger (DHHC type)	ZFDHHC_11	vv60079Other_zf-DHHC	Transcription Factor Activity	43.2876	130.757	107.601	313.879	88.6335
VIT_08s0007g03530	Zinc finger A20 and AN1 domain-containing stress-associated protein 4	SAP4_1	vv60077Other_zf-AN1	Transcription Factor Activity	168.075	355.46	215.033	1299.52	234.251
VIT_14s0066g01880	Zinc finger AN1 domain-containing stress-associated protein 12 (SAP12)	SAP12	vv60017C2H2	Transcription Factor Activity	16.455	30.8396	16.5952	113.404	20.4832
VIT_00s2349g00010	2-oxoglutarate/malate carrier protein, Mitochondrial	OXMACP	vv50123Porters_cat_18_to_29	Transport	121.64	365.519	154.069	562.771	151.188
VIT_18s0001g07320	2-oxoglutarate/malate carrier protein, Mitochondrial	OXMACP	vv50123Porters_cat_18_to_29	Transport	58.6637	191.687	63.8502	595.017	49.07
VIT_11s0016g03900	AAA-type ATPase			Transport	12.3111	19.2225	14.8646	66.9357	14.6033
VIT_14s0066g02060	AAA-type ATPase			Transport	1.45531	10.707	4.60011	59.1385	4.23353
VIT_14s0066g02070	AAA-type ATPase			Transport	0.169988	1.85366	1.09283	9.23727	0.803611
VIT_14s0066g02090	AAA-type ATPase			Transport	0.306106	4.0949	2.3604	21.6193	2.22668
VIT_14s0066g02100	AAA-type ATPase			Transport	0.156272	1.69668	0.557747	13.2034	1.19953
VIT_17s0000g05420	AAA-type ATPase family			Transport	0.465437	1.6662	0.772257	7.09392	0.915124
VIT_14s0066g02080	AAA-type ATPase family protein			Transport	0.11604	0.532694	0.620182	3.44568	0.197588
VIT_07s0005g02660	ABC transporter B member 13	ABCB13	vv52010ABC_transporters	Transport	35.3752	170.621	89.9458	323.416	106.192
VIT_14s0068g00210	ABC transporter B member 7	K05662	vv52010ABC_transporters	Transport	0.117223	0.249525	0.235385	0.652488	0.376364
VIT_19s0015g00020	ABC transporter C member 9	K05033	vv52010ABC_transporters	Transport	28.7173	71.9321	47.2808	132.531	45.0989
VIT_09s0002g05360	ABC transporter g family pleiotropic drug resistance 12 PDR12	ABCGPDR12	vv52010ABC_transporters	Transport	0.798898	1.79065	1.34843	4.63103	1.24742
VIT_09s0002g05370	ABC transporter g family pleiotropic drug resistance 12 PDR12	ABCGPDR12	vv52010ABC_transporters	Transport	0.161378	0.928479	0.346605	3.1622	0.3856
VIT_09s0002g05490	ABC transporter g family pleiotropic drug resistance 12 PDR12	ABCGPDR12	vv52010ABC_transporters	Transport	0.816728	8.11841	3.80674	29.0676	3.76537
VIT_09s0002g05530	ABC transporter g family pleiotropic drug resistance 12 PDR12	ABCGPDR12	vv52010ABC_transporters	Transport	0.0763324	0.295148	0.262935	3.37344	0.337727
VIT_09s0002g05560	ABC transporter g family pleiotropic drug resistance 12 PDR12	ABCGPDR12	vv52010ABC_transporters	Transport	6.49448	51.3818	105.005	48.8575	55.3236
VIT_09s0002g05600	ABC transporter g family pleiotropic drug resistance 12 PDR12	ABCGPDR12	vv52010ABC_transporters	Transport	374.364	842.632	687.456	2156.46	658.709
VIT_02s0087g00840	ABC transporter G member 3	K05682	vv52010ABC_transporters	Transport	1.48517	3.3555	7.19753	3.37533	3.44447
VIT_03s0017g01280	ABC transporter G member 7	ABCG7	vv52010ABC_transporters	Transport	58.698	274.216	94.3946	340.626	95.2993
VIT_03s0017g01300	ABC transporter G member 7	ABCG7	vv52010ABC_transporters	Transport	0.0816344	2.46868	0.4485	2.38525	0.651129
VIT_06s0004g01910	ADP,ATP carrier protein	K05863	vv50123Porters_cat_18_to_29	Transport	319.205	990.089	747.775	1980.46	564.95
VIT_06s0080g00170	Aluminium-tolerance ALMT1	ALMT1	vv50125Porters_cat_66_to_94	Transport	0.296987	0.972913	0.236927	27.5488	0.414312
VIT_01s0011g04210	Amino acid permease	AAPREL	vv50123Porters_cat_18_to_29	Transport	57.1647	359.299	145.387	517.05	152.441
VIT_05s0077g00030	ammonium transporter 1, member 1 (AMT1.1)	AMT1_1	vv50101Channels_and_pores	Transport	73.1381	217.252	134.831	371.38	136.906
VIT_07s0031g02950	AMMONIUM TRANSPORTER 2	AMT2	vv50101Channels_and_pores	Transport	6.08533	23.2359	17.9555	34.7428	15.9661
VIT_08s0058g00140	AMMONIUM TRANSPORTER 2	AMT2	vv50101Channels_and_pores	Transport	7.87938	42.5157	27.0388	66.1899	16.1453
VIT_08s0058g00150	AMMONIUM TRANSPORTER 2	AMT2	vv50101Channels_and_pores	Transport	19.8172	51.0533	30.7337	80.1119	35.5664
VIT_13s0019g00750	Annexin ANN4	ANN4	vv50101Channels_and_pores	Transport	0.262727	0.924885	0.29908	1.2776	0.319399
VIT_13s0067g00220	Aquaporin TMP-C	TMPC	vv50101Channels_and_pores	Transport	27.6733	120.937	57.0339	90.0041	68.3716
VIT_15s0046g02420	Aquaporin TMP-C	TMPC	vv50101Channels_and_pores	Transport	130.063	548.295	252.803	170.872	187.418
VIT_09s0002g05710	ATP:ADP antiporter	K03301	vv50122Porters_cat_7_to_17	Transport	83.9718	209.703	138.493	787.049	148.277
VIT_09s0002g05810	Boron transporter-like protein 4	BOR4	vv50124Porters_cat_30_to_64	Transport	16.7194	237.598	88.6151	857.843	69.4188
VIT_05s0020g04280	Ca2+-ATPase 13 ACA13, plasma membrane	K01537	vv34020Calcium_signaling_pathway vv50131Primary_active_transporter_cat_A2_to_A4	Transport	2.10168	11.8396	1.91188	51.7293	3.85132
VIT_05s0020g04300	Ca2+-ATPase 13 ACA13, plasma membrane	K01537	vv34020Calcium_signaling_pathway vv50131Primary_active_transporter_cat_A2_to_A4	Transport	1.54389	3.32531	1.16693	16.2114	1.61449
VIT_05s0020g04330	Ca2+-ATPase 13 ACA13, plasma membrane	K01537	vv34020Calcium_signaling_pathway vv50131Primary_active_transporter_cat_A2_to_A4	Transport	0.26405	0.500497	0.183825	2.25349	0.267487
VIT_05s0020g04390	Ca2+-ATPase 13 ACA13, plasma membrane	K01537	vv34020Calcium_signaling_pathway vv50131Primary_active_transporter_cat_A2_to_A4	Transport	0.313666	1.41127	0.724088	8.73573	0.633634
VIT_07s0129g00110	Ca2+-ATPase 2 ACA2, plasma membrane	K01537	vv34020Calcium_signaling_pathway vv50131Primary_active_transporter_cat_A2_to_A4	Transport	22.6712	42.1586	26.6965	94.7026	27.2292
VIT_07s0129g00180	Ca2+-ATPase 2 ACA2, plasma membrane	K01537	vv34020Calcium_signaling_pathway vv50131Primary_active_transporter_cat_A2_to_A4	Transport	38.2284	71.6197	46.0689	166.133	47.0206
VIT_00s0463g00030	Ca2+-transporting ATPase type 2 ISOFORM 8	K01537	vv34020Calcium_signaling_pathway vv50131Primary_active_transporter_cat_A2_to_A4	Transport	1.56403	2.68193	1.85097	6.29999	1.76894
VIT_14s0030g02110	Ca2+-transporting ATPase type 2 ISOFORM 8	K01537	vv34020Calcium_signaling_pathway vv50131Primary_active_transporter_cat_A2_to_A4	Transport	0.258559	1.04383	2.02168	2.05127	0.778537
VIT_00s0125g00180	calcium channel, voltage-dependent, alpha 2/delta	ZFC3HC4		Transport	9.85197	36.9978	22.1682	59.945	17.4962
VIT_06s0004g06570	Calcium/proton exchanger CAX3	K07300_CAX3	vv50123Porters_cat_18_to_29	Transport	0.686716	4.34749	6.06499	3.65377	4.91162
VIT_13s0158g00360	calcium-transporting ATPase 11 ACA11	K01537	vv34020Calcium_signaling_pathway vv50131Primary_active_transporter_cat_A2_to_A4	Transport	1.14919	4.34972	4.78398	2.13923	4.64058
VIT_00s0179g00260	calcium-transporting ATPase 12 ACA12	K01537	vv34020Calcium_signaling_pathway vv50131Primary_active_transporter_cat_A2_to_A4	Transport	28.1111	100.2	59.5612	209.762	65.1804
VIT_05s0020g04380	calcium-transporting ATPase 13 ACA13	K01537	vv34020Calcium_signaling_pathway vv50131Primary_active_transporter_cat_A2_to_A4	Transport	0.0855906	0.307347	0.108373	1.55069	0.215956
VIT_11s0016g02470	Carrier protein, Mitochondrial	K03454	vv50123Porters_cat_18_to_29	Transport	23.9379	95.8658	44.5553	251.682	56.3486
VIT_08s0007g00030	Cation/hydrogen exchanger 20 (CHX20)	CHX20	vv50124Porters_cat_30_to_64	Transport	9.39228	59.0552	34.5245	84.1848	39.6018
VIT_06s0004g07400	Cation/hydrogen exchanger 24 (CHX24)	CHX24	vv50124Porters_cat_30_to_64	Transport	0.0937786	0.178611	0.148671	0.957234	0.0749472
VIT_10s0003g04540	CATIONIC AMINO ACID TRANSPORTER 1	AAT1	vv50121Porters_cat_1_to_6	Transport	135.723	486.136	213.135	991.062	251.84
VIT_11s0103g00370	Cd2+-exporting ATPase HMA2 (Heavy metal ATPase 2)	K01532	vv50131Primary_active_transporter_cat_A2_to_A4	Transport	0.330248	1.10458	1.68482	0.47647	0.611248
VIT_18s0001g06760	clathrin assembly protein 16	CAP16	vv50110Protein_coat	Transport	22.7643	48.0729	42.3084	95.991	38.8414
VIT_09s0002g04720	coatomer protein complex, subunit beta 2	COPB2	vv50110Protein_coat	Transport	6.56689	35.8366	32.1819	87.3792	18.8883
VIT_03s0110g00360	Copper transporter 2	COPT2	vv50101Channels_and_pores	Transport	1.98853	14.2684	14.13	9.83561	12.9629
VIT_10s0003g01220	copper-binding family protein			Transport	0.89499	4.37253	1.57699	21.9246	2.55002
VIT_17s0053g00810	cyclic nucleotide-binding transporter 1	K05391_CNBT1	vv34626Plant-pathogen_interaction vv50101Channels_and_pores	Transport	9.51755	32.8503	23.6481	75.1944	21.317
VIT_17s0053g00840	cyclic nucleotide-binding transporter 1	K05391_CNBT1	vv34626Plant-pathogen_interaction vv50101Channels_and_pores	Transport	7.50522	27.1189	17.9462	63.2824	17.2626
VIT_17s0053g00850	cyclic nucleotide-binding transporter 1	K05391_CNBT1	vv34626Plant-pathogen_interaction vv50101Channels_and_pores	Transport	6.04394	17.4089	14.3126	41.1205	13.4032
VIT_17s0053g00860	cyclic nucleotide-binding transporter 1	K05391_CNBT1	vv34626Plant-pathogen_interaction vv50101Channels_and_pores	Transport	7.15863	22.0559	16.6785	53.4313	14.5339
VIT_08s0040g01770	Cyclic nucleotide-gated ion channel 15	K05391_CNGC15	vv34626Plant-pathogen_interaction vv50101Channels_and_pores	Transport	1.30528	2.75974	1.39279	6.53483	1.87659
VIT_16s0013g01760	Derlin-1	K11519	vv24141Protein_processing_in_endoplasmic_reticulum vv50133Primary_active_transporter_cat_A9_to_A18	Transport	0.763977	1.48634	1.85276	4.47499	1.02454
VIT_16s0013g01780	Derlin-1	K11519	vv24141Protein_processing_in_endoplasmic_reticulum vv50133Primary_active_transporter_cat_A9_to_A18	Transport	1.46627	2.74009	2.09384	8.03367	1.3833
VIT_01s0010g03640	DnaJ homolog, subfamily A, member 3	K09504	vv50132Primary_active_transporter_cat_A5_to_A8	Transport	536.778	954.494	597.88	2743.8	667.86
VIT_09s0002g00690	DnaJ homolog, subfamily B, member 6	K09512	vv50132Primary_active_transporter_cat_A5_to_A8	Transport	52.221	79.9355	86.8856	404.082	77.0023
VIT_15s0046g00470	DYNAMIN-LIKE 1B	E3_6_5_5	vv50109Incompletely_characterized_transport_systems vv50110Protein_coat	Transport	20.2043	63.7041	28.3706	132.645	34.0126
VIT_00s0317g00140	exocyst subunit EXO70 H2	EXO70H2	vv50111Tethering_factors	Transport	2.42147	35.984	14.911	91.6215	12.8353
VIT_08s0040g02730	exocyst subunit EXO70 H4	EXO70H4	vv50111Tethering_factors	Transport	5.44162	23.1508	8.96277	88.0364	11.6607
VIT_06s0004g04010	exocyst subunit EXO70 H7	EXO70H7	vv50111Tethering_factors	Transport	18.2693	73.8702	28.7972	223.663	45.4506
VIT_13s0074g00570	gamma-aminobutyric acid transporter	GAT1	vv50123Porters_cat_18_to_29	Transport	23.0409	85.1759	97.9706	53.8433	72.1412
VIT_04s0069g00620	glutamate receptor 2.8	GLR2_8	vv50101Channels_and_pores	Transport	0.535169	1.76607	1.11535	3.16133	1.21715
VIT_04s0069g00740	glutamate receptor 2.8	GLR2_8	vv50101Channels_and_pores	Transport	0.763974	2.53331	1.73439	4.17854	2.00873
VIT_19s0014g01730	glutamate receptor 2.8	GLR2_8	vv50101Channels_and_pores	Transport	0.193275	1.27409	1.19629	5.76623	0.790542
VIT_19s0014g01760	glutamate receptor 2.8	GLR2_8	vv50101Channels_and_pores	Transport	0.14333	1.52189	1.34691	6.80478	0.966592
VIT_10s0003g00780	Glutamate receptor 3.4	GLR3_4	vv50101Channels_and_pores	Transport	2.3655	7.84262	4.85108	15.1111	5.16219
VIT_04s0069g00540	glutamate receptor protein	GLR2_7	vv50101Channels_and_pores	Transport	5.90502	8.59272	5.64866	24.4684	7.22515
VIT_10s0003g00680	glutamate receptor protein	GLR2_7	vv50101Channels_and_pores	Transport	0.147486	0.746893	0.42109	3.15358	0.488287
VIT_10s0003g00760	glutamate receptor protein	GLR2_9	vv50101Channels_and_pores	Transport	1.51665	10.1743	5.55506	23.2024	5.06616
VIT_10s0003g00790	glutamate receptor protein	GLR2_7	vv50101Channels_and_pores	Transport	7.19979	23.3481	16.7095	35.9122	16.4115
VIT_19s0014g01770	glutamate receptor protein	GLR2_7	vv50101Channels_and_pores	Transport	0.0352002	0.750023	0.386972	1.68251	0.324402
VIT_19s0014g01830	glutamate receptor protein	GLR2_6	vv50101Channels_and_pores	Transport	0.226454	1.79029	0.548065	5.65176	0.504755
VIT_18s0001g11900	GNS1/SUR4 membrane			Transport	4.26896	10.7586	6.11723	32.9964	5.55052
VIT_07s0104g01730	HAK5 (High affinity K+ transporter 5)	HAK5	vv50125Porters_cat_66_to_94	Transport	0.886391	6.60197	3.5168	11.1716	3.89171
VIT_18s0001g05570	Hexose transporter HT2	VVHT2	vv50121Porters_cat_1_to_6	Transport	2.91247	4.76071	3.2423	14.416	2.08059
VIT_02s0025g04790	hydrogenobyrinic acid a,c-diamide synthase	E6_3_5_9	vv50101Channels_and_pores	Transport	0.0916897	0.0686433	0.0611225	0.678625	0.0441369
VIT_18s0122g00780	Inorganic phosphate transporter	PHT1_9	vv50121Porters_cat_1_to_6	Transport	13.2137	33.4572	24.1107	53.324	17.6298
VIT_13s0067g03280	inorganic phosphate transporter 1-3	PHT1_3	vv50121Porters_cat_1_to_6	Transport	0.18942	0.685794	0.287688	1.55097	0.512437
VIT_05s0049g00930	inorganic phosphate transporter 1-4	PHT1_4	vv50121Porters_cat_1_to_6	Transport	9.38063	37.7047	20.7257	95.044	18.3213
VIT_07s0104g01350	integral membrane family protein UPF0497			Transport	4.2403	11.8003	6.20814	23.9955	5.58878
VIT_16s0098g01260	intramitochondrial sorting protein MSP1 protein	MSP1	vv50133Primary_active_transporter_cat_A9_to_A18	Transport	34.256	67.7845	53.0003	165.358	49.8598
VIT_19s0015g00320	KCO1 (TWO PORE K CHANNEL)	K05389_KCO1	vv50101Channels_and_pores	Transport	31.8262	107.387	49.7246	385.636	46.6007
VIT_19s0085g00850	LEM3 (ligand-effect modulator 3)	LEM3	vv50108Accessory_factors_involved_in_transport	Transport	116.227	271.669	224.117	603.09	182.887
VIT_10s0003g03980	LEM3 (ligand-effect modulator 3) family protein / CDC50 family protein	LEM3	vv50108Accessory_factors_involved_in_transport	Transport	5.94712	18.1032	7.60921	33.8391	8.73077
VIT_03s0038g03530	LYS/HIS TRANSPORTER 7	LHT7	vv50123Porters_cat_18_to_29	Transport	126.393	291.3	170.016	1024.51	163.375
VIT_00s0302g00020	LYS/HIS TRANSPORTER 7 LHT7	LHT7	vv50123Porters_cat_18_to_29	Transport	1.65465	3.6172	1.90149	7.59306	2.293
VIT_03s0038g03540	LYS/HIS TRANSPORTER 7 LHT7	LHT7	vv50123Porters_cat_18_to_29	Transport	0.074192	0.25971	0.305668	0.685391	0.1663
VIT_18s0001g00320	LYS/HIS TRANSPORTER 7 LHT7	LHT7	vv50123Porters_cat_18_to_29	Transport	1.15271	3.98588	4.72018	7.99415	3.07178
VIT_06s0061g01210	LYSINE HISTIDINE TRANSPORTER 1	LHT1	vv50123Porters_cat_18_to_29	Transport	116.815	345.494	228.13	504.73	235.161
VIT_07s0031g02820	magnesium transporter CorA	MRS2REL	vv50101Channels_and_pores	Transport	3.47308	9.88722	6.98399	20.1593	5.05809
VIT_02s0025g04420	MATE efflux family protein	MATE	vv50125Porters_cat_66_to_94	Transport	9.60674	24.2666	13.1094	104.738	13.6027
VIT_08s0056g01040	MATE efflux family protein	MATE	vv50125Porters_cat_66_to_94	Transport	0.702506	1.83067	2.51889	3.07083	1.6382
VIT_08s0058g00510	MATE efflux family protein	MATE	vv50125Porters_cat_66_to_94	Transport	9.7374	22.0171	11.0558	45.2203	14.0684
VIT_14s0006g02260	MATE efflux family protein	MATE	vv50125Porters_cat_66_to_94	Transport	0.525298	1.13102	2.49147	2.262	1.25756
VIT_16s0100g00460	MATE efflux family protein	MATE	vv50125Porters_cat_66_to_94	Transport	0.784424	2.57352	1.28005	3.33622	1.09356
VIT_13s0067g02980	MATE efflux family protein	MATE	vv50125Porters_cat_66_to_94	Transport	0.0827341	0.452089	0.239493	2.15835	0.113207
VIT_15s0046g03430	metal ion binding			Transport	8.22668	7.43845	8.57891	41.738	6.55061
VIT_15s0046g03500	metal ion binding			Transport	5.08514	10.0722	6.96999	72.248	4.47805
VIT_14s0068g01250	mitochondrial phosphate transporter	MPHOSPTR	vv50123Porters_cat_18_to_29	Transport	82.9257	664.717	507.56	1512.7	252.456
VIT_14s0083g01170	mitochondrial substrate carrier family protein	K03454	vv50123Porters_cat_18_to_29	Transport	98.9975	227.188	138.562	404.439	148.448
VIT_19s0015g00050	Multidrug resistance-associated protein 3	K05033	vv52010ABC_transporters	Transport	20.0375	56.4159	36.63	112.649	35.0936
VIT_14s0030g01790	Ndr family protein			Transport	0.312508	1.06569	0.65784	3.47434	0.322667
VIT_14s0068g00780	Nematode chemoreceptor	K08473	vv50122Porters_cat_7_to_17	Transport	25.354	63.4895	43.3454	109.417	40.3523
VIT_10s0003g02030	NITRATE TRANSPORTER 1:2	NRT1_2	vv50122Porters_cat_7_to_17	Transport	8.73226	14.9592	7.8463	44.9957	9.1887
VIT_01s0127g00070	NITRATE TRANSPORTER2.5	NRT2_5	vv50121Porters_cat_1_to_6	Transport	50.762	291.351	146.281	203.512	161.142
VIT_03s0063g01210	nodulin 1A, senescence-associated			Transport	0.997996	2.44033	2.83147	2.46846	6.22545
VIT_08s0007g04860	nodulin family protein			Transport	4.8452	46.3883	9.86562	49.0924	16.0312
VIT_02s0025g03180	nodulin MtN21 family	MTN21	vv50122Porters_cat_7_to_17	Transport	0.274087	0.629233	1.38947	0.713319	0.727495
VIT_05s0049g00450	nodulin MtN21 family	MTN21	vv50122Porters_cat_7_to_17	Transport	0.164776	0.44333	1.54575	2.52467	0.696315
VIT_07s0005g03080	nodulin MtN21 family	MTN21	vv50122Porters_cat_7_to_17	Transport	0.374661	3.05791	3.6678	2.85828	1.27363
VIT_02s0025g03130	nodulin MtN21 family	MTN21	vv50122Porters_cat_7_to_17	Transport	0.350279	1.32943	1.66199	1.90529	0.805588
VIT_02s0025g03140	nodulin MtN21 family	MTN21	vv50122Porters_cat_7_to_17	Transport	7.00672	15.1943	29.4044	21.2307	13.8138
VIT_04s0044g00310	nodulin MtN21 family	MTN21	vv50122Porters_cat_7_to_17	Transport	1.00425	6.8297	7.54532	16.9904	4.83572
VIT_17s0000g00830	nodulin MtN3 family			Transport	10.9693	35.1902	45.4179	15.1723	19.785
VIT_16s0050g02540	nodulin MtN3 family			Transport	9.24178	25.2147	38.2719	47.274	15.8433
VIT_19s0014g00280	nodulin MtN3 family			Transport	26.4042	41.2372	28.9374	120.252	29.5894
VIT_05s0062g00790	NSL1 (NECROTIC SPOTTED LESIONS 1)			Transport	41.3404	96.8297	67.9016	246.172	64.1446
VIT_07s0031g03060	NSL1 (NECROTIC SPOTTED LESIONS 1)			Transport	26.8128	94.0141	56.718	200.288	39.4754
VIT_10s0003g00150	NSL1 (NECROTIC SPOTTED LESIONS 1)			Transport	27.4164	66.9518	52.9195	141.337	42.1518
VIT_01s0011g00400	nuclear transport factor 2 (NTF2)	NTF2	vv50133Primary_active_transporter_cat_A9_to_A18	Transport	2.09943	9.40574	8.4726	7.51009	4.87075
VIT_11s0118g00490	octicosapeptide/Phox/Bem1p (PB1) domain-containing protein / tetratricopeptide repeat (TPR)-containing protein	BEM1P	vv50132Primary_active_transporter_cat_A5_to_A8	Transport	7.73707	31.2086	9.45437	83.5749	16.8685
VIT_03s0038g03950	phosphate carrier protein	MPHOSPTR	vv50123Porters_cat_18_to_29	Transport	1.95028	8.89043	2.39914	9.24483	3.87976
VIT_14s0068g01260	phosphate carrier protein	MPHOSPTR	vv50123Porters_cat_18_to_29	Transport	74.138	238.228	167.673	476.894	118.629
VIT_08s0007g01690	phosphate translocator protein2, Plastidic	PTL2	vv50122Porters_cat_7_to_17	Transport	14.1943	49.1424	23.8723	299.438	27.3622
VIT_13s0047g01210	phospholipid-translocating ATPase ALA1	K01530	vv50131Primary_active_transporter_cat_A2_to_A4	Transport	13.7642	33.4451	27.039	104.743	25.4514
VIT_01s0011g02480	phospholipid-transporting ATPase	K01530	vv50131Primary_active_transporter_cat_A2_to_A4	Transport	18.6541	77.5795	52.2214	273.605	49.0746
VIT_09s0002g05400	Pleiotropic drug resistance protein 1	ABCGPDR12	vv52010ABC_transporters	Transport	0.71817	4.77992	1.80391	24.0337	2.19796
VIT_12s0059g00250	POLYOL TRANSPORTER 5	PLT5	vv50121Porters_cat_1_to_6	Transport	9.13027	28.8394	16.5727	64.0204	15.9355
VIT_02s0025g03300	potassium channel tetramerisation domain-containing protein	KCTREL	vv50101Channels_and_pores	Transport	20.4711	56.0102	33.4109	274.118	34.2739
VIT_00s0125g00190	potassium transporter (KUP1)	KUP1	vv50125Porters_cat_66_to_94	Transport	8.67911	37.8564	27.3044	80.6216	20.5916
VIT_11s0103g00010	potassium-sodium symporter HKT2	HKT1	vv50124Porters_cat_30_to_64	Transport	0.5987	1.52539	2.04748	3.30983	1.01845
VIT_03s0038g01960	proline-rich family protein			Transport	1.26986	4.30431	2.00704	8.11836	2.09085
VIT_08s0007g01370	protease inhibitor/seed storage/lipid transfer protein (LTP)			Transport	2.07918	6.58104	5.06094	8.46781	4.9587
VIT_08s0056g01070	Protein TRANSPARENT TESTA 12	MATE	vv50125Porters_cat_66_to_94	Transport	6.67925	11.2091	3.96244	27.9762	5.77895
VIT_05s0049g01760	PROTON GRADIENT REGULATION 5 (PGR5)	PGR5		Transport	474.431	1085.67	496.584	2004.97	633.377
VIT_08s0007g01310	proton-dependent oligopeptide transport (POT) family protein	POT	vv50122Porters_cat_7_to_17	Transport	12.0357	76.0518	48.664	82.7147	35.2156
VIT_08s0007g01320	proton-dependent oligopeptide transport (POT) family protein	POT	vv50122Porters_cat_7_to_17	Transport	6.68166	40.3571	28.6011	45.0714	17.6974
VIT_12s0035g01820	proton-dependent oligopeptide transport (POT) family protein	POT	vv50122Porters_cat_7_to_17	Transport	4.99022	21.8312	15.6687	7.52459	18.4275
VIT_13s0067g02340	proton-dependent oligopeptide transport (POT) family protein	POT	vv50122Porters_cat_7_to_17	Transport	4.29928	23.5305	5.10467	10.5388	9.75395
VIT_15s0021g00330	proton-dependent oligopeptide transport (POT) family protein	POT	vv50122Porters_cat_7_to_17	Transport	0.242105	1.17998	0.550362	1.51787	0.277182
VIT_00s0780g00040	RGLG2 (RING DOMAIN LIGASE2)	RGLG2	vv50004Auxin_transport	Transport	28.6508	74.566	51.0612	130.018	47.3844
VIT_14s0066g00290	RGLG2 (RING DOMAIN LIGASE2)	RGLG2	vv50004Auxin_transport	Transport	67.3888	133.933	100.28	272.385	96.9386
VIT_08s0058g01030	saposin B domain-containing protein	SAPB	vv50101Channels_and_pores	Transport	0.421546	2.12911	2.73099	1.60201	3.05919
VIT_18s0001g02030	signal peptidase 1	K03100	vv23060Protein_export vv50132Primary_active_transporter_cat_A5_to_A8	Transport	9.3514	23.5731	12.0631	40.7199	13.3111
VIT_18s0001g11290	signal peptidase 1	K03100	vv23060Protein_export vv50132Primary_active_transporter_cat_A5_to_A8	Transport	130.238	249.967	138.675	634.793	167.809
VIT_12s0059g00860	SLAH1 (SLAC1 HOMOLOGUE 1)	SLAH1	vv50122Porters_cat_7_to_17	Transport	0.0646962	0.391777	0.513611	3.77818	0.736214
VIT_17s0000g06860	SNAP25ous protein SNAP30	K08509	vv24130SNARE_interactions_in_vesicular_transport	Transport	426.409	898.091	664.704	1756.33	607.25
VIT_05s0077g00810	sodium-inducible calcium-binding protein (ACP1)	ACP1	vv50123Porters_cat_18_to_29	Transport	91.6974	413.764	131.354	2400.62	134.941
VIT_13s0067g03750	stigma/style ABC transporter WBC19	WBC19	vv52010ABC_transporters	Transport	0.0298324	0.0631812	0.0680765	0.704757	0.0542416
VIT_05s0020g03140	SUGAR TRANSPORTER 13	STP13	vv50121Porters_cat_1_to_6	Transport	84.005	678.799	279.704	2129.39	365.909
VIT_05s0020g02170	Sugar transporter ERD6-like 16	ERD6L16	vv50121Porters_cat_1_to_6	Transport	0.200705	0.364002	0.0764947	2.02374	0.0944985
VIT_07s0031g00940	Sulfate transporter 2.1 (AST68)	AST68	vv50124Porters_cat_30_to_64	Transport	0.298339	1.15876	0.600632	1.87488	0.983521
VIT_05s0020g03930	Sulfate transporter 3.1 (AST12) (AtST1)	SULTR3_1	vv50124Porters_cat_30_to_64	Transport	0.15398	2.50993	0.387034	1.76833	0.352536
VIT_04s0023g01980	syntaxin 1B/2/3/4	K08486	vv24130SNARE_interactions_in_vesicular_transport vv50101Channels_and_pores	Transport	0.267791	0.88136	0.863965	2.09503	0.588994
VIT_04s0043g00820	syntaxin 1B/2/3/4	K08486	vv24130SNARE_interactions_in_vesicular_transport vv50101Channels_and_pores	Transport	0.571103	2.23893	2.33587	6.51865	1.25897
VIT_08s0032g01150	syntaxin 1B/2/3/4	K08486	vv24130SNARE_interactions_in_vesicular_transport vv50101Channels_and_pores	Transport	94.9872	173.391	117.847	395.189	99.717
VIT_16s0039g01850	Syntaxin 22	K08488	vv24130SNARE_interactions_in_vesicular_transport vv44145Phagosome vv50101Channels_and_pores	Transport	61.4709	104.308	66.3587	361.765	57.616
VIT_18s0001g09380	Syntaxin 6			Transport	14.138	28.5553	18.12	86.9403	19.0697
VIT_00s0404g00100	SYNTAXIN OF PLANTS 124	K08486	vv24130SNARE_interactions_in_vesicular_transport vv50101Channels_and_pores	Transport	0.534169	1.15996	0.252386	3.35916	0.27962
VIT_02s0025g04490	UDP-GALACTOSE TRANSPORTER 2 ATUTR2/UTR2	UTR2	vv50122Porters_cat_7_to_17	Transport	27.2393	40.097	40.5442	117.295	33.8852
VIT_01s0011g00530	Ureide permease 2 (AtUPS2)	UPS2	vv50122Porters_cat_7_to_17	Transport	22.3537	63.7971	60.6171	133.338	67.7622
VIT_15s0024g00090	vacuolar protein sorting-associated protein vps13	VPS13	vv50110Protein_coat	Transport	1.43941	4.0026	2.11485	7.59656	3.56839
VIT_00s0822g00010	WHITE-BROWN COMPLEX HOMOLOG PROTEIN 11	WBC11	vv52010ABC_transporters	Transport	0.118106	0.542949	0.913739	0.545814	0.939821
VIT_13s0067g02500	xanthine/uracil permease	K06901	vv50121Porters_cat_1_to_6	Transport	102.789	254.536	116.331	559.415	156.595
VIT_13s0047g00040	ZIFL1 (ZINC INDUCED FACILITATOR 1); tetracycline:hydrogen antiporter/ transporter	ZIFL1	vv50121Porters_cat_1_to_6	Transport	0.11449	0.415741	0.425217	0.802884	0.332213
VIT_06s0004g05070	zinc transporter (ZIP2)	ZIP2	vv50121Porters_cat_1_to_6	Transport	4.62594	37.6899	23.2227	100.597	21.6718
VIT_19s0015g00190	zinc transporter ZIP11	ZIP11	vv50121Porters_cat_1_to_6	Transport	1.10898	3.52515	1.96852	7.61503	1.55399
VIT_19s0015g00250	zinc transporter ZIP11	ZIP11	vv50121Porters_cat_1_to_6	Transport	2.53463	6.56613	6.79967	11.5973	5.27764
VIT_03s0017g02170	zinc transporter ZIP5	ZIP5	vv50121Porters_cat_1_to_6	Transport	342.208	935.328	594.34	1537.1	596.54
VIT_01s0137g00030	ATA1 (ARABIDOPSIS TAPETUM 1)			unknown	0.16959	0.719429	0.492731	1.14023	0.352778
VIT_01s0026g01740	CBS			unknown	0.73781	1.61528	0.842589	2.98444	0.954471
VIT_00s0587g00030	CBS domain-containing protein			unknown	79.3133	268.081	125.69	694.607	134.64
VIT_03s0063g01930	DC1 domain-containing protein			unknown	1.01508	1.57908	4.53363	2.26369	1.40165
VIT_08s0007g01070	DC1 domain-containing protein			unknown	0.664402	3.55244	2.09818	8.57357	0.817759
VIT_08s0007g01090	DC1 domain-containing protein			unknown	2.06261	13.3662	22.8157	49.9384	11.4665
VIT_08s0007g06620	DC1 domain-containing protein			unknown	0.194682	0.529122	0.0542948	2.63929	0.299181
VIT_15s0046g01680	delta-8 sphingolipid desaturase			unknown	39.6753	80.0782	31.4262	361.343	33.3613
VIT_18s0001g10540	Dem protein			unknown	0.432334	1.15769	0.536761	1.90993	0.674402
VIT_10s0003g02930	FLS2 (FLAGELLIN-SENSITIVE 2)			unknown	0.148345	0.713141	0.529853	0.356162	0.535038
VIT_12s0034g01910	Glutelin type-A 3			unknown	0.181631	0.534843	0.172226	1.15746	0.334822
VIT_18s0001g13540	glycine-rich protein			unknown	0.135125	0.309583	0.317061	1.09681	0.194992
VIT_05s0077g02320	hypoxia-responsive			unknown	160.428	286.54	197.687	652.251	161.881
VIT_14s0068g02150	kelch repeat-containing F-box family protein			unknown	23.6519	62.7133	31.8341	188.953	40.2717
VIT_01s0127g00250	Kelch repeat-containing F-box protein			unknown	0.455605	4.24218	2.21132	26.5409	2.37312
VIT_14s0066g01590	NHL repeat-containing protein			unknown	0.288762	1.3148	0.61717	4.75528	0.841447
VIT_14s0068g00380	NLI interacting factor (NIF) family protein			unknown	0.447914	0.733592	0.589654	1.80887	0.773383
VIT_09s0002g06900	NtEIG-A1			unknown	0.582706	3.30799	1.53545	5.71052	1.04146
VIT_18s0001g06020	Phosphate-induced protein 1			unknown	0.404474	0.363437	0.199857	2.56892	0.0957784
VIT_18s0001g06150	Phosphate-induced protein 1			unknown	17.5943	13.8892	8.08451	80.8461	4.13705
VIT_18s0001g06170	Phosphate-induced protein 1			unknown	3.31842	3.32343	1.76657	17.6304	0.705271
VIT_18s0001g06180	Phosphate-induced protein 1			unknown	6.32279	7.10952	5.89803	44.8838	2.66388
VIT_05s0062g01190	pirin			unknown	14.4897	37.3257	28.8241	260.397	24.0527
VIT_09s0096g00380	pirin	K06911		unknown	1.26984	2.86714	2.31034	20.3407	2.21108
VIT_19s0090g01530	pirin			unknown	6.71088	16.4576	13.9199	55.7914	11.6248
VIT_13s0019g04710	PUB17 (PLANT U-BOX17)			unknown	26.9935	72.8681	43.6275	172.106	44.2867
VIT_00s2342g00010	PUB9 (PLANT U-BOX9)			unknown	6.8502	19.5582	7.89571	37.6803	13.1685
VIT_07s0031g00540	Rapid ALkalinization Factor RALFL34			unknown	0.710147	1.41677	0.493479	3.61809	0.480185
VIT_17s0000g06920	remorin			unknown	1.10843	2.52513	3.13769	4.46641	1.9498
VIT_02s0025g04130	rhomboid ATRBL2			unknown	12.631	24.7764	8.02997	111.352	12.6664
VIT_13s0047g00110	Ripening regulated protein DDTFR8			unknown	13.4636	13.897	7.18037	57.3246	8.71959
VIT_17s0000g08370	SIMILAR TO RCD ONE 2 (SRO2)			unknown	13.471	29.2745	26.1548	113.471	19.459
VIT_01s0011g00380	SP1L1 (SPIRAL1-LIKE1)			unknown	24.6927	73.6851	39.6291	223.42	42.8557
VIT_18s0001g10120	SPla/RYanodine receptor (SPRY) domain-containing protein			unknown	11.8111	28.317	23.2655	62.1575	20.1648
VIT_01s0127g00680	SRO2 (SIMILAR TO RCD ONE 2)	E2_4_2_30	vv10760Nicotinate_and_nicotinamide_metabolism	unknown	31.0174	74.7839	41.4987	319.596	47.8493
VIT_04s0008g05510	SYNC1 protein, related			unknown	2.05928	4.87273	2.29671	26.7485	1.40298
VIT_18s0001g00840	syringolide-induced protein 14-1-1			unknown	40.4936	113.975	65.6068	430.355	78.033
VIT_16s0050g02160	timeless ATIM	K03155		unknown	0.451524	1.67779	0.997994	2.60367	0.826427
VIT_05s0020g03880	TSO1 (CHINESE FOR 'UGLY')	TSO1_3	vv60022CPP	unknown	0.118188	0.310468	0.206323	0.711022	0.110771
VIT_00s0160g00340	unknown			unknown	28.5381	117.007	84.7137	274.061	76.0503
VIT_00s2525g00010	unknown			unknown	0.705613	1.71947	1.35611	5.37486	1.73547
VIT_01s0011g02350	unknown			unknown	0.43537	1.29474	1.17632	5.56963	0.909233
VIT_01s0011g02360	unknown			unknown	3.16678	7.80147	3.50392	118.257	2.30432
VIT_02s0025g00540	unknown			unknown	1.12323	5.76009	2.54887	13.2058	3.45615
VIT_04s0023g02100	unknown			unknown	5.8186	17.1111	8.80179	55.849	11.9889
VIT_05s0020g01080	unknown			unknown	0.30154	1.25689	0.886112	2.62447	0.566661
VIT_07s0129g01010	unknown			unknown	12.886	96.8432	46.8029	843.322	54.4924
VIT_08s0007g03170	unknown			unknown	0.656162	1.87295	1.15581	5.56393	2.07782
VIT_08s0056g00300	unknown			unknown	9.94126	33.5431	22.525	82.2525	26.274
VIT_09s0002g05610	unknown			unknown	19.2548	189.495	178.037	794.332	83.2018
VIT_10s0116g01090	unknown			unknown	0.437177	0.589278	0.402878	4.47463	1.04782
VIT_10s0116g01450	unknown			unknown	0.0561812	0.43542	0.299829	1.44416	0.352946
VIT_11s0016g03190	unknown			unknown	64.1591	103.261	73.2767	351.861	67.9314
VIT_13s0019g01360	unknown			unknown	1.43979	6.30176	1.90229	31.0402	3.31422
VIT_13s0074g00340	unknown			unknown	0.238474	3.14427	1.31397	16.2179	1.55489
VIT_16s0013g00070	unknown			unknown	8.2691	33.8605	20.1451	34.8065	10.3296
VIT_16s0050g01650	unknown			unknown	1.17458	4.99206	3.30208	24.4014	2.4492
VIT_16s0050g01890	unknown			unknown	1.73166	14.2364	8.30131	82.4043	4.35636
VIT_18s0001g14420	unknown			unknown	5.10991	40.953	15.7623	100.789	9.56462
VIT_18s0001g15230	unknown			unknown	2.08893	8.47985	5.41513	4.81053	4.6701
VIT_00s0225g00120	Unknown protein			unknown	41.182	76.7035	59.4905	179.634	61.712
VIT_00s0301g00020	Unknown protein			unknown	15.3452	51.388	43.2085	114.737	32.4169
VIT_00s0508g00040	Unknown protein			unknown	0.406749	0.705548	0.63439	1.81664	0.390924
VIT_00s0779g00010	Unknown protein			unknown	29.6432	63.8595	35.7818	127.506	44.6493
VIT_01s0010g03670	Unknown protein			unknown	0.468619	1.25277	0.676948	4.44338	0.595473
VIT_01s0010g03680	Unknown protein			unknown	5.39318	17.4572	6.86451	32.2995	8.00857
VIT_01s0010g03870	Unknown protein			unknown	10.2933	16.4117	19.8431	47.8593	15.4993
VIT_01s0011g02780	Unknown protein			unknown	0.385285	1.14512	0.385673	2.08523	0.345246
VIT_01s0011g03330	Unknown protein			unknown	21.1063	63.5255	25.7154	269.156	31.8942
VIT_01s0011g03390	Unknown protein			unknown	17.5377	63.9039	18.7267	191.663	25.2795
VIT_01s0011g03840	Unknown protein			unknown	0.201195	0.464893	0.209981	2.09688	0.166957
VIT_01s0011g03850	Unknown protein			unknown	10.1414	42.8235	22.2657	151.643	21.5215
VIT_01s0011g04660	Unknown protein			unknown	9.5305	21.1396	6.56199	156.615	8.15602
VIT_01s0011g04780	Unknown protein			unknown	2.26607	7.2663	5.69345	15.0867	10.0177
VIT_01s0011g05440	Unknown protein			unknown	64.7078	136.899	59.5385	473.665	80.65
VIT_01s0011g05680	Unknown protein			unknown	109.643	220.937	147.615	564.818	135.449
VIT_01s0127g00700	Unknown protein			unknown	24.1274	72.6193	48.2302	295.269	39.0951
VIT_01s0137g00770	Unknown protein			unknown	11.2772	41.8999	25.8019	97.3356	21.2273
VIT_01s0146g00440	Unknown protein			unknown	2.98698	7.8879	4.67601	30.6988	5.52094
VIT_01s0150g00410	Unknown protein			unknown	62.6443	192.287	163.638	511.438	151.183
VIT_02s0012g00890	Unknown protein			unknown	15.7166	21.6747	16.9367	98.8186	15.9412
VIT_02s0025g00500	Unknown protein			unknown	0.474224	0.795206	0.515336	3.91582	0.814938
VIT_03s0038g03260	Unknown protein			unknown	12.5894	21.4786	15.7949	58.1874	15.406
VIT_03s0063g00030	Unknown protein			unknown	1.15851	3.60233	2.01674	7.11681	1.15098
VIT_03s0063g02090	Unknown protein			unknown	0.602909	1.31716	0.531555	8.09942	0.833256
VIT_03s0088g01200	Unknown protein			unknown	0.429415	1.04649	1.09213	2.73265	0.807616
VIT_03s0088g01220	Unknown protein			unknown	0.669377	1.96757	1.69558	5.71822	1.725
VIT_04s0008g01380	Unknown protein			unknown	54.2556	180.849	66.3166	383.785	78.4485
VIT_04s0008g02030	Unknown protein			unknown	13.07	29.6583	21.5468	63.9039	20.0392
VIT_04s0008g02450	Unknown protein			unknown	2.75987	5.35749	3.08618	35.5615	2.8728
VIT_04s0008g05970	Unknown protein			unknown	19.343	46.7923	25.2728	132.2	27.841
VIT_04s0023g02920	Unknown protein			unknown	38.1667	68.9726	44.7056	158.761	54.149
VIT_04s0044g01430	Unknown protein			unknown	98.0928	191.875	153.281	452.347	141.026
VIT_05s0020g00390	Unknown protein			unknown	67.4431	131.399	70.2039	270.171	87.397
VIT_05s0020g02500	Unknown protein			unknown	4.13956	6.17903	3.43909	26.9258	4.46467
VIT_05s0020g02650	Unknown protein			unknown	1.14489	3.39579	1.64888	7.52145	1.30955
VIT_05s0049g01750	Unknown protein			unknown	6.32308	12.1258	7.81413	30.377	8.60908
VIT_05s0077g00530	Unknown protein			unknown	0.145211	0.48068	0.293223	0.769819	0.292254
VIT_05s0102g00210	Unknown protein			unknown	33.4499	61.0492	39.3084	160.812	44.8666
VIT_05s0102g00510	Unknown protein			unknown	0.0996679	0.348244	0.117761	0.673204	0.132427
VIT_06s0004g04110	Unknown protein			unknown	4.87336	16.0254	9.7475	66.2186	12.296
VIT_06s0004g06600	unknown protein			unknown	1.28809	6.1465	2.46949	20.8984	3.04787
VIT_06s0004g07490	Unknown protein			unknown	0.113488	0.381029	0.125586	1.36986	0.0819676
VIT_06s0009g03470	Unknown protein			unknown	1.88698	15.5916	4.00521	81.2026	6.76951
VIT_07s0005g01140	Unknown protein			unknown	1.21415	1.95683	1.15962	8.64298	0.738298
VIT_07s0005g04340	Unknown protein			unknown	159.604	373.865	200.784	784.639	238.091
VIT_07s0005g04360	Unknown protein			unknown	3.59172	6.43043	3.86963	33.8556	4.70307
VIT_07s0031g00040	Unknown protein			unknown	2.00953	3.38858	4.5982	14.6724	4.5561
VIT_08s0007g08520	Unknown protein			unknown	30.908	125.639	54.6701	639.838	24.5088
VIT_08s0040g00440	Unknown protein			unknown	21.1195	137.575	163.42	277.008	85.6542
VIT_08s0040g01930	Unknown protein			unknown	0.132266	0.762229	0.440469	3.15147	0.390311
VIT_08s0040g02430	Unknown protein			unknown	0.716962	3.37773	1.00223	9.34564	1.45923
VIT_08s0056g01500	unknown protein			unknown	1.48505	3.83375	3.68171	7.42604	2.56934
VIT_09s0002g01310	Unknown protein			unknown	0.260128	2.86148	1.72042	6.27371	0.939338
VIT_10s0003g00430	Unknown protein			unknown	0.220253	0.604318	0.314622	2.50581	0.539822
VIT_10s0003g00980	Unknown protein			unknown	325.891	926.942	572.828	3156.61	712.905
VIT_10s0071g00300	Unknown protein			unknown	6.04759	16.9562	7.91033	156.507	11.7314
VIT_11s0016g01810	Unknown protein			unknown	24.3117	63.8854	25.73	323.588	18.2541
VIT_11s0052g00900	Unknown protein			unknown	0.241702	0.959694	0.828258	1.66285	0.479509
VIT_11s0103g00490	Unknown protein			unknown	32.2334	71.3363	52.5994	161.797	51.4306
VIT_12s0028g03620	Unknown protein			unknown	2.13297	8.50361	7.36512	12.5084	3.4332
VIT_12s0035g00920	Unknown protein			unknown	0.292722	2.20685	0.476153	17.5971	0.754046
VIT_12s0035g01340	Unknown protein			unknown	0.0936212	0.414436	0.383463	2.17347	0.26456
VIT_12s0035g02270	Unknown protein			unknown	65.5908	155.657	120.591	336.745	104.299
VIT_12s0057g00240	Unknown protein			unknown	0.785012	2.40756	0.683313	4.39189	1.32713
VIT_13s0019g03180	Unknown protein			unknown	0.614827	1.78027	1.20405	3.4595	1.31354
VIT_13s0019g03990	Unknown protein			unknown	98.5272	270.199	127.911	780.514	131.437
VIT_13s0067g01930	Unknown protein			unknown	2.13127	4.67561	4.0922	9.35135	4.29875
VIT_13s0067g02560	Unknown protein			unknown	18.701	89.8817	12.453	53.6571	34.1509
VIT_13s0067g02710	Unknown protein			unknown	49.3252	65.0936	109.009	306.316	81.9622
VIT_13s0067g03180	Unknown protein			unknown	2.37565	4.96888	3.03532	13.3618	4.73387
VIT_13s0084g00670	Unknown protein			unknown	60.5623	274.405	160.773	1085.33	141.281
VIT_14s0006g03050	Unknown protein			unknown	1.30795	7.83163	5.49533	11.3541	4.0619
VIT_14s0060g01240	Unknown protein			unknown	0.17593	0.567095	0.357672	2.66258	0.37685
VIT_14s0066g00050	Unknown protein			unknown	0.10635	0.530971	1.13542	0.522137	0.510938
VIT_14s0066g00120	Unknown protein			unknown	0.15041	0.597589	1.45929	0.730905	0.523454
VIT_14s0066g01570	Unknown protein			unknown	3.00857	19.5513	8.01558	158.754	7.4532
VIT_14s0066g02470	Unknown protein			unknown	1.87149	6.262	2.40367	23.5871	3.40877
VIT_14s0068g01390	Unknown protein			unknown	0.136551	0.572486	0.145876	0.196024	0.170863
VIT_14s0219g00110	Unknown protein			unknown	31.7815	47.409	32.1804	150.718	31.946
VIT_15s0021g02070	Unknown protein			unknown	4.78968	15.4292	6.06204	38.2208	15.4371
VIT_15s0021g02270	Unknown protein			unknown	18.4371	67.9157	44.9827	86.8983	39.9534
VIT_16s0013g00480	Unknown protein			unknown	92.3815	149.537	63.8954	444.717	60.248
VIT_17s0000g03420	Unknown protein			unknown	0.851957	4.65689	3.78185	27.5587	2.62093
VIT_17s0000g08590	Unknown protein			unknown	2.13059	5.50885	3.54632	13.4332	3.19944
VIT_17s0000g09700	Unknown protein			unknown	0.373901	0.834581	2.03276	0.86569	1.15208
VIT_18s0001g00130	Unknown protein			unknown	43.012	66.3934	68.9537	187.294	62.7559
VIT_18s0001g02480	Unknown protein			unknown	1.91517	4.41504	3.47088	8.72268	3.83239
VIT_18s0001g07090	Unknown protein			unknown	85.2758	231.942	119.151	790.907	118.086
VIT_18s0001g07600	Unknown protein			unknown	76.1944	123.627	80.0815	480.795	110.805
VIT_18s0001g08820	Unknown protein			unknown	6.90507	29.7567	10.7258	129.554	13.3492
VIT_18s0001g10480	Unknown protein			unknown	22.7693	50.6573	16.6543	313.261	31.245
VIT_18s0001g11680	Unknown protein			unknown	5.30591	63.9761	8.03766	1070.62	12.7408
VIT_18s0001g11950	Unknown protein			unknown	3.75168	35.3152	12.8005	35.7832	12.0025
VIT_18s0001g15120	Unknown protein			unknown	22.7778	58.1465	47.9605	132.972	35.5039
VIT_19s0014g00270	Unknown protein			unknown	7.82676	14.0912	8.46075	61.2734	8.14274
VIT_19s0014g00840	Unknown protein			unknown	0.406298	0.647428	0.332893	4.11657	0.409582
VIT_19s0014g02790	Unknown protein			unknown	0.0817034	0.300775	0.23486	0.710254	0.177662
VIT_19s0015g00610	Unknown protein			unknown	0.237777	0.436069	0.232508	1.1164	0.44002
VIT_19s0015g01440	Unknown protein			unknown	31.2666	135.476	75.0006	325.578	76.4596
VIT_13s0019g01390	UPF0497 membrane protein			unknown	4.21334	15.5781	22.3286	14.7218	13.1804
VIT_18s0072g00820	VFB3 (VIER F-BOX PROTEINE 3)			unknown	2.35077	6.8023	8.01155	18.7674	6.14979

## Sheet: Cluster 2
gene_id	Gene Annotation	EC or Kegg ID	Network	Functional Cathegory	GAG-1103P_FPKM	GAG-KOB_FPKM	GAG-3309C_FPKM	GAG-41B_FPKM	GAG-17-37_FPKM
VIT_18s0001g15410	Alcohol dehydrogenase 1	E1_1_1_1	vv10010Glycolysis vv10071Fatty_acid_metabolism vv10350Tyrosine_metabolism	Carbohydrate Metabolic Process	423.82	294.756	742.427	103.929	470.132
VIT_04s0044g01130	alcohol dehydrogenase 2 [Vitis vinifera]	E1_1_1_1	vv10010Glycolysis vv10071Fatty_acid_metabolism vv10350Tyrosine_metabolism	Carbohydrate Metabolic Process	56.9655	41.7973	163.667	8.17309	64.1728
VIT_18s0001g15450	Alcohol dehydrogenase 3	E1_1_1_1	vv10010Glycolysis vv10071Fatty_acid_metabolism vv10350Tyrosine_metabolism	Carbohydrate Metabolic Process	123.925	42.2319	85.9298	11.1808	69.2225
VIT_04s0044g01110	Alcohol dehydrogenase 6	E1_1_1_1	vv10010Glycolysis vv10071Fatty_acid_metabolism vv10350Tyrosine_metabolism	Carbohydrate Metabolic Process	1167.27	812.734	2603.08	147.028	1034.33
VIT_05s0062g01010	aldo/keto reductase AKR	E1_1_1_21	vv10040Pentose_glucuronate_interconversion vv10051Fructose_and_mannose_metabolism vv10052Galactose_metabolism vv10561Glycerolipid_metabolism vv10620Pyruvate_metabolism	Carbohydrate Metabolic Process	87.1048	16.4512	42.5039	5.31407	53.0965
VIT_05s0077g01310	Aldo-keto reductase	E1_1_1_21	vv10040Pentose_glucuronate_interconversion vv10051Fructose_and_mannose_metabolism vv10561Glycerolipid_metabolism vv10620Pyruvate_metabolism	Carbohydrate Metabolic Process	2.00545	0.913028	0.412716	0.485799	1.05052
VIT_08s0007g01040	aldo-keto reductase	E1_1_1_21	vv10040Pentose_glucuronate_interconversion vv10051Fructose_and_mannose_metabolism vv10052Galactose_metabolism vv10561Glycerolipid_metabolism vv10620Pyruvate_metabolism	Carbohydrate Metabolic Process	51.9556	21.604	25.2933	11.4688	31.0955
VIT_17s0000g05870	aldose 1-epimerase protein	E5_1_3_3	vv10010Glycolysis	Carbohydrate Metabolic Process	0.608494	0.0751553	0.205612	0.123172	0.314739
VIT_08s0007g08310	alkaline alpha galactosidase	E3_2_1_22	vv10052Galactose_metabolism vv10561Glycerolipid_metabolism	Carbohydrate Metabolic Process	806.467	482.368	444.431	155.58	513.373
VIT_01s0137g00710	alpha-L-fucosidase 2 precursor	E3_2_1_51	vv10511N-Glycan_degradation	Carbohydrate Metabolic Process	2.68877	0.664466	1.10177	0.198884	1.2398
VIT_07s0005g02040	alpha-L-fucosidase 2 precursor	E3_2_1_51	vv10511N-Glycan_degradation	Carbohydrate Metabolic Process	2.28423	2.6166	4.31648	0.501204	2.94905
VIT_14s0066g01270	alpha-L-fucosidase 2 precursor	E3_2_1_51	vv10511N-Glycan_degradation	Carbohydrate Metabolic Process	0.865291	0.160521	0.257849	0.333753	0.519573
VIT_01s0026g01240	Beta-1 3 galactosyltransferase 5	K03877	vv10602Glycosphingolipid_biosynthesis	Carbohydrate Metabolic Process	4.84686	2.45211	4.39279	0.942568	3.84601
VIT_06s0061g00120	beta-1,3-glucanase [Vitis riparia]	E3_2_1_6		Carbohydrate Metabolic Process	68.8954	275.6	619.676	115.873	449.07
VIT_00s0415g00080	beta-D-xylosidase	E3_2_1_37	vv10500Starch_and_sucrose_metabolism vv10520Nucleotide_sugars_metabolism	Carbohydrate Metabolic Process	11.9172	6.43598	9.03103	1.69765	10.173
VIT_09s0002g02120	beta-galactosidase	E3_2_1_23	vv10052Galactose_metabolism vv10511N-Glycan_degradation vv10600Sphingolipid_metabolism	Carbohydrate Metabolic Process	60.976	13.7829	14.6855	11.1248	29.8186
VIT_11s0016g02200	Beta-galactosidase	E3_2_1_23	vv10052Galactose_metabolism vv10511N-Glycan_degradation vv10600Sphingolipid_metabolism	Carbohydrate Metabolic Process	81.8214	20.9977	38.1358	11.7523	44.7851
VIT_13s0064g00480	Beta-primeverosidase	E3_2_1_149	vv11000Single_reactions	Carbohydrate Metabolic Process	5.02671	3.00974	6.0125	0.384089	7.80223
VIT_16s0050g02210	chitinase III [Vitis vinifera]	E3_2_1_14	vv10530Aminosugars_metabolism	Carbohydrate Metabolic Process	1.2981	0.267935	0.389281	0.185964	0.273898
VIT_15s0021g00910	dolichyl pyrophosphate Glc1Man9GlcNAc2 alpha-1,3-glucosyltransferase	K03849	vv10510N-Glycan_biosynthesis vv11030Glycan_structures-biosynthesis1	Carbohydrate Metabolic Process	3.62926	2.14933	3.9276	0.449682	3.51147
VIT_01s0127g00470	galactinol synthase	E2_4_1_123	vv10052Galactose_metabolism	Carbohydrate Metabolic Process	3684.99	1758.07	1050.96	915.929	2053.59
VIT_05s0020g00330	galactinol synthase	E2_4_1_123	vv10052Galactose_metabolism	Carbohydrate Metabolic Process	0.944974	0.0619084	0.153976	0.0825337	0.171981
VIT_05s0077g00430	galactinol synthase	E2_4_1_123	vv10052Galactose_metabolism	Carbohydrate Metabolic Process	76.0449	61.2792	87.2619	11.0377	73.9777
VIT_01s0011g00570	glucan endo-1,3-beta-glucosidase 3 precursor	E3_2_1_39	vv10500Starch_and_sucrose_metabolism	Carbohydrate Metabolic Process	112.493	111.287	95.3218	27.7782	109.947
VIT_12s0059g01320	glucan endo-1,3-beta-glucosidase 7 precursor	E3_2_1_39	vv10500Starch_and_sucrose_metabolism	Carbohydrate Metabolic Process	3.76652	2.22437	1.23263	0.10706	1.62892
VIT_19s0090g01070	glucan endo-1,3-beta-glucosidase 7 precursor	E3_2_1_39	vv10500Starch_and_sucrose_metabolism	Carbohydrate Metabolic Process	169.713	88.4461	62.0263	9.63397	115.53
VIT_06s0061g00100	glucan endo-1,3-beta-glucosidase, acidic isoform precursor	E3_2_1_39	vv10500Starch_and_sucrose_metabolism	Carbohydrate Metabolic Process	62.7503	330.578	737.359	123.777	531.955
VIT_14s0060g00640	glucose-6-phosphate dehydrogenase	E1_1_1_49	vv10030Pentose_phosphate vv10480Glutathione_metabolism	Carbohydrate Metabolic Process	82.3593	54.7918	81.193	16.1953	68.7241
VIT_12s0057g00890	glycosyl hydrolase family 17 protein			Carbohydrate Metabolic Process	0.591425	0.245322	0.619478	0.0843255	0.441879
VIT_13s0320g00040	glycosyl hydrolase family 20 protein			Carbohydrate Metabolic Process	3.4323	2.82979	3.49557	0.740455	3.76612
VIT_05s0077g01280	glycosyl hydrolase family 3 beta xylosidase BXL1			Carbohydrate Metabolic Process	33.593	8.67604	15.4022	5.79288	21.2595
VIT_13s0019g00240	glycosyltransferase family 14 Beta-1-3-galactosyl-O-glycosyl-glycoprotein			Carbohydrate Metabolic Process	4.90595	2.30077	3.7175	1.00116	3.55204
VIT_04s0008g02820	glycosyltransferase family protein 47			Carbohydrate Metabolic Process	14.1021	4.57363	7.66234	1.51399	6.76459
VIT_01s0011g01160	haloacid dehalogenase hydrolase	E3_1_3_18	vv10630Glyoxylate_and_dicarboxylate_metabolism	Carbohydrate Metabolic Process	247.004	139.155	359.175	34.5906	174.925
VIT_09s0002g02940	Myo-inositol oxygenase 1	E1_13_99_1	vv10562Inositol_phosphate_metabolism	Carbohydrate Metabolic Process	33.351	13.8861	8.72139	2.30308	4.11612
VIT_01s0010g00600	Phosphatidylinositol 3- and 4-kinase, catalytic	K13711	vv10562Inositol_phosphate_metabolism vv34070Phosphatidylinositol_signaling_system	Carbohydrate Metabolic Process	53.8476	23.8234	41.9749	9.69945	35.6516
VIT_14s0060g00420	pyruvate dehydrogenase kinase	E2_7_11_2	vv10010Glycolysis vv10252Alanine_and_aspartate_metabolism vv10290Valine_leucine_and_isoleucine_biosynthesis vv10620Pyruvate_metabolism	Carbohydrate Metabolic Process	8.0252	2.8431	4.02309	1.1628	5.96293
VIT_18s0001g05300	trehalose-6-phosphate phosphatase	E3_1_3_12	vv10500Starch_and_sucrose_metabolism	Carbohydrate Metabolic Process	1.01116	0.270113	0.505707	0.200399	0.397856
VIT_12s0055g00170	UDP-glucose glucosyltransferase	E2_4_1_35	vv10500Starch_and_sucrose_metabolism	Carbohydrate Metabolic Process	1.56413	0.878802	1.04005	0.109294	1.38393
VIT_12s0055g00200	UDP-glucose glucosyltransferase	E2_4_1_35	vv10500Starch_and_sucrose_metabolism	Carbohydrate Metabolic Process	10.0675	5.24875	10.186	0.647948	10.5859
VIT_07s0289g00080	UDP-glucose:salicylic acid glucosyltransferase	E2_4_1_35	vv10500Starch_and_sucrose_metabolism	Carbohydrate Metabolic Process	5.88402	0.781353	2.36477	0.556503	2.30541
VIT_17s0000g07790	UDP-glucose:salicylic acid glucosyltransferase	K11820	vv10966Glucosinolate_biosynthesis	Carbohydrate Metabolic Process	93.2991	43.0064	60.9393	20.6946	73.37
VIT_12s0034g01120	UDP-glycosyltransferase 71A13			Carbohydrate Metabolic Process	5.51579	4.75961	5.13858	0.94138	6.45726
VIT_12s0055g00060	UDP-glycosyltransferase 71A13			Carbohydrate Metabolic Process	4.52355	3.93713	6.92018	0.781864	6.23414
VIT_12s0055g00280	UDP-glycosyltransferase 71A13			Carbohydrate Metabolic Process	1.72033	1.24873	2.27937	0.396431	1.88185
VIT_12s0055g00160	UDP-glycosyltransferase 71E1	E2_4_1_17	vv10040Pentose_glucuronate_interconversion vv10500Starch_and_sucrose_metabolism	Carbohydrate Metabolic Process	21.3314	17.2594	28.7888	4.42401	25.8893
VIT_16s0050g00240	UDP-glycosyltransferase 88A4			Carbohydrate Metabolic Process	1.17873	0.465277	0.58493	0.0954254	0.86732
VIT_05s0094g00960	UDP-xylose phenolic glycosyltransferase			Carbohydrate Metabolic Process	0.551908	0.218218	0.187917	0.0529812	0.413052
VIT_01s0137g00430	Cellulase	E3_2_1_4	vv40006Cell_wall	Cell Wall Metabolism	5.12283	2.94504	5.23992	0.868629	5.09584
VIT_12s0028g03610	Cellulase	E3_2_1_4	vv40006Cell_wall	Cell Wall Metabolism	15.56	11.7745	14.24	3.84441	13.7299
VIT_12s0059g00960	Cellulose synthase CSLB04	E2_4_1_12_CSLB04	vv40006Cell_wall	Cell Wall Metabolism	5.98422	5.94947	8.60167	1.21013	11.7547
VIT_00s0414g00020	cellulose synthase CSLE1	E2_4_1_12_CSLE1	vv40006Cell_wall	Cell Wall Metabolism	5.02364	2.75039	4.7594	0.837019	5.12737
VIT_00s0414g00030	cellulose synthase CSLE1	E2_4_1_12_CSLE1	vv40006Cell_wall	Cell Wall Metabolism	5.11901	1.55892	2.74762	1.21573	3.56298
VIT_00s0414g00040	cellulose synthase CSLE1	E2_4_1_12_CSLE1	vv40006Cell_wall	Cell Wall Metabolism	3.97927	1.43701	2.59594	0.567149	3.53513
VIT_00s0469g00020	cellulose synthase CSLE1	E2_4_1_12_CSLE1	vv40006Cell_wall	Cell Wall Metabolism	59.1896	15.116	32.4861	14.3166	40.2709
VIT_00s0469g00040	cellulose synthase CSLE1	E2_4_1_12_CSLE1	vv40006Cell_wall	Cell Wall Metabolism	4.3291	1.83727	2.9996	0.429098	3.53924
VIT_00s0469g00050	cellulose synthase CSLE1	E2_4_1_12_CSLE1	vv40006Cell_wall	Cell Wall Metabolism	9.60932	2.27009	4.87978	0.924994	5.56987
VIT_04s0044g00770	cellulose synthase CSLE1	E2_4_1_12_CSLE1	vv40006Cell_wall	Cell Wall Metabolism	0.453551	0.927778	1.86857	0.190143	1.40404
VIT_05s0049g00040	cellulose synthase CSLG2	E2_4_1_12_CSLG2	vv40006Cell_wall	Cell Wall Metabolism	2.62649	1.07504	1.05924	0.355983	1.29857
VIT_05s0049g00050	cellulose synthase CSLG2	E2_4_1_12_CSLG3	vv40006Cell_wall	Cell Wall Metabolism	2.13355	0.6784	0.76861	0.310822	0.879724
VIT_02s0025g01820	cellulose synthase CSLG3	E2_4_1_12_CSLG3	vv40006Cell_wall	Cell Wall Metabolism	1.26277	1.49033	1.36927	0.2708	1.51173
VIT_02s0025g01980	cellulose synthase CSLG3	E2_4_1_12_CSLG3	vv40006Cell_wall	Cell Wall Metabolism	0.988167	0.949801	1.20546	0.202414	1.35675
VIT_18s0086g00690	exostosin	K02366	vv11030Glycan_structures-biosynthesis1	Cell Wall Metabolism	12.5208	5.71433	9.17466	2.47419	7.82834
VIT_11s0016g03380	Exostosin-like	K02366	vv11030Glycan_structures-biosynthesis1	Cell Wall Metabolism	3.67705	1.1178	1.75922	0.274228	2.37843
VIT_12s0028g02990	fasciclin arabinogalactan-protein (FLA13)	FLA13	vv40006Cell_wall	Cell Wall Metabolism	0.980876	0.158868	0.401364	0.113451	0.360813
VIT_08s0040g00630	hydroxyproline-rich glycoprotein	HRGP	vv40006Cell_wall	Cell Wall Metabolism	4.11937	2.94122	4.08736	0.675084	4.45177
VIT_00s0323g00060	invertase/pectin methylesterase inhibitor	PMEI	vv40006Cell_wall	Cell Wall Metabolism	323.188	172.073	220.449	39.4049	313.455
VIT_01s0011g05390	invertase/pectin methylesterase inhibitor	PMEI	vv40006Cell_wall	Cell Wall Metabolism	15.4038	5.89466	2.13493	0.893821	4.50936
VIT_01s0011g05410	invertase/pectin methylesterase inhibitor	PMEI	vv40006Cell_wall	Cell Wall Metabolism	2.52898	3.18686	2.32628	0.207484	4.61985
VIT_16s0022g00890	invertase/pectin methylesterase inhibitor	PMEI	vv40006Cell_wall	Cell Wall Metabolism	396.566	109.669	105.992	16.2701	199.125
VIT_13s0019g04910	pectate lyase	E4_2_2_2	vv40006Cell_wall	Cell Wall Metabolism	24.0939	11.6197	14.4744	3.73703	19.845
VIT_07s0005g02440	pectinacetylesterase	PAE	vv40006Cell_wall	Cell Wall Metabolism	2.94029	0.908714	0.897371	0.427527	0.867884
VIT_14s0060g00230	Pectinacetylesterase	PAE	vv40006Cell_wall	Cell Wall Metabolism	166.218	83.8381	71.2393	18.6122	109.596
VIT_11s0016g00300	pectinesterase family	E3_1_1_11	vv40006Cell_wall	Cell Wall Metabolism	5.07544	6.99662	7.1615	0.956471	5.69184
VIT_08s0007g07880	Polygalacturonase GH28	E3_2_1_15	vv40006Cell_wall	Cell Wall Metabolism	21.3945	9.74234	12.7359	3.98811	14.7898
VIT_05s0020g02720	7S globulin precursor, basic			Cellular Amino Acids and Derivative Metabolic Process	16.9631	3.11047	4.0118	1.81459	3.49011
VIT_08s0058g00930	Alanine--glyoxylate aminotransferase 2 3, mitochondrial	E2_6_1_44	vv10252Alanine_and_aspartate_metabolism vv10260Glycine_serine_and_threonine_metabolism	Cellular Amino Acids and Derivative Metabolic Process	2.24851	0.730214	1.05239	0.317429	0.564161
VIT_19s0014g03430	amine oxidase LDL2	E1_4_3_4_LDL2	vv10220Urea_cycle_and_metabolism_of_amino_groups vv10340Histidine_metabolism vv10350Tyrosine_metabolism vv10360Phenylalanine_metabolism vv11002Auxin_biosynthesis vv60094SWI_SNF_SWI3	Cellular Amino Acids and Derivative Metabolic Process	2.82795	2.20106	3.03437	0.483782	2.86889
VIT_11s0037g00570	Anthranilate N-benzoyltransferase	E2_3_1_144	vv10400Phenylalanine_tyrosine_and_tryptophan_biosynthesis	Cellular Amino Acids and Derivative Metabolic Process	7.66879	3.94438	9.12104	0.716632	9.65284
VIT_11s0037g00580	anthranilate N-hydroxycinnamoyl/benzoyltransferase	E2_3_1_144	vv10400Phenylalanine_tyrosine_and_tryptophan_biosynthesis	Cellular Amino Acids and Derivative Metabolic Process	10.8767	4.69549	11.875	0.436857	17.1873
VIT_11s0037g00590	anthranilate N-hydroxycinnamoyl/benzoyltransferase	E2_3_1_144	vv10400Phenylalanine_tyrosine_and_tryptophan_biosynthesis	Cellular Amino Acids and Derivative Metabolic Process	22.6196	8.90203	25.4389	0.488907	32.677
VIT_13s0067g01410	anthranilate N-hydroxycinnamoyl/benzoyltransferase	E2_3_1_144	vv10400Phenylalanine_tyrosine_and_tryptophan_biosynthesis	Cellular Amino Acids and Derivative Metabolic Process	0.810519	0.386039	0.611213	0.150593	0.294611
VIT_02s0087g00370	anthranilate N-hydroxycinnamoyl/benzoyltransferase	E2_3_1_144	vv10400Phenylalanine_tyrosine_and_tryptophan_biosynthesis	Cellular Amino Acids and Derivative Metabolic Process	2.14885	2.03883	2.9119	0.448815	3.25485
VIT_13s0067g02120	arogenate dehydrogenase	E1_3_1_43	vv10400Phenylalanine_tyrosine_and_tryptophan_biosynthesis	Cellular Amino Acids and Derivative Metabolic Process	27.7847	8.59181	11.9196	6.09696	17.1857
VIT_06s0004g06830	Asparagine synthetase	E6_3_5_4	vv10910Nitrogen_metabolism	Cellular Amino Acids and Derivative Metabolic Process	32.3226	0.39411	0.401105	0.228304	1.32185
VIT_08s0058g01000	aspartate aminotransferase	E2_6_1_1	vv10252Alanine_and_aspartate_metabolism vv10272Cysteine_metabolism vv10330Arginine_and_proline_metabolism vv10350Tyrosine_metabolism vv10360Phenylalanine_metabolism vv10400Phenylalanine_tyrosine_and_tryptophan_biosynthesis vv10710Carbon_fixation vv10950Alkaloid_biosynthesis_I	Cellular Amino Acids and Derivative Metabolic Process	17.4874	7.85164	35.7122	1.54107	17.15
VIT_11s0016g03720	Aspartate aminotransferase, cytoplasmic (Transaminase A)	E2_6_1_1	vv10252Alanine_and_aspartate_metabolism vv10272Cysteine_metabolism vv10330Arginine_and_proline_metabolism vv10350Tyrosine_metabolism vv10360Phenylalanine_metabolism vv10400Phenylalanine_tyrosine_and_tryptophan_biosynthesis vv10710Carbon_fixation vv10950Alkaloid_biosynthesis_I	Cellular Amino Acids and Derivative Metabolic Process	330.245	157.11	347.659	69.1462	199.296
VIT_11s0016g04960	aspartate-glutamate racemase	E5_1_1_13	vv10252Alanine_and_aspartate_metabolism	Cellular Amino Acids and Derivative Metabolic Process	18.7406	13.8977	29.498	2.1595	22.5222
VIT_14s0030g01490	cysteine synthase	E2_5_1_47	vv10272Cysteine_metabolism vv10450Selenoamino_acid_metabolism vv10920Sulfur_metabolism	Cellular Amino Acids and Derivative Metabolic Process	6.27889	1.58053	3.18921	1.09541	3.79199
VIT_07s0129g01060	D-amino acid oxidase	E1_4_3_3	vv10260Glycine_serine_and_threonine_metabolism	Cellular Amino Acids and Derivative Metabolic Process	25.9738	14.4783	19.4374	5.57452	18.5595
VIT_01s0011g06460	deoxymugineic acid synthase	DMAS	vv10271Methionine_metabolism	Cellular Amino Acids and Derivative Metabolic Process	3.20644	0.64528	1.41142	0.340119	2.23453
VIT_11s0065g00570	glutamate carboxypeptidase (AMP1)	E3_4_17_21		Cellular Amino Acids and Derivative Metabolic Process	1.99238	2.51372	4.29995	0.281164	2.12988
VIT_04s0079g00600	Glutamate decarboxylase 1	E4_1_1_15	vv10251Glutamate_metabolism vv10252Alanine_and_aspartate_metabolism vv10410Beta-alanine_metabolism vv10650Butanoate_metabolism	Cellular Amino Acids and Derivative Metabolic Process	333.373	197.46	228.329	73.3256	239.51
VIT_17s0000g00920	Glutamate decarboxylase 1 (GAD 1)	E4_1_1_15	vv10251Glutamate_metabolism vv10252Alanine_and_aspartate_metabolism vv10410Beta-alanine_metabolism vv10650Butanoate_metabolism	Cellular Amino Acids and Derivative Metabolic Process	310.493	129.783	129.451	28.8252	155.41
VIT_01s0150g00550	Histone-lysine N-methyltransferase ASHR2	E2_1_1_43ASHR2_1	vv10300Lysine_biosynthesis vv60056SET_PCG	Cellular Amino Acids and Derivative Metabolic Process	12.6493	4.72878	5.90285	1.31111	8.00987
VIT_16s0013g00650	Histone-lysine N-methyltransferase, H3 lysine-9 specific SUVH5	E2_1_1_43SUVH5_3	vv10300Lysine_biosynthesis vv60056SET_PCG	Cellular Amino Acids and Derivative Metabolic Process	1.41997	0.432375	1.02254	0.33214	1.22678
VIT_05s0020g03860	homocysteine S-methyltransferase 3	E2_1_1_10	vv10271Methionine_metabolism	Cellular Amino Acids and Derivative Metabolic Process	13.8374	4.6047	6.83519	2.47984	6.55136
VIT_07s0005g02640	isopenicillin N epimerase	E5_1_1_17	vv10311Penicillin_and_cephalosporin_biosynthesis	Cellular Amino Acids and Derivative Metabolic Process	16.7735	10.3873	15.9934	3.03777	13.9728
VIT_18s0072g01170	phosphoribosylanthranilate transferase	E2_4_2_18	vv10400Phenylalanine_tyrosine_and_tryptophan_biosynthesis	Cellular Amino Acids and Derivative Metabolic Process	5.97599	4.22038	4.77678	1.34977	5.30721
VIT_03s0038g01420	phytochelatin synthetase	E2_3_2_15	vv10251Glutamate_metabolism	Cellular Amino Acids and Derivative Metabolic Process	1.36019	0.293471	0.164572	0.268912	0.473738
VIT_03s0038g01430	phytochelatin synthetase	E2_3_2_15	vv10251Glutamate_metabolism	Cellular Amino Acids and Derivative Metabolic Process	2.92342	0.877682	0.317772	0.500764	1.62074
VIT_00s0480g00060	polyphenol oxidase [Vitis vinifera]	E1_10_3_1	vv10350Tyrosine_metabolism vv50109Incompletely_characterized_transport_systems	Cellular Amino Acids and Derivative Metabolic Process	6.1986	4.26209	5.82398	1.44155	6.42437
VIT_10s0116g00560	polyphenol oxidase II, chloroplast precursor	E1_10_3_1	vv10350Tyrosine_metabolism vv50109Incompletely_characterized_transport_systems	Cellular Amino Acids and Derivative Metabolic Process	19.7603	13.222	13.0526	4.66587	11.6277
VIT_04s0008g05380	serine hydrolase [Vitis vinifera]	E4_3_1_18	vv10260Glycine_serine_and_threonine_metabolism	Cellular Amino Acids and Derivative Metabolic Process	25.9961	20.5947	28.7311	4.7809	30.5369
VIT_04s0008g05410	serine hydrolase [Vitis vinifera]	E4_3_1_18	vv10260Glycine_serine_and_threonine_metabolism	Cellular Amino Acids and Derivative Metabolic Process	9.70838	3.76991	7.55988	0.547887	8.07857
VIT_09s0002g03460	taurine dioxygenase	E1_14_11_17	vv10272Cysteine_metabolism	Cellular Amino Acids and Derivative Metabolic Process	57.7718	46.9578	41.1747	12.3279	51.2449
VIT_06s0004g05320	tropinone reductase	E1_1_1_206	vv10220Urea_cycle_and_metabolism_of_amino_groups	Cellular Amino Acids and Derivative Metabolic Process	2.43895	0.52018	0.827852	1.57719	1.15161
VIT_12s0028g03210	tyrosine aminotransferase	E2_6_1_5	vv10271Methionine_metabolism vv10350Tyrosine_metabolism vv10360Phenylalanine_metabolism vv10400Phenylalanine_tyrosine_and_tryptophan_biosynthesis vv10950Alkaloid_biosynthesis_I	Cellular Amino Acids and Derivative Metabolic Process	4.71817	2.00846	3.08178	0.622297	3.44994
VIT_07s0031g01170	aspartyl protease	E3_4_23_x		Cellular Homeostasis	25.3701	10.0825	26.0764	4.79236	19.661
VIT_18s0001g04790	aspartyl protease	E3_4_23_x		Cellular Homeostasis	2.9385	1.77462	2.56105	0.518848	3.0359
VIT_16s0050g01870	CAAX amino terminal protease			Cellular Homeostasis	53.6864	10.0113	7.73262	3.48573	12.2837
VIT_03s0038g02110	co-chaperone-curved DNA binding protein A	K05516	vv50132Primary_active_transporter_cat_A5_to_A8	Cellular Homeostasis	176.433	22.0651	32.4131	4.55656	81.9447
VIT_06s0004g04030	copper chaperone			Cellular Homeostasis	10.584	6.05703	4.11223	1.48737	5.16601
VIT_17s0000g09770	Cysteine endopeptidase	E3_4_22_x		Cellular Homeostasis	1.44597	0.620995	0.491427	0.427518	0.147998
VIT_04s0023g02680	dimethyladenosine transferase	K02528		Cellular Homeostasis	3.04843	1.34273	1.38929	0.58753	1.61563
VIT_00s0181g00150	F-box domain containing protein			Cellular Homeostasis	9.18958	4.45332	7.9908	1.98727	8.45121
VIT_01s0011g05490	F-box domain containing protein			Cellular Homeostasis	32.9916	16.1795	18.0789	7.47059	19.6353
VIT_09s0054g00610	F-box domain containing protein			Cellular Homeostasis	16.1528	8.31909	12.6052	1.20105	14.8357
VIT_00s0391g00040	F-box family protein			Cellular Homeostasis	62.1566	34.8374	54.8055	13.2726	50.5893
VIT_11s0103g00210	F-box family protein			Cellular Homeostasis	0.531097	0.486839	0.539858	0.0624865	0.45598
VIT_16s0013g02090	F-box family protein			Cellular Homeostasis	1.24565	0.295157	0.32877	0.238364	0.497117
VIT_18s0001g00600	F-box family protein			Cellular Homeostasis	7.96844	4.96522	8.60757	1.38431	8.0613
VIT_01s0011g04700	heavy-metal-associated domain-containing protein / copper chaperone (CCH)			Cellular Homeostasis	55.123	19.7258	22.7011	12.8047	41.8564
VIT_14s0128g00190	heavy-metal-associated domain-containing protein / copper chaperone (CCH)			Cellular Homeostasis	0.861122	0.425476	1.29607	0.146217	0.985438
VIT_16s0050g00140	heavy-metal-associated domain-containing protein / copper chaperone (CCH)			Cellular Homeostasis	124.954	43.5353	82.944	13.4691	120.728
VIT_08s0058g01110	ovate family protein 4 OFP4	OFP4_1	vv60086OFP	Cellular Homeostasis	1.19288	1.08402	1.32852	0.242519	1.73921
VIT_17s0000g03750	peptidoglycan-binding LysM domain-containing protein	K13473	vv34626Plant-pathogen_interaction	Cellular Homeostasis	2.33909	0.75042	0.861892	0.358945	1.47186
VIT_17s0000g04270	peptidyl-prolyl cis-trans isomerase B	K03768		Cellular Homeostasis	19.7202	6.66692	9.33965	2.92834	10.6681
VIT_01s0011g06590	protease inhibitor/seed storage/lipid transfer protein (LTP)			Cellular Homeostasis	36.9019	9.85241	21.2701	3.02841	12.289
VIT_13s0019g04240	protein disulfide isomerase	K09580	vv24141Protein_processing_in_endoplasmic_reticulum	Cellular Homeostasis	22.8419	11.4522	19.9415	3.84614	18.4116
VIT_18s0001g01030	protein disulfide isomerase	E5_3_4_1		Cellular Homeostasis	140.428	71.3438	64.3399	24.5852	109.607
VIT_01s0127g00590	Protein disulfide isomerase	E5_3_4_1		Cellular Homeostasis	105.351	27.5583	36.473	10.3631	35.6836
VIT_05s0077g00560	serine carboxypeptidase S10			Cellular Homeostasis	13.7767	7.85042	12.3477	2.22916	12.5299
VIT_14s0108g00100	serine carboxypeptidase S10			Cellular Homeostasis	7.3322	9.67386	18.3516	1.23562	11.901
VIT_17s0000g03470	STAM-binding protein	E3_1_2_15	vv24120Ubiquitin_mediated_proteolysis	Cellular Homeostasis	128.119	91.8924	80.6792	26.263	111.801
VIT_11s0016g00960	subtilase			Cellular Homeostasis	5.16092	3.9186	3.86619	1.00841	5.56794
VIT_13s0047g00200	subtilisin	SBT5_2		Cellular Homeostasis	1.01147	1.23575	1.58462	0.228268	1.44931
VIT_07s0005g00830	subtilisin protease			Cellular Homeostasis	2.34129	1.48451	1.39921	0.0523294	1.38238
VIT_01s0127g00580	subtilisin-like serine protease 2	SLP2		Cellular Homeostasis	6.30125	4.34511	5.50275	1.31788	5.73217
VIT_03s0038g02230	subtilisin-like serine protease 2	SLP2	vv50101Channels_and_pores	Cellular Homeostasis	13.9629	8.05721	8.84896	1.07187	9.27429
VIT_14s0030g01950	Transferase			Cellular Homeostasis	13.1221	6.67636	4.28967	1.41557	6.6301
VIT_04s0008g04920	2-oxoglutarate-dependent dioxygenase			Cellular Process	1.22467	0.665563	0.6593	0.303465	0.492987
VIT_09s0002g05290	2-oxoglutarate-dependent dioxygenase			Cellular Process	15.7919	12.3403	21.6227	2.27831	18.3043
VIT_01s0026g01100	5-formyltetrahydrofolate cycloligase	E6_3_3_2	vv10670One_carbon_pool_by_folate	Cellular Process	2.97501	1.21839	1.89833	0.532508	2.38405
VIT_05s0094g01260	allyl alcohol dehydrogenase			Cellular Process	34.1497	24.1756	30.9474	8.09353	36.7467
VIT_02s0025g02840	ankyrin 3, epithelial isoform a	K10380	vv50108Accessory_factors_involved_in_transport	Cellular Process	2.59881	3.13615	4.70981	0.62796	6.03017
VIT_01s0010g02480	ankyrin repeat	K10380	vv50108Accessory_factors_involved_in_transport	Cellular Process	31.8809	15.3679	20.6551	7.23326	25.1989
VIT_13s0106g00060	ankyrin repeat			Cellular Process	23.6438	8.31976	12.6262	4.47065	14.587
VIT_00s0256g00030	Ankyrin repeat protein			Cellular Process	10.8053	10.6831	13.4923	2.43155	10.7478
VIT_13s0106g00070	Ankyrin repeat protein	K10380	vv50108Accessory_factors_involved_in_transport	Cellular Process	15.8429	4.74555	8.33128	1.97288	9.89378
VIT_00s0181g00020	Armadillo/beta-catenin repeat			Cellular Process	6.94508	2.3917	2.28176	0.756805	2.95354
VIT_03s0063g01020	armadillo/beta-catenin repeat			Cellular Process	3.80253	1.69234	2.73238	0.901851	2.62043
VIT_07s0005g01090	ATP binding protein			Cellular Process	0.300487	0.747353	1.51409	0.358117	1.12311
VIT_14s0083g01140	B12D			Cellular Process	325.484	131.046	334.826	28.8608	187.788
VIT_16s0022g00640	BCL-2-ASSOCIATED ATHANOGENE 7 ATBAG7			Cellular Process	77.63	30.1391	33.3673	15.3489	40.6202
VIT_17s0000g07470	binding			Cellular Process	0.594074	0.773927	0.601089	0.135551	0.718018
VIT_03s0038g03560	CAO (CHAOS); chromatin binding	CPSRP43	vv50113Thylakoid_targeting_pathway	Cellular Process	49.6075	19.8814	24.7855	10.3273	30.9574
VIT_16s0050g01920	Curculin (mannose-binding) lectin			Cellular Process	0.586877	0.311768	0.0768598	0.100403	0.15425
VIT_09s0002g01100	DAG			Cellular Process	11.1743	3.41388	7.23018	2.49471	6.79022
VIT_09s0002g01170	hydrolase, alpha/beta fold family protein			Cellular Process	1.01595	0.673306	1.18241	0.251055	1.60753
VIT_06s0009g02450	integrase			Cellular Process	14.9151	4.98671	8.71372	3.57698	9.40911
VIT_00s0214g00040	Lectin PHLOEM PROTEIN 2-LIKE B1 PP2-B1			Cellular Process	1.34147	0.843965	0.810753	0.321651	1.04033
VIT_04s0023g01600	Membrane protein			Cellular Process	0.199705	0.872168	1.2368	0.233683	1.39765
VIT_00s0532g00060	membrane protein			Cellular Process	2.55622	1.66944	2.328	0.194763	2.0924
VIT_16s0022g00470	peroxisomal biogenesis factor 11 (PEX11)			Cellular Process	28.6671	16.0392	16.4772	7.10919	19.6436
VIT_04s0023g02210	SAM dependent carboxyl methyltransferase Methyltransf_7			Cellular Process	4.66886	8.48588	28.4221	2.61458	19.7206
VIT_01s0146g00520	sterile alpha motif (SAM) domain-containing			Cellular Process	31.2541	14.2931	22.6793	4.66396	19.0594
VIT_00s0324g00080	UDP-glucoronosyl and UDP-glucosyl transferase			Cellular Process	3.14678	2.12055	3.64906	0.459934	4.36816
VIT_06s0004g05780	UDP-glucoronosyl and UDP-glucosyl transferase			Cellular Process	31.8848	9.52022	9.69949	1.74352	16.6134
VIT_16s0098g01720	Abl interactor 2 (ABIL2)			Developmental Process	69.4871	43.0937	41.2635	13.0789	53.9997
VIT_02s0154g00070	ABNORMAL FLORAL ORGANS	AFO_1	vv60019C2C2-YABBY	Developmental Process	10.1033	3.97974	3.53916	1.95784	5.97838
VIT_17s0000g08480	ATMYB66/WER/WER1 (WEREWOLF 1)	WEREWOLF_6	vv44110Cell_cycle vv60044MYB	Developmental Process	2.00762	0.524881	0.233571	0.127046	0.901724
VIT_00s1353g00010	BAM1 (big apical meristem 1)	BAM1	vv30009Flower_development	Developmental Process	15.1665	6.75034	10.4851	2.10416	8.64933
VIT_04s0008g03240	BAM2 (big apical meristem 2)	BAM2	vv30009Flower_development	Developmental Process	2.40013	1.8285	2.64133	0.242406	2.996
VIT_12s0035g00990	big apical meristem 1 BAM1			Developmental Process	1.56467	1.30938	2.20111	0.194821	1.42801
VIT_14s0083g00640	CONSTANS 2 (COL2)	COL2_1	vv30009Flower_development vv34710Circadian_rhythm vv60014C2C2-CO	Developmental Process	362.977	176.429	144.964	83.698	255.547
VIT_17s0000g03740	CONSTANS-LIKE 16	COL16_2	vv30009Flower_development vv34710Circadian_rhythm vv60014C2C2-CO	Developmental Process	317.558	56.6836	153.129	6.34339	149.871
VIT_07s0031g00260	Cyclin delta-3	CYCD3	vv30007Cytokinin_signaling vv44110Cell_cycle	Developmental Process	3.71642	1.44511	1.72395	0.62972	1.67127
VIT_16s0050g00160	DTA2 (DOWNSTREAM TARGET OF AGL15 2)			Developmental Process	3.40816	2.60324	2.51413	0.655529	3.60446
VIT_16s0050g00190	DTA2 (DOWNSTREAM TARGET OF AGL15 2)			Developmental Process	1.27283	1.22649	0.973633	0.255569	0.867868
VIT_11s0016g01370	early flowering 4	ELF4	vv34710Circadian_rhythm	Developmental Process	56.7565	24.9665	47.0046	13.209	46.4741
VIT_03s0063g02590	EMB2219 (EMBRYO DEFECTIVE 2219)	EMB2219_1	vv60085MTERF	Developmental Process	14.0725	7.24489	11.0971	3.2872	10.9414
VIT_07s0031g01360	EMB2453			Developmental Process	5.70027	2.78026	5.11052	0.825984	4.75934
VIT_15s0021g00930	EMB2745 (EMBRYO DEFECTIVE 2745)			Developmental Process	1.26473	0.500003	0.983255	0.0922145	0.824253
VIT_03s0088g01130	EMB2758 (EMBRYO DEFECTIVE 2758)			Developmental Process	0.923747	0.823929	0.765642	0.183051	0.919652
VIT_05s0094g00920	formin protein AHF1	FH1	vv44810Regulation_of_actin_cytoskeleton	Developmental Process	16.5528	8.87723	13.7827	2.73735	12.8838
VIT_19s0014g00030	FRIGIDA protein	FRIGIDA	vv30009Flower_development	Developmental Process	22.3788	8.88444	18.0013	4.31215	13.4136
VIT_10s0071g00470	GRAM domain-containing protein / ABA-responsive			Developmental Process	2.99657	1.82636	2.484	0.570098	3.86646
VIT_10s0071g00500	GRAM domain-containing protein / ABA-responsive			Developmental Process	1.54261	0.507351	0.728403	0.295152	1.26205
VIT_17s0000g06650	IBS1 (IMPAIRED IN BABA-INDUCED STERILITY 1)			Developmental Process	4.08182	2.95594	2.65204	0.641872	3.29952
VIT_14s0066g01280	kinesin light chain	K10407	vv44810Regulation_of_actin_cytoskeleton	Developmental Process	5.50903	2.88383	4.25483	1.30598	4.34174
VIT_00s0301g00120	late embryogenesis abundant protein			Developmental Process	0.117128	1.61388	3.16183	0.261851	2.5983
VIT_00s0125g00290	lateral organ boundaries domain protein 4 (LBD4)	LBD4_2	vv60007AS2	Developmental Process	5.75324	1.09936	2.05312	0.325919	2.88786
VIT_19s0027g01120	lateral organ boundaries protein 4	LBD4_1	vv60007AS2	Developmental Process	9.20286	6.81321	8.13238	0.9963	13.813
VIT_14s0006g02950	lateral organ boundaries protein 41	LBD41_2	vv60007AS2	Developmental Process	100.213	236.304	212.032	5.90057	162.73
VIT_14s0083g01030	MADS-box APETALA 1	APETALA1_1	vv30009Flower_development vv60042MADS	Developmental Process	3.44464	1.27098	1.33147	0.628022	1.82088
VIT_17s0000g01230	MADS-box protein AGL20	SOC1_2	vv30009Flower_development vv60042MADS	Developmental Process	4.57702	2.31851	3.41267	1.0909	2.26817
VIT_10s0003g01430	MEE62 (maternal effect embryo arrest 62)			Developmental Process	44.7119	19.5929	27.8177	9.35713	33.8451
VIT_17s0000g00240	Mei2 AML1	AML1	vv44110Cell_cycle	Developmental Process	32.0661	14.5311	21.267	5.73922	23.032
VIT_02s0025g03410	MurE PIGMENT DEFECTIVE EMBRYO (PDE316)			Developmental Process	8.45116	3.78369	6.76005	1.28658	6.50413
VIT_17s0000g04130	MYB DIVARICATA	DIVARICATA_11	vv30009Flower_development vv60044MYB	Developmental Process	9.62811	3.32324	3.36581	1.39783	4.46763
VIT_15s0046g01130	myb TRIPTYCHON	TRIPTYCHON_2	vv44110Cell_cycle vv60045MYBrelated	Developmental Process	18.9382	11.0437	11.4263	4.10368	12.0815
VIT_07s0005g02510	phytochrome interacting factor 3 (PIF3)	PIF3_2	vv34710Circadian_rhythm vv60011BHLH	Developmental Process	57.3804	20.4719	10.951	13.5106	19.4305
VIT_12s0028g01110	PHYTOCHROME-INTERACTING FACTOR 5 PIL6	PIL6	vv34710Circadian_rhythm vv60011BHLH	Developmental Process	222.511	94.9582	108.67	32.0446	151.987
VIT_18s0122g00830	PMI1 (PLASTID MOVEMENT IMPAIRED1)	PLASTIDMI1		Developmental Process	59.4704	41.9468	51.9249	11.836	54.1877
VIT_00s0226g00070	Protein SHOOT GRAVITROPISM 7	SGR7_3	vv60032GRAS	Developmental Process	1.30253	1.33618	0.941021	0.30865	0.605795
VIT_18s0072g00790	RPD1 (ROOT PRIMORDIUM DEFECTIVE 1)			Developmental Process	6.31247	2.73019	3.38182	1.35506	4.36861
VIT_11s0016g00690	senescence-associated protein			Developmental Process	150.682	96.976	153.709	8.33164	117.358
VIT_15s0021g00940	senescence-associated protein			Developmental Process	1214.42	504.208	792.683	40.5811	940.004
VIT_05s0077g02100	senescence-associated protein			Developmental Process	59.1731	26.1886	30.49	9.81081	29.4151
VIT_02s0025g04660	senescence-inducible chloroplast stay-green protein 1			Developmental Process	471.648	227.865	307.292	61.2434	438.113
VIT_12s0059g02770	SHOOT GRAVITROPISM 7	SGR7_1	vv60032GRAS	Developmental Process	13.0415	4.6939	9.77867	0.886142	10.9006
VIT_03s0038g00310	SHORT INTERNODES	SHI_1	vv60059SRS	Developmental Process	1.4374	0.494406	0.312327	0.248674	0.566886
VIT_05s0020g01310	SRG1 (SENESCENCE-RELATED GENE 1)			Developmental Process	24.3589	13.6989	24.4917	6.05455	24.7109
VIT_10s0003g02470	SRG1 (SENESCENCE-RELATED GENE 1) oxidoreductase			Developmental Process	5.62684	2.8947	2.84723	1.09562	3.69782
VIT_18s0001g08300	tubulin alpha-6 chain	K07374	vv44145Phagosome vv44810Regulation_of_actin_cytoskeleton	Developmental Process	26.8014	10.349	25.3447	2.71616	28.6108
VIT_02s0025g03450	VVJaf13	EGLABRA3	vv44110Cell_cycle vv60011BHLH	Developmental Process	1.39385	2.55757	1.3463	0.311088	1.55636
VIT_04s0023g03450	AP endonuclease 2	K10772	vv23410Base_excision_repair	DNA/RNA Metabolic Process	35.5298	17.7663	25.479	8.79568	24.0629
VIT_08s0007g02570	CCR4-NOT transcription complex subunit 7	CNOT7_1	vv23018RNA_degradation vv60086OFP	DNA/RNA Metabolic Process	110.976	64.1829	93.3617	27.1095	76.6998
VIT_04s0008g07080	chloroplast nucleoid DNA-binding protein			DNA/RNA Metabolic Process	0.220156	1.46242	2.04906	0.139093	2.05327
VIT_14s0068g00710	DEAD/DEAH box helicase	DEADBOX	vv23040Spliceosome vv50133Primary_active_transporter_cat_A9_to_A18	DNA/RNA Metabolic Process	14.5278	8.25329	12.5615	3.49694	11.0767
VIT_12s0034g02560	DNA (cytosine-5-)-methyltransferase (ATHIM)	E2_1_1_37	vv10271Methionine_metabolism	DNA/RNA Metabolic Process	12.1917	7.33694	9.81679	2.00954	11.815
VIT_12s0035g01760	DNA (cytosine-5)-methyltransferase AthI	E2_1_1_37	vv10271Methionine_metabolism	DNA/RNA Metabolic Process	21.7437	39.5477	52.8594	3.86748	40.2378
VIT_16s0098g00550	DNA binding			DNA/RNA Metabolic Process	8.12473	2.86721	7.01518	1.98266	6.16013
VIT_08s0007g01500	DNA binding / nuclease			DNA/RNA Metabolic Process	20.7259	9.96069	13.5607	3.75573	15.3699
VIT_19s0015g00280	DNA topoisomerase VIA (SPO11-1)	K10878	vv44110Cell_cycle	DNA/RNA Metabolic Process	1.3585	0.740356	1.04232	0.199205	1.01919
VIT_03s0063g02660	DNA-3-methyladenine glycosylase II	K01247	vv23410Base_excision_repair	DNA/RNA Metabolic Process	2.83324	0.986582	2.09822	0.194729	2.23309
VIT_00s0259g00210	DNA-binding protein	GTREL_1	vv60062Trihelix	DNA/RNA Metabolic Process	3.18922	1.4663	1.80397	0.451466	1.33292
VIT_01s0010g02420	DNA-binding protein GT-1-related	GT1REL_2	vv60062Trihelix	DNA/RNA Metabolic Process	46.9285	22.7623	35.3251	10.1233	37.247
VIT_00s0551g00040	DNA-directed RNA polymerase III subunit C34	K03025	vv23020RNA_polymerase	DNA/RNA Metabolic Process	2.1226	0.531801	1.30158	0.238331	1.60234
VIT_00s1338g00010	DNA-directed RNA polymerase III subunit C34	K03025	vv23020RNA_polymerase	DNA/RNA Metabolic Process	2.23068	0.563065	1.30152	0.251628	1.46173
VIT_14s0030g01280	double-stranded RNA-binding (DsRBD) domain-containing protein			DNA/RNA Metabolic Process	9.28438	7.45732	7.4483	2.08707	7.07355
VIT_00s0194g00200	FAR1-RELATED SEQUENCE 10	FRS10_2	vv60071Orphans_far-red	DNA/RNA Metabolic Process	6.0913	3.54131	5.19963	0.891954	4.75025
VIT_12s0057g00960	FAR1-RELATED SEQUENCE 10	FRS10_1	vv60071Orphans_far-red	DNA/RNA Metabolic Process	2.91396	1.64788	2.59498	0.670328	2.57228
VIT_18s0122g00530	FAR1-RELATED SEQUENCE 5	FRS5_10	vv60071Orphans_far-red	DNA/RNA Metabolic Process	3.06523	1.69744	2.89994	0.703421	2.80694
VIT_05s0102g00400	far-red impaired responsive family protein	FRSFAM_1	vv60071Orphans_far-red	DNA/RNA Metabolic Process	14.3196	5.26667	11.1161	2.95341	9.90205
VIT_05s0102g00700	group II intron splicing factor CRS1-like			DNA/RNA Metabolic Process	6.68752	3.5274	5.3548	1.52054	5.53695
VIT_01s0011g05360	high mobility group protein HMGI/Y-1	HMGIY_5	vv60035HMG	DNA/RNA Metabolic Process	74.5281	55.5887	67.5482	18.2847	62.4149
VIT_04s0023g03130	Histone H1			DNA/RNA Metabolic Process	582.477	288.052	384.533	86.7747	383.658
VIT_00s0753g00020	histone H2A.4 HTA12	H2A4		DNA/RNA Metabolic Process	47.7848	11.7317	21.3939	4.05729	25.1748
VIT_02s0012g00990	LOL1 (LSD ONE LIKE 1)	LOL1		DNA/RNA Metabolic Process	2.55457	0.859608	1.40923	0.402132	1.72859
VIT_12s0134g00200	methyltransferase			DNA/RNA Metabolic Process	1.61103	0.399364	0.781222	0	0.852745
VIT_18s0001g11990	Methyltransferase-like protein 2, meth_7			DNA/RNA Metabolic Process	25.2776	12.1622	19.1706	4.08685	15.1506
VIT_18s0001g12630	NUCLEAR FUSION DEFECTIVE 5 NFD5	NFD5		DNA/RNA Metabolic Process	11.1698	7.50456	10.1432	2.36864	10.2922
VIT_13s0147g00100	Nucleic acid-binding, OB-fold			DNA/RNA Metabolic Process	3.53991	1.31478	1.33047	0.836411	1.02479
VIT_10s0003g01720	nucleoside triphosphatase	E3_6_1_15	vv10230Purine_metabolism vv10730Thiamine_metabolism	DNA/RNA Metabolic Process	4.7416	2.07907	3.27835	1.1491	3.61046
VIT_17s0000g07970	RDR2 (RNA-DEPENDENT RNA POLYMERASE 2)	K00985		DNA/RNA Metabolic Process	2.98525	0.83242	1.94537	0.485283	2.36053
VIT_08s0007g04180	retrotransposon protein, Ty1-copia subclass			DNA/RNA Metabolic Process	108.256	86.7116	212.253	1.12569	117.069
VIT_01s0026g02520	ribonuclease T2	E3_1_27_1		DNA/RNA Metabolic Process	7.67287	3.60822	5.95898	1.452	5.15847
VIT_04s0044g00980	ribosomal protein L17	K02879	vv23010Ribosome	DNA/RNA Metabolic Process	45.8819	17.8804	31.5313	10.1218	25.3325
VIT_12s0034g01020	Ribosomal protein L18	K02881	vv23010Ribosome	DNA/RNA Metabolic Process	2.54228	0.61052	0.879018	0.754083	1.26837
VIT_09s0018g01550	RNA methyltransferase NCOA6IP	K14292	vv23013RNA_transport	DNA/RNA Metabolic Process	8.12977	3.8254	6.08009	1.94279	6.86702
VIT_04s0044g01800	RNA polymerase I specific transcription initiation factor RRN3	RRN3		DNA/RNA Metabolic Process	5.48643	2.28284	3.8342	1.17265	4.01587
VIT_12s0057g01280	RNA recognition motif (RRM)-containing	K12741	vv23040Spliceosome	DNA/RNA Metabolic Process	44.6475	19.1735	26.4806	10.2686	28.7945
VIT_00s0194g00310	RNA-binding protein P67, Chloroplast			DNA/RNA Metabolic Process	6.23996	2.95854	3.95091	1.52386	3.81454
VIT_00s0322g00040	RuvB DNA helicase protein	K04499		DNA/RNA Metabolic Process	83.8947	42.2211	66.9145	20.3513	62.0296
VIT_02s0154g00300	small nuclear ribonucleoprotein Sm D3	K04796		DNA/RNA Metabolic Process	20.453	9.37211	11.212	3.25547	13.1654
VIT_08s0007g03110	transposon protein, Mutator sub-class			DNA/RNA Metabolic Process	91.3346	55.8114	65.8378	18.8094	78.0011
VIT_00s0956g00010	tRNA (guanine-N(1)-)-methyltransferase	E2_1_1_31	vv10271Methionine_metabolism	DNA/RNA Metabolic Process	45.698	18.3874	29.9387	5.35173	30.99
VIT_00s1664g00010	tRNA/rRNA methyltransferase (SpoU)	K02533		DNA/RNA Metabolic Process	2.69503	1.0129	1.33184	0.645009	1.80524
VIT_17s0000g00230	WD-40 repeat			DNA/RNA Metabolic Process	16.5795	10.0002	16.4944	3.15238	14.1953
VIT_19s0014g04680	WD-40 repeat	K12816	vv23040Spliceosome	DNA/RNA Metabolic Process	3.68264	1.93728	3.00506	0.791064	2.23033
VIT_07s0104g00060	XPD/UVH6 (ULTRAVIOLET HYPERSENSITIVE 6)	K10844	vv23420Nucleotide_excision_repair	DNA/RNA Metabolic Process	14.9609	7.55444	11.8636	3.46576	11.0675
VIT_05s0020g01840	3,8-divinyl protochlorophyllide a 8-vinyl reductase	K04036	vv10860Porphyrin_and_chlorophyll_metabolism	Generation of Energy	10.7795	4.13452	5.18309	1.24564	6.47836
VIT_17s0000g07250	ACCUMULATION OF PHOTOSYSTEM ONE 3 (APO3)			Generation of Energy	4.6803	2.79962	3.52144	0.967923	3.4311
VIT_11s0016g02910	acid phosphatase class B	E3_1_3_2	vv10740Riboflavin_metabolism	Generation of Energy	76.8806	28.3885	47.8479	11.2845	48.0905
VIT_07s0031g01760	chloroplast lumen common family protein			Generation of Energy	11.4085	3.71322	6.26085	2.71428	7.013
VIT_12s0134g00510	cytochrome B6-F complex iron-sulfur subunit, PETC	K02636	vv10195Photosynthesis vv50135Primary_active_transporter_cat_D3_to_E2	Generation of Energy	76.7899	25.7871	37.6119	12.0045	41.8691
VIT_09s0002g04190	cytochrome c biogenesis protein			Generation of Energy	47.6589	22.4902	28.85	11.4214	29.6207
VIT_05s0020g03490	ferredoxin	K02639	vv10195Photosynthesis	Generation of Energy	132.989	71.6141	74.8459	20.7819	81.2507
VIT_05s0077g00960	Ferredoxin 4Fe-4S, iron-sulfur binding	K04755		Generation of Energy	2.64313	0.439064	1.31668	0.699064	1.46015
VIT_03s0038g03180	flavin-containing monooxygenase 1	E1_14_13_8	vv11000Single_reactions	Generation of Energy	18.8215	6.01226	6.70992	1.868	10.934
VIT_09s0002g07690	NADPH quinone oxidoreductase-like protein	E1_6_5_5	vv10740Riboflavin_metabolism	Generation of Energy	5.93143	3.6921	4.25924	1.35607	5.49001
VIT_03s0063g01960	non-symbiotic hemoglobin class 1	C01708	vv10860Porphyrin_and_chlorophyll_metabolism	Generation of Energy	423.405	182.909	384.717	29.874	315.964
VIT_06s0061g00790	Pheophorbide a oxygenase	E1_14_12_20	vv10860Porphyrin_and_chlorophyll_metabolism vv50133Primary_active_transporter_cat_A9_to_A18	Generation of Energy	253.16	92.8789	133.34	53.3802	170.741
VIT_14s0060g02430	photosystem II oxygen evolving complex protein PsbP	K02717	vv10195Photosynthesis vv50135Primary_active_transporter_cat_D3_to_E2	Generation of Energy	20.3183	10.2466	11.7051	5.00239	15.5248
VIT_12s0059g01810	photosystem II psbZ	K02724	vv10195Photosynthesis vv50135Primary_active_transporter_cat_D3_to_E2	Generation of Energy	89.1271	39.2904	43.2202	12.328	60.4498
VIT_11s0052g00120	purple acid phosphatase 28- ATPAP28/PAP28	E3_1_3_2	vv10740Riboflavin_metabolism	Generation of Energy	0.920355	0.337996	0.947624	0.115288	0.596038
VIT_01s0011g06290	purple acid phosphatase 3 ATPAP3/PAP3	E3_1_3_2	vv10740Riboflavin_metabolism	Generation of Energy	53.058	23.6169	45.4168	11.3776	44.6761
VIT_18s0001g13340	purple acid phosphatase 32- ATPAP32/PAP32	E3_1_3_2	vv10740Riboflavin_metabolism	Generation of Energy	64.5972	30.1977	48.7379	7.30102	50.5101
VIT_15s0046g02860	riboflavin biosynthesis protein ribD	E3_5_4_26	vv10740Riboflavin_metabolism	Generation of Energy	8.6033	3.80085	6.38216	2.09959	7.33469
VIT_01s0137g00730	Acetylcholinesterase	E3_1_1_7	vv10564Glycerophospholipid_metabolism	Lipid Metabolic Process	2.61616	1.16475	1.33587	0.198957	1.95944
VIT_03s0063g01880	Acyl-CoA synthetase	E6_2_1_3_LACS2	vv10071Fatty_acid_metabolism vv44146Peroxisome vv50104Group_translocators	Lipid Metabolic Process	1.208	0.271956	0.620237	0.179126	0.672058
VIT_17s0000g02700	Alpha-dioxygenase 2	K10529	vv10592alpha-Linolenic_acid_metabolism	Lipid Metabolic Process	3.31152	1.01288	0.457245	0.072661	1.73767
VIT_04s0008g04710	beta-ketoacyl-CoA synthase	E2_3_1_41	vv10061Fatty_acid_biosynthesis	Lipid Metabolic Process	2.3286	0.282132	0.444973	0.148136	1.47952
VIT_13s0067g03890	beta-ketoacyl-CoA synthase	E2_3_1_41	vv10061Fatty_acid_biosynthesis	Lipid Metabolic Process	32.6004	18.5802	22.2525	3.5953	31.1833
VIT_18s0001g12550	beta-ketoacyl-CoA synthase	E2_3_1_41	vv10061Fatty_acid_biosynthesis	Lipid Metabolic Process	68.1627	27.2449	46.8775	6.71745	41.1938
VIT_16s0022g02440	CARBOXYESTERASE 20 CXE20	E3_1_1_1		Lipid Metabolic Process	80.9304	50.2217	136.577	19.9061	81.3917
VIT_16s0100g00010	CARBOXYESTERASE 20 CXE20	E3_1_1_1		Lipid Metabolic Process	45.2597	29.3527	78.7221	10.8626	49.3378
VIT_04s0008g05390	CARBOXYESTERASE17 CXE17	E3_1_1_1		Lipid Metabolic Process	1.88419	3.30698	9.84588	2.15079	12.953
VIT_18s0089g00370	CARBOXYESTERASE18 CXE18	E3_1_1_1		Lipid Metabolic Process	6.09416	3.29519	5.91179	1.09638	4.35925
VIT_01s0150g00210	CYP51A	E1_14_13_70	vv10100Biosynthesis_of_steroids	Lipid Metabolic Process	17.7082	10.0918	22.965	3.78833	16.536
VIT_18s0001g09140	Esterase			Lipid Metabolic Process	311.898	150.299	174.855	34.1614	179.056
VIT_06s0080g00330	esterase/lipase/thioesterase family protein			Lipid Metabolic Process	3.35589	0.286188	1.38139	0.0988538	1.23658
VIT_18s0001g14760	lipase 3 (EXL3) family II extracellular			Lipid Metabolic Process	3.7619	0.668928	0.782958	0.140816	1.07961
VIT_14s0171g00110	lipase family			Lipid Metabolic Process	2.16155	1.26537	2.33574	0.417912	2.43804
VIT_09s0002g00540	lipase GDSL 1			Lipid Metabolic Process	34.4354	7.00881	16.291	1.2061	18.1299
VIT_10s0003g03530	Lupeol synthase	E5_4_99_8	vv10100Biosynthesis_of_steroids	Lipid Metabolic Process	0.682934	0.332614	0.152843	0.283183	0.401468
VIT_07s0005g00510	monoglyceride lipase	E3_1_1_23	vv10561Glycerolipid_metabolism	Lipid Metabolic Process	28.2476	6.27589	12.3087	2.99805	15.2694
VIT_08s0007g02280	phospholipase C	E3_1_4_3	vv10260Glycine_serine_and_threonine_metabolism vv10562Inositol_phosphate_metabolism vv10564Glycerophospholipid_metabolism vv10565Ether_lipid_metabolism vv34020Calcium_signaling_pathway	Lipid Metabolic Process	1.805	0.520113	0.506007	0.16599	0.413304
VIT_03s0038g02090	Phospholipase C.	E3_1_4_3	vv10260Glycine_serine_and_threonine_metabolism vv10562Inositol_phosphate_metabolism vv10564Glycerophospholipid_metabolism vv10565Ether_lipid_metabolism vv34020Calcium_signaling_pathway	Lipid Metabolic Process	64.0139	21.941	25.5417	12.6147	31.4647
VIT_03s0038g02920	S-adenosyl-methionine-sterol-C-methyltransferase	E2_1_1_143	vv10100Biosynthesis_of_steroids	Lipid Metabolic Process	3.36008	1.56864	2.59505	0.734543	2.36451
VIT_18s0001g15460	stearyl acyl carrier protein desaturase	E1_14_19_2	vv11040Biosynthesis_of_unsaturated_fatty_acids	Lipid Metabolic Process	59.3554	24.9518	79.7843	12.1195	45.7877
VIT_04s0079g00220	steroid sulfotransferase	K01025	vv10272Cysteine_metabolism	Lipid Metabolic Process	0.623391	0.27947	0.472947	0.118864	0.680318
VIT_19s0090g00630	Tetraacyldisaccharide 4'-kinase	E2_7_1_130	vv10540Lipopolysaccharide_biosynthesis	Lipid Metabolic Process	1.40307	0.561314	0.853019	0.126018	0.839615
VIT_05s0077g01790	triacylglycerol lipase	E3_1_1_3	vv10561Glycerolipid_metabolism	Lipid Metabolic Process	42.0603	24.7314	37.7698	10.0128	37.396
VIT_12s0028g02000	triacylglycerol lipase	E3_1_1_3	vv10561Glycerolipid_metabolism	Lipid Metabolic Process	275.149	110.884	144.091	50.9035	176.227
VIT_00s0181g00030	no hit			no hit	55.2931	31.9328	29.8572	11.6515	38.4729
VIT_00s0203g00020	no hit			no hit	44.8041	13.2591	83.2376	0.968523	41.1998
VIT_00s0252g00020	no hit			no hit	15.5877	7.56548	10.2865	2.88134	10.4627
VIT_00s0256g00050	no hit			no hit	1.25669	0.997316	1.56402	0.210623	0.897949
VIT_00s0259g00110	no hit	VVFP3		no hit	135.911	71.0837	83.9487	18.8436	111.323
VIT_00s1211g00020	no hit			no hit	62.2429	27.5662	40.7622	8.97759	45.373
VIT_00s2032g00010	no hit			no hit	372.588	128.024	154.424	58.2358	126.225
VIT_00s2034g00010	no hit			no hit	59.5441	12.7247	52.9591	13.7877	39.2809
VIT_01s0011g03000	no hit			no hit	300.436	200.281	123.45	61.6438	165.511
VIT_01s0011g04190	no hit			no hit	122.602	29.8058	45.8732	6.30965	68.3525
VIT_01s0026g00010	no hit			no hit	2.14641	1.32237	1.52379	0.484606	0.393215
VIT_01s0026g02270	no hit			no hit	7.07863	3.30491	5.10755	0.290582	4.62518
VIT_01s0127g00570	no hit			no hit	14.5867	9.28922	11.1605	3.42745	13.468
VIT_01s0127g00910	no hit			no hit	15.7023	17.9837	3.63568	4.76286	9.2476
VIT_02s0087g00250	no hit			no hit	169.646	77.0468	158.664	28.372	132.911
VIT_03s0017g01710	no hit			no hit	269.396	87.4814	124.298	46.5765	127.573
VIT_03s0038g02150	no hit			no hit	1.46656	0.474632	1.09578	0.211378	1.52383
VIT_03s0038g04330	no hit			no hit	1689.25	512.235	996.807	91.5034	1004.16
VIT_03s0063g01770	no hit			no hit	9147.2	6243.92	10567.2	1505.96	6909.71
VIT_04s0008g06150	no hit			no hit	104.149	41.2529	62.6428	21.9825	36.1104
VIT_05s0020g00960	no hit			no hit	496.731	314.752	371.655	95.4645	414.976
VIT_05s0020g03050	no hit			no hit	28.6375	14.3077	15.5714	4.39615	23.2245
VIT_05s0029g01410	no hit			no hit	9.29611	3.97781	2.38733	1.7694	3.00878
VIT_05s0049g00550	no hit			no hit	210.701	43.2767	53.2446	8.56612	76.7217
VIT_05s0049g00740	no hit			no hit	14.8137	3.30094	6.63709	1.48042	11.6506
VIT_05s0049g00780	no hit			no hit	2.32006	2.0694	1.43149	0.713734	9.29679
VIT_05s0049g00840	no hit			no hit	5.70018	3.61458	4.31335	1.35201	12.9549
VIT_05s0077g00900	no hit			no hit	3.66408	0.940909	1.60664	0.746894	1.76343
VIT_05s0102g00190	no hit			no hit	1230.23	1431.56	1848	86.869	1503.93
VIT_06s0004g02650	no hit			no hit	785.204	550.898	664.748	155.219	684.833
VIT_06s0004g05110	no hit			no hit	45.3239	13.651	24.9132	8.88095	26.5375
VIT_07s0031g02210	no hit			no hit	3241.09	2481.88	3414.36	410.309	3674.28
VIT_07s0141g01050	no hit			no hit	20.0324	6.58114	11.2503	2.56471	6.89462
VIT_07s0151g00800	no hit			no hit	138.027	76.0665	105.468	18.4156	122.616
VIT_08s0007g03310	no hit			no hit	16.7954	10.0737	15.2385	2.02752	15.5856
VIT_08s0007g05470	no hit			no hit	32.5972	15.0473	21.2025	0	7.73995
VIT_08s0058g01260	no hit			no hit	11.4741	4.39466	3.63499	1.03959	5.90669
VIT_09s0002g01790	no hit			no hit	7.23524	2.50489	5.18936	0.912304	5.58625
VIT_09s0002g04410	no hit			no hit	7.54579	1.51212	3.13274	2.33762	4.17016
VIT_09s0002g06300	no hit			no hit	5.44015	2.09139	3.08052	0.479674	3.79619
VIT_09s0002g09110	no hit			no hit	46.0167	15.8263	18.0289	3.99801	27.7785
VIT_10s0003g03990	no hit			no hit	53.3896	15.467	88.241	4.44244	67.3265
VIT_11s0016g02260	no hit			no hit	28.6127	11.7405	16.6701	6.67597	20.7814
VIT_11s0016g04670	no hit			no hit	4.14052	3.48654	16.7398	6.20709	9.89887
VIT_11s0016g05780	no hit			no hit	31.4583	17.303	12.3509	3.41298	47.9747
VIT_11s0037g00450	no hit			no hit	11.0918	3.20413	8.70999	1.32095	4.33979
VIT_11s0118g00530	no hit			no hit	8.9647	5.6979	10.1802	1.76192	9.68472
VIT_12s0028g01130	no hit			no hit	302.016	94.9222	168.437	13.359	137.122
VIT_12s0028g01380	no hit			no hit	10.0283	3.52703	5.24736	0.599817	5.14214
VIT_12s0035g01540	no hit			no hit	2.57728	0.970711	1.48127	0.533035	1.02898
VIT_12s0057g00060	no hit			no hit	259.294	179.617	401.881	25.9724	201.869
VIT_12s0057g00210	no hit			no hit	365.953	127.975	217.406	2.95943	155.782
VIT_12s0059g00440	no hit			no hit	61.023	4.93248	5.47149	0.378972	11.0567
VIT_12s0142g00190	no hit			no hit	127.821	73.564	100.971	23.5236	107.239
VIT_13s0064g00280	no hit	E1_1_1_195	vv10940Phenylpropanoid_biosynthesis	no hit	45.4011	23.8615	47.6272	7.90494	54.7955
VIT_13s0067g02390	no hit			no hit	1.7786	0.523777	0.34924	0	1.0262
VIT_13s0158g00090	no hit			no hit	111.459	47.8865	95.9252	13.4169	76.561
VIT_14s0030g01590	no hit	C00340	vv10071Fatty_acid_metabolism	no hit	126.233	64.2295	80.7038	26.9587	94.8018
VIT_14s0066g00690	no hit			no hit	2.55609	5.86711	8.55833	3.96341	12.5667
VIT_14s0068g00140	no hit			no hit	19.0238	12.0336	16.6486	3.80678	12.7355
VIT_14s0081g00540	no hit			no hit	5.12436	3.77784	6.69076	0.902622	6.84084
VIT_14s0219g00260	no hit			no hit	36.156	5.69164	12.7299	1.43282	16.713
VIT_15s0021g01260	no hit			no hit	0.634569	1.50431	4.99125	0.280262	3.23482
VIT_15s0021g01270	no hit			no hit	1.74431	4.02095	20.2683	0.815172	11.434
VIT_16s0050g01820	no hit			no hit	10.7366	6.46847	6.7648	2.67842	5.89494
VIT_16s0100g00220	no hit			no hit	429.887	151.303	162.814	53.0312	193.037
VIT_17s0000g02560	no hit			no hit	5.0635	1.81088	3.87964	0.991186	3.71092
VIT_17s0000g06600	no hit			no hit	12.0289	5.31737	8.49778	1.6995	6.94741
VIT_18s0001g01650	no hit			no hit	6.70088	2.05693	4.44837	0.927289	3.95572
VIT_18s0001g08060	no hit			no hit	9.82942	3.87253	6.17136	1.30134	11.7154
VIT_18s0001g08340	no hit			no hit	51.1081	12.5056	15.1528	4.25261	19.5616
VIT_18s0001g08690	no hit			no hit	8.68036	4.46359	6.4954	1.00155	8.17687
VIT_18s0001g08870	no hit			no hit	8.13183	3.53659	1.56471	1.72166	3.18994
VIT_18s0001g11070	no hit			no hit	0.982586	5.62963	7.6722	1.72531	14.3586
VIT_18s0001g14330	no hit			no hit	18.1634	7.2074	12.067	3.7436	11.7712
VIT_18s0001g14350	no hit			no hit	6.42447	2.03095	2.95677	1.36935	5.10703
VIT_19s0014g01940	no hit			no hit	67.8217	21.239	29.6292	7.94188	36.3503
VIT_19s0014g03730	no hit			no hit	517.559	233.237	409.466	5.76603	279.341
VIT_19s0014g05110	no hit			no hit	23.0895	9.67494	12.6548	5.5112	16.3195
VIT_19s0015g00270	no hit			no hit	73.4959	38.9491	27.225	10.1095	48.0781
VIT_19s0015g01250	no hit			no hit	15.8164	5.45493	6.82373	3.6909	8.22022
VIT_19s0090g01340	no hit			no hit	4461.17	307.647	415.122	72.0681	836.897
VIT_19s0090g01360	no hit			no hit	190.536	41.307	35.5538	22.9189	79.9916
VIT_19s0177g00230	no hit			no hit	4.51957	3.34533	1.45402	1.03002	1.90686
VIT_01s0011g00660	pentatricopeptide (PPR) repeat			Pentatricopeptide (PPR) repeat-containing protein	4.97443	1.38453	2.56968	0.486776	3.19244
VIT_05s0094g01640	pentatricopeptide (PPR) repeat			Pentatricopeptide (PPR) repeat-containing protein	2.74813	1.99526	3.54949	0.646946	3.18949
VIT_08s0040g01750	pentatricopeptide (PPR) repeat			Pentatricopeptide (PPR) repeat-containing protein	6.58712	3.74406	4.67364	1.50537	4.70876
VIT_15s0046g01060	pentatricopeptide (PPR) repeat			Pentatricopeptide (PPR) repeat-containing protein	3.02294	1.14723	2.11923	0.386181	2.04122
VIT_10s0116g00030	pentatricopeptide (PPR) repeat membrane-associated salt-inducible protein			Pentatricopeptide (PPR) repeat-containing protein	8.66019	5.99144	9.27119	1.41442	8.13897
VIT_01s0010g01570	pentatricopeptide (PPR) repeat-containing			Pentatricopeptide (PPR) repeat-containing protein	1.06775	0.766186	1.07629	0.238442	1.22366
VIT_08s0007g08320	pentatricopeptide (PPR) repeat-containing			Pentatricopeptide (PPR) repeat-containing protein	1.16455	0.615073	0.823556	0.263761	0.778433
VIT_18s0001g00890	pentatricopeptide (PPR) repeat-containing			Pentatricopeptide (PPR) repeat-containing protein	6.93815	4.8655	6.89206	1.63342	6.86717
VIT_00s0391g00010	pentatricopeptide (PPR) repeat-containing			Pentatricopeptide (PPR) repeat-containing protein	2.07545	1.12382	1.76084	0.430332	2.3126
VIT_16s0039g02190	pentatricopeptide (PPR) repeat-containing			Pentatricopeptide (PPR) repeat-containing protein	2.75948	1.66738	2.26213	0.411057	2.77242
VIT_00s0592g00020	pentatricopeptide (PPR) repeat-containing protein			Pentatricopeptide (PPR) repeat-containing protein	1.44427	0.858279	0.986711	0.2949	1.07289
VIT_01s0010g01800	pentatricopeptide (PPR) repeat-containing protein			Pentatricopeptide (PPR) repeat-containing protein	11.2527	7.51825	8.90672	2.7237	8.98619
VIT_01s0011g04390	pentatricopeptide (PPR) repeat-containing protein			Pentatricopeptide (PPR) repeat-containing protein	2.2008	1.84131	1.69879	0.481461	2.20512
VIT_03s0017g02180	pentatricopeptide (PPR) repeat-containing protein			Pentatricopeptide (PPR) repeat-containing protein	2.67601	0.890242	1.82769	0.383042	1.48423
VIT_04s0043g00770	pentatricopeptide (PPR) repeat-containing protein			Pentatricopeptide (PPR) repeat-containing protein	8.16886	4.9826	8.28602	1.96191	7.17327
VIT_06s0004g03230	pentatricopeptide (PPR) repeat-containing protein			Pentatricopeptide (PPR) repeat-containing protein	6.48796	4.60264	6.46878	1.55327	5.75709
VIT_06s0004g05640	pentatricopeptide (PPR) repeat-containing protein			Pentatricopeptide (PPR) repeat-containing protein	57.4609	26.1311	45.452	8.0822	41.7706
VIT_06s0004g07800	pentatricopeptide (PPR) repeat-containing protein			Pentatricopeptide (PPR) repeat-containing protein	17.702	7.49409	10.345	2.98492	11.6522
VIT_07s0141g00780	pentatricopeptide (PPR) repeat-containing protein			Pentatricopeptide (PPR) repeat-containing protein	1.31197	0.591801	1.33155	0.247599	1.24255
VIT_13s0047g00060	pentatricopeptide (PPR) repeat-containing protein			Pentatricopeptide (PPR) repeat-containing protein	0.812783	0.288512	0.221233	0.0865898	0.367315
VIT_13s0067g02260	pentatricopeptide (PPR) repeat-containing protein			Pentatricopeptide (PPR) repeat-containing protein	3.13355	2.26401	3.32705	0.469842	3.23534
VIT_14s0030g02260	pentatricopeptide (PPR) repeat-containing protein			Pentatricopeptide (PPR) repeat-containing protein	0.570607	0.35483	0.615615	0.114511	0.539085
VIT_14s0060g01050	pentatricopeptide (PPR) repeat-containing protein			Pentatricopeptide (PPR) repeat-containing protein	5.36115	2.02035	3.23385	0.409916	3.63455
VIT_14s0066g02510	pentatricopeptide (PPR) repeat-containing protein			Pentatricopeptide (PPR) repeat-containing protein	0.618954	0.334599	0.357276	0.124822	0.447476
VIT_16s0100g00190	pentatricopeptide (PPR) repeat-containing protein			Pentatricopeptide (PPR) repeat-containing protein	1.15311	0.685209	0.895507	0.260333	0.827638
VIT_18s0001g07970	pentatricopeptide (PPR) repeat-containing protein			Pentatricopeptide (PPR) repeat-containing protein	4.64446	1.80176	3.02332	0.86576	3.28616
VIT_14s0060g01220	Pentatricopeptide repeat			Pentatricopeptide (PPR) repeat-containing protein	1.94287	1.03494	1.72062	0.299346	1.7733
VIT_10s0003g04330	pentatricopeptide repeat-containing protein			Pentatricopeptide (PPR) repeat-containing protein	1.77937	0.99862	1.3899	0.349151	1.06132
VIT_10s0116g00090	pentatricopeptide repeat-containing protein			Pentatricopeptide (PPR) repeat-containing protein	0.879349	0.647517	0.760981	0.135781	0.871374
VIT_11s0016g02380	1-aminocyclopropane-1-carboxylate oxidase 2	E1_14_17_4	vv10640Propanoate_metabolism vv30008Ethylene_signaling	Response to Hormone Stimulus	7.01798	2.07014	17.712	1.52763	7.79002
VIT_12s0028g02420	1-aminocyclopropane-1-carboxylate oxidase homolog 1	E1_14_17_4	vv10640Propanoate_metabolism vv30008Ethylene_signaling	Response to Hormone Stimulus	49.4057	19.6194	33.9511	10.38	37.2813
VIT_00s1764g00010	1-aminocyclopropane-1-carboxylate synthase	E4_4_1_14	vv10640Propanoate_metabolism vv30008Ethylene_signaling	Response to Hormone Stimulus	86.8881	46.3569	64.4913	18.1901	82.5027
VIT_02s0087g00930	9-cis-epoxycarotenoid dioxygenase	E1_13_11_51	vv10906Carotenoid_biosynthesis vv11013ABA_biosynthesis vv30001ABA_signaling	Response to Hormone Stimulus	83.1921	14.0446	20.7014	2.80396	33.1767
VIT_19s0093g00550	9-cis-epoxycarotenoid dioxygenase 2	E1_13_11_51	vv10906Carotenoid_biosynthesis vv11013ABA_biosynthesis vv30001ABA_signaling	Response to Hormone Stimulus	124.819	113.625	84.113	23.0964	147.09
VIT_13s0019g01010	ABA2 (ABA DEFICIENT 2)	E1_1_1_288	vv10906Carotenoid_biosynthesis vv11013ABA_biosynthesis vv30001ABA_signaling	Response to Hormone Stimulus	72.8107	29.0331	44.4271	14.8499	44.4952
VIT_17s0053g00990	alpha-expansin 1 precursor	EXPA1	vv30003Auxin_signaling	Response to Hormone Stimulus	4.04539	3.60324	5.33381	0.616971	6.71915
VIT_06s0004g07970	alpha-expansin 10 precursor	EXPA10	vv30003Auxin_signaling	Response to Hormone Stimulus	0.296918	1.34561	0.401406	0.19605	0.156525
VIT_17s0000g06360	Alpha-expansin 3	EXPA3	vv30003Auxin_signaling	Response to Hormone Stimulus	36.9816	11.1961	17.9113	2.35158	37.3759
VIT_06s0004g04860	alpha-expansin 6 precursor	EXPA6	vv30003Auxin_signaling	Response to Hormone Stimulus	1.78373	1.122	1.59666	0.234263	2.09614
VIT_14s0030g00410	ARABIDOPSIS HISTIDINE PHOSPHOTRANSFER AHP1	AHP1	vv30007Cytokinin_signaling	Response to Hormone Stimulus	151.317	74.7316	90.217	21.1587	108.775
VIT_07s0031g02200	auxin efflux carrier	AUXEFF	vv50004Auxin_transport vv50125Porters_cat_66_to_94	Response to Hormone Stimulus	105.218	116.047	158.136	23.8823	152.187
VIT_17s0000g01750	auxin-independent growth promoter			Response to Hormone Stimulus	9.19576	2.78404	4.49199	0.373503	5.50659
VIT_06s0061g00700	auxin-regulated protein	AUXREG	vv30003Auxin_signaling	Response to Hormone Stimulus	8.6393	4.0131	5.11539	1.97057	5.57204
VIT_19s0085g00010	auxin-regulated protein	AUXREG	vv30003Auxin_signaling	Response to Hormone Stimulus	22.8432	17.9986	20.9669	4.39734	27.0848
VIT_15s0048g02860	Auxin-responsive SAUR29	SAUR29	vv30003Auxin_signaling	Response to Hormone Stimulus	142.167	81.6229	95.3143	15.5925	111.692
VIT_03s0038g00950	Auxin-responsive SAUR9	SAUR9	vv30003Auxin_signaling	Response to Hormone Stimulus	9.18497	2.22886	1.91959	0.408145	3.54939
VIT_05s0049g02240	AWPM-19	AWPM19	vv30001ABA_signaling	Response to Hormone Stimulus	63.8297	38.5573	74.4726	13.8445	53.2233
VIT_18s0001g10690	BKI1 (BRI1 KINASE INHIBITOR 1)	BKI1	vv30005Brassinosteroids_signaling	Response to Hormone Stimulus	113.01	67.7486	45.2442	16.7253	85.467
VIT_14s0083g01110	Brassinosteroid-6-oxidase	K09590	vv10905Brassinosteroid_biosynthesis	Response to Hormone Stimulus	43.9116	18.195	28.5834	4.66601	28.7814
VIT_07s0031g01850	BRI1 protein	BRI1	vv30005Brassinosteroids_signaling	Response to Hormone Stimulus	34.2955	18.3193	22.6095	6.03427	28.4744
VIT_04s0008g01290	CGA1 (CYTOKININ-RESPONSIVE GATA FACTOR 1)	CGA1	vv30007Cytokinin_signaling vv60016C2C2-GATA	Response to Hormone Stimulus	17.7437	8.84264	6.87616	3.76339	8.15193
VIT_08s0040g01470	cytokinin-O-glucosyltransferase 2	E2_4_1_215	vv10908Zeatin_biosynthesis	Response to Hormone Stimulus	63.68	39.1767	41.1294	15.5612	59.5498
VIT_18s0001g03240	DREB sub A-5 of ERF/AP2 transcription factor	ERF012	vv30008Ethylene_signaling vv60003AP2_EREBP	Response to Hormone Stimulus	2.21147	0.704915	0.947139	0.34091	2.22209
VIT_01s0011g03680	ER6 protein universal stress protein (USP) family	USPER6	vv30008Ethylene_signaling	Response to Hormone Stimulus	817.925	281.382	556.518	181.42	463.363
VIT_07s0005g00870	erg-1	ERG1	vv30008Ethylene_signaling vv30011Jasmonate_signaling	Response to Hormone Stimulus	185.856	136.887	195.905	18.6953	228.9
VIT_01s0010g02070	ethylene-responsive protein	ERUNK_3	vv30008Ethylene_signaling vv60011BHLH	Response to Hormone Stimulus	9.30788	14.975	16.5803	1.5093	15.848
VIT_05s0094g00480	ethylene-responsive protein	ER33	vv30008Ethylene_signaling vv60011BHLH	Response to Hormone Stimulus	25.5428	15.411	27.9937	5.45735	32.4019
VIT_04s0008g06000	Ethylene-responsive transcription factor ERF003	ERF003_2	vv30008Ethylene_signaling vv60003AP2_EREBP	Response to Hormone Stimulus	46.502	39.5001	12.5319	6.96898	37.1182
VIT_09s0002g09140	Ethylene-responsive transcription factor ERF003	ERF003_3	vv30008Ethylene_signaling vv60003AP2_EREBP	Response to Hormone Stimulus	7.20419	5.64698	5.97123	1.15695	8.922
VIT_16s0013g00900	Ethylene-responsive transcription factor ERF105	ERF105_5	vv30008Ethylene_signaling vv60003AP2_EREBP	Response to Hormone Stimulus	13.6028	14.1002	13.1055	3.05833	9.68276
VIT_16s0013g01070	Ethylene-responsive transcription factor ERF105	ERF105_3	vv30008Ethylene_signaling vv60003AP2_EREBP	Response to Hormone Stimulus	7.98073	3.75171	3.43017	1.29363	2.45972
VIT_16s0013g01090	Ethylene-responsive transcription factor ERF105	ERF105_4	vv30008Ethylene_signaling vv60003AP2_EREBP	Response to Hormone Stimulus	23.3757	16.9535	13.2304	5.12826	9.10325
VIT_14s0068g01040	Ethylene-responsive transcription factor ERF113	ERF113	vv30008Ethylene_signaling vv60003AP2_EREBP	Response to Hormone Stimulus	0.786139	0.894171	1.14519	0.579991	4.06922
VIT_01s0150g00120	Ethylene-responsive transcription factor ERF114	ERF114_2	vv30008Ethylene_signaling vv60003AP2_EREBP	Response to Hormone Stimulus	32.8842	15.1721	21.4528	6.31265	33.6903
VIT_01s0026g02620	expansin [Vitis labrusca x Vitis vinifera] EXPA15	EXPA15	vv30003Auxin_signaling	Response to Hormone Stimulus	34.6377	1.575	2.70794	0.616819	10.3064
VIT_04s0008g04600	expansin family protein (EXPR3)	EXPR3	vv30003Auxin_signaling	Response to Hormone Stimulus	0.3236	0.603916	1.37658	0.462633	0.82743
VIT_18s0072g01110	GASA like	GASAL	vv30010Gibberellin_signaling	Response to Hormone Stimulus	17.8411	6.78677	7.44298	1.53572	12.1112
VIT_12s0059g01870	GH3-like protein	AUXINBIOSYNTHESIS_GH3	vv11002Auxin_biosynthesis	Response to Hormone Stimulus	7.06631	1.84799	2.06467	0.80062	3.57656
VIT_18s0001g06690	gibberellin 20 oxidase 2	E1_14_11_12	vv10904Diterpenoid_biosynthesis	Response to Hormone Stimulus	5.58081	1.34736	1.14505	0.379542	2.60419
VIT_15s0046g02550	gibberellin 20-oxidase	E1_14_11_12	vv10904Diterpenoid_biosynthesis	Response to Hormone Stimulus	2.28207	2.19005	3.37369	0.284599	3.83141
VIT_05s0077g00520	gibberellin 2-oxidase	E1_14_11_13	vv10904Diterpenoid_biosynthesis	Response to Hormone Stimulus	23.904	37.6741	25.0782	5.86809	30.8023
VIT_09s0002g05270	gibberellin 3beta-hydroxylase3	E1_14_11_15	vv10904Diterpenoid_biosynthesis vv30001ABA_signaling	Response to Hormone Stimulus	9.22427	9.44706	1.82044	2.57141	9.13193
VIT_17s0000g01080	HVA22E (HVA22-LIKE PROTEIN E)	HVA22E	vv30001ABA_signaling	Response to Hormone Stimulus	151.816	63.7783	41.2377	26.7231	78.9688
VIT_14s0081g00010	IAA16	IAA16_1	vv30003Auxin_signaling vv60008AUXIAA	Response to Hormone Stimulus	88.6268	59.055	42.7511	21.0232	60.1867
VIT_04s0008g05560	IAA29	IAA29_1	vv30003Auxin_signaling vv60008AUXIAA	Response to Hormone Stimulus	22.5996	7.96254	10.3296	1.27891	9.23023
VIT_11s0016g05640	IAA29	IAA29_2	vv30003Auxin_signaling vv60008AUXIAA	Response to Hormone Stimulus	4.92252	1.41849	0.83114	0.641431	2.24091
VIT_05s0094g01010	indole-3-acetate beta-glucosyltransferase	E2_4_1_121	vv11002Auxin_biosynthesis	Response to Hormone Stimulus	23.4343	16.591	25.6065	1.91975	24.031
VIT_05s0094g01020	indole-3-acetate beta-glucosyltransferase	E2_4_1_121	vv11002Auxin_biosynthesis	Response to Hormone Stimulus	13.7961	13.1765	15.9745	3.35048	17.2045
VIT_06s0004g07220	indole-3-acetate beta-glucosyltransferase	E2_4_1_121	vv11002Auxin_biosynthesis	Response to Hormone Stimulus	2.50209	0.935769	1.64956	0.279827	1.82053
VIT_07s0151g00540	indole-3-acetate beta-glucosyltransferase	E2_4_1_121	vv11002Auxin_biosynthesis	Response to Hormone Stimulus	10.7342	2.531	4.85538	1.71488	5.25982
VIT_14s0068g00500	indole-3-acetate beta-glucosyltransferase	E2_4_1_121	vv11002Auxin_biosynthesis	Response to Hormone Stimulus	142.955	67.1906	94.7369	30.9235	94.3209
VIT_19s0014g04690	Indole-3-acetic acid-amido synthetase	AUXINBIOSYNTHESIS_GH3	vv11002Auxin_biosynthesis	Response to Hormone Stimulus	0.956309	2.64117	0.419099	0.402224	0.213552
VIT_05s0020g02630	Isopentenyltransferase	E2_5_1_27	vv10908Zeatin_biosynthesis	Response to Hormone Stimulus	2.40219	0.406848	0.94977	0.209972	0.823378
VIT_04s0008g04490	MARD1 (MEDIATOR OF ABA-REGULATED DORMANCY 1)	MARD1	vv30001ABA_signaling	Response to Hormone Stimulus	7.45556	2.63518	5.42284	0.96965	5.35987
VIT_11s0016g04910	PINOID	PINOID	vv50004Auxin_transport vv50125Porters_cat_66_to_94	Response to Hormone Stimulus	1.78056	1.04448	1.29199	0.203873	1.80806
VIT_01s0011g02870	Related to Ubiquitin 1 (RUB1)	RUB1	vv30003Auxin_signaling	Response to Hormone Stimulus	18.9841	7.60765	12.9904	4.65786	12.4572
VIT_04s0023g03600	SEN1 (DARK INDUCIBLE 1)	SEN1	vv30011Jasmonate_signaling	Response to Hormone Stimulus	135.326	23.5394	148.26	8.22715	62.3319
VIT_07s0005g04800	SUPER1/YUCCA5 (SUPPRESSOR OF ER1)	YUCCA5	vv30003Auxin_signaling	Response to Hormone Stimulus	5.3023	3.37867	1.22584	2.20416	3.62525
VIT_00s0181g00040	TIR1 (TRANSPORT INHIBITOR RESPONSE 1)	TIR1	vv30003Auxin_signaling	Response to Hormone Stimulus	11.5364	5.3598	6.68829	2.27153	7.89815
VIT_07s0104g01320	Transport inhibitor response 1	TIR1	vv30003Auxin_signaling	Response to Hormone Stimulus	115.377	42.8477	52.9211	11.2553	52.3807
VIT_18s0001g07120	transport inhibitor response 1 protein	TIR1	vv30003Auxin_signaling	Response to Hormone Stimulus	17.8255	16.2094	17.6312	4.40075	15.9932
VIT_08s0007g08910	Trans-zeatin O-beta-D-glucosyltransferase	E2_4_1_215	vv10908Zeatin_biosynthesis	Response to Hormone Stimulus	2.4214	0.70549	1.07792	0.247887	1.18056
VIT_01s0010g02010	anionic peroxidase	E1_11_1_7	vv10360Phenylalanine_metabolism vv10680Methane_metabolism	Response to Stress	2.30915	5.04158	6.33465	3.04705	17.6997
VIT_04s0008g00130	Avr9/Cf-9 rapidly elicited protein 146			Response to Stress	2.24603	0.552602	1.33061	0.250691	2.48079
VIT_11s0016g03030	calmodulin binding protein			Response to Stress	10.5707	5.73818	9.42253	2.34116	11.1276
VIT_15s0048g02680	calmodulin-binding region IQD17			Response to Stress	0.812992	0.5815	0.719323	0.180787	0.45583
VIT_04s0079g00810	Cold induced protein			Response to Stress	404.005	114.526	204.341	25.7657	213.193
VIT_08s0056g01300	cupin, RmlC-type			Response to Stress	18.2284	19.9016	40.5919	2.41229	25.2777
VIT_14s0108g00090	cupin, RmlC-type			Response to Stress	213.329	152.399	279.098	11.8168	181.203
VIT_18s0001g06320	cupin, RmlC-type			Response to Stress	2.78973	1.74621	2.13684	0.204639	1.49553
VIT_04s0023g02480	Dehydrin 1b			Response to Stress	621.271	222.114	127.713	76.7399	368.676
VIT_13s0064g01790	Disease resistance protein	K13475	vv34627R_proteins_from_Plant-pathogen_interaction	Response to Stress	1.13265	0.797649	1.72027	0.180682	1.57699
VIT_16s0013g01700	disease resistance protein			Response to Stress	5.50271	2.14753	3.9776	1.0935	3.91812
VIT_06s0061g00170	disease resistance protein (NBS class)	K13475	vv34627R_proteins_from_Plant-pathogen_interaction	Response to Stress	1.43195	0.691973	1.296	0.10145	1.20633
VIT_09s0002g04940	disease resistance protein (NBS-LRR class)	K13453	vv34627R_proteins_from_Plant-pathogen_interaction	Response to Stress	0.729209	0.508068	0.556992	0.181656	0.578621
VIT_09s0002g05070	disease resistance protein (NBS-LRR class)	K13460	vv34627R_proteins_from_Plant-pathogen_interaction	Response to Stress	4.56888	3.75907	3.67474	1.05667	3.64609
VIT_09s0002g08020	disease resistance protein (NBS-LRR class)	K13475	vv34627R_proteins_from_Plant-pathogen_interaction	Response to Stress	0.675957	0.389587	0.564076	0.160017	0.499864
VIT_13s0064g01780	disease resistance protein (NBS-LRR class)			Response to Stress	1.58089	0.972064	1.66333	0.240926	1.68624
VIT_14s0066g00780	disease resistance protein (NBS-LRR class)			Response to Stress	20.3267	13.0925	20.2553	4.06476	20.2735
VIT_16s0022g01330	disease resistance protein (NBS-LRR class)	K13453	vv34627R_proteins_from_Plant-pathogen_interaction	Response to Stress	0.959676	0.188997	0.609816	0.050979	0.433944
VIT_19s0027g01580	disease resistance protein (NBS-LRR class)			Response to Stress	0.655308	0.415992	0.552445	0.129797	0.396413
VIT_19s0090g00260	disease resistance protein (NBS-LRR class)	RPROT	vv34627R_proteins_from_Plant-pathogen_interaction	Response to Stress	1.16115	0.550787	0.806452	0.147184	0.687496
VIT_12s0142g00550	disease resistance protein (TIR-NBS class)	K13477	vv34627R_proteins_from_Plant-pathogen_interaction	Response to Stress	8.86295	4.35187	6.95531	1.65186	5.38725
VIT_15s0046g02750	disease resistance protein (TIR-NBS-LRR class)	K13453	vv34627R_proteins_from_Plant-pathogen_interaction	Response to Stress	0.631584	0.234245	0.398347	0.0876533	0.284884
VIT_06s0009g01630	disease resistance protein RGA2			Response to Stress	1.73548	1.47765	1.87639	0.407906	1.79906
VIT_15s0046g03210	disease resistance protein RPP13 variant			Response to Stress	6.7486	3.07289	4.46405	0.318092	4.20334
VIT_19s0027g01690	disease resistance protein RPS2			Response to Stress	8.50689	2.64228	5.94625	2.07483	5.94069
VIT_08s0007g06960	disease resistance-responsive			Response to Stress	5.62538	4.54804	5.91758	1.10252	5.20731
VIT_05s0077g02010	epoxide hydrolase	E3_3_2_10		Response to Stress	11.2243	3.83303	5.27354	0.93667	6.22141
VIT_14s0128g00760	Epoxide hydrolase	E3_3_2_10		Response to Stress	23.7661	11.0454	19.482	5.87386	17.4297
VIT_12s0055g00370	harpin-induced protein			Response to Stress	21.0117	11.7102	14.1477	4.80271	13.179
VIT_17s0000g07190	Heat shock protein 101	HSP101	vv50109Incompletely_characterized_transport_systems	Response to Stress	26.791	19.598	20.5645	5.15828	24.5292
VIT_06s0004g05770	heat shock protein 17.4 kDa class I	K13993	vv24141Protein_processing_in_endoplasmic_reticulum	Response to Stress	17.3533	4.1068	12.8617	1.23856	20.7126
VIT_12s0035g01910	heat shock protein HSP22.7	K13993	vv24141Protein_processing_in_endoplasmic_reticulum	Response to Stress	4.04402	1.53138	1.31416	0.891888	2.6744
VIT_18s0089g01270	Heat shock protein precursor 22.0 kDa class IV	K13993	vv24141Protein_processing_in_endoplasmic_reticulum	Response to Stress	9.13193	1.99021	2.30335	0.690244	5.32597
VIT_07s0031g00850	patatin			Response to Stress	1.39947	2.78234	1.7488	0.310668	1.35779
VIT_01s0137g00820	phototropic-responsive NPH3			Response to Stress	15.5091	7.6648	7.11953	2.56808	9.32617
VIT_07s0005g01480	PMR5 (POWDERY MILDEW RESISTANT 5)			Response to Stress	3.231	1.13682	1.92719	0.385454	2.00682
VIT_12s0028g01370	PMR5 (POWDERY MILDEW RESISTANT 5)			Response to Stress	4.91991	0.627522	1.27749	0.807385	1.62427
VIT_15s0048g00790	polcalcin Jun o 2	K13448_TCH2	vv34626Plant-pathogen_interaction	Response to Stress	107.839	64.8283	103.904	11.1536	102.89
VIT_09s0002g06790	small heat shock protein (HSP26.5-P) 26.5 kDa class I			Response to Stress	30.6937	10.1749	12.5689	2.41824	15.1011
VIT_09s0002g00640	Small heat stress protein class CIII			Response to Stress	7.46994	2.49903	3.85961	1.33997	4.7705
VIT_02s0025g04300	Thaumatin			Response to Stress	87.2348	355.666	686.86	122.088	304.131
VIT_04s0023g03550	thaumatin			Response to Stress	28.8582	24.4464	15.0624	6.09962	20.4277
VIT_04s0023g03540	Thaumatin SCUTL1			Response to Stress	144.24	99.6537	133.872	20.3141	118.689
VIT_18s0041g00210	TIR-NBS-LRR disease resistance			Response to Stress	3.75425	1.29232	1.58119	0.852787	2.48039
VIT_10s0116g00020	Tobamovirus multiplication 1 homolog 3			Response to Stress	4.30361	2.1264	2.78572	0.973956	3.39267
VIT_14s0060g01300	universal stress protein (USP) family protein			Response to Stress	150.228	95.9789	178.713	8.37232	104.431
VIT_14s0060g01320	universal stress protein (USP) family protein			Response to Stress	90.5351	55.8595	106.217	5.50181	65.3471
VIT_17s0000g04980	universal stress protein (USP) family protein			Response to Stress	5.74673	3.34666	3.32538	1.20625	5.39231
VIT_12s0057g00080	wound-induced			Response to Stress	168.636	194.152	312.497	7.2068	199.708
VIT_12s0057g00090	wound-induced			Response to Stress	665.014	518.094	1017.9	4.50234	685.47
VIT_12s0057g00110	wound-induced			Response to Stress	75.1715	45.2216	88.8273	2.20368	75.1154
VIT_12s0057g00150	wound-induced			Response to Stress	33.9847	39.8179	46.7366	1.09334	46.5032
VIT_12s0057g00170	wound-induced			Response to Stress	236.076	188.885	313.619	0.924606	237.289
VIT_12s0057g00180	wound-induced			Response to Stress	134.921	115.605	144.563	0.645165	142.256
VIT_12s0057g00100	wound-responsive			Response to Stress	123.103	114.515	194.256	1.04292	152.578
VIT_18s0001g05240	(-)-germacrene D synthase	E4_2_3_22	vv10900Terpenoid_biosynthesis	Secondary Metabolic Process	1.00112	0.432174	0.53814	0.209888	0.434086
VIT_15s0048g01010	2'-hydroxy isoflavone/dihydroflavonol reductase	E1_3_1_45	vv10943Isoflavonoid_biosynthesis	Secondary Metabolic Process	228.897	115.314	175.819	42.232	200.405
VIT_14s0006g02990	3-ketoacyl-CoA synthase			Secondary Metabolic Process	32.6136	33.2564	15.5905	6.82658	33.1557
VIT_12s0134g00590	anthocyanidin 3-O-glucoside-6''-O-malonyltransferase	E2_3_1_171	vv10942Anthocyanin_biosynthesis	Secondary Metabolic Process	8.76179	2.63395	3.55264	0.535499	4.3245
VIT_12s0055g00290	anthocyanidin 3-O-glucosyltransferase	E2_4_1_115	vv10942Anthocyanin_biosynthesis	Secondary Metabolic Process	3.03364	1.94725	5.08025	0.103293	5.00905
VIT_11s0016g01850	Anthocyanidin-3-glucoside rhamnosyltransferase	RHATR	vv10942Anthocyanin_biosynthesis	Secondary Metabolic Process	19.1707	10.3031	12.5493	1.85467	14.4643
VIT_15s0046g01970	anthocyanidine rhamnosyl-transferase	RHATR	vv10942Anthocyanin_biosynthesis	Secondary Metabolic Process	12.5667	6.45763	10.4295	2.74624	12.2699
VIT_13s0019g03430	anthocyanin 5-aromatic acyltransferase	E2_3_1_153	vv10941Flavonoid_biosynthesis vv10942Anthocyanin_biosynthesis	Secondary Metabolic Process	1.16256	1.30111	1.6505	0.185155	2.43243
VIT_16s0039g01670	cinnamoyl-CoA reductase	E1_2_1_44	vv10940Phenylpropanoid_biosynthesis	Secondary Metabolic Process	37.4828	19.0728	16.2085	2.90917	22.417
VIT_13s0064g01320	CYP712A1			Secondary Metabolic Process	4.83933	2.80005	3.17137	1.10168	3.75019
VIT_01s0137g00560	CYP71B34	E1_14_13_73	vv10902Monoterpenoid_biosynthesis	Secondary Metabolic Process	3.45475	1.80547	2.02107	0.648709	3.4352
VIT_17s0000g09610	CYP71D10	E1_14_13_73	vv10902Monoterpenoid_biosynthesis	Secondary Metabolic Process	54.297	54.6257	86.1241	8.91958	63.2475
VIT_18s0001g12180	CYP721A1			Secondary Metabolic Process	11.3325	4.82046	7.59981	1.71965	9.59755
VIT_18s0001g12190	CYP721A1			Secondary Metabolic Process	12.5016	4.25937	7.40919	3.12538	9.59828
VIT_18s0001g12870	CYP722A1			Secondary Metabolic Process	1.20894	2.21162	0.896097	0.251549	1.36686
VIT_13s0067g00110	CYP72A1	K13400	vv10902Monoterpenoid_biosynthesis	Secondary Metabolic Process	15.2633	4.29428	1.65343	2.99142	5.38461
VIT_18s0001g12170	CYP72A1	K13400	vv10902Monoterpenoid_biosynthesis	Secondary Metabolic Process	25.4311	9.8337	20.4109	6.09473	22.311
VIT_19s0015g02090	CYP72A59	K13400	vv10902Monoterpenoid_biosynthesis	Secondary Metabolic Process	1.31524	0.458025	0.467029	0.177139	0.918037
VIT_19s0015g02660	CYP72A59	K13400	vv10902Monoterpenoid_biosynthesis	Secondary Metabolic Process	4.25279	2.90468	2.76691	0.760372	3.26738
VIT_09s0002g05980	CYP734A7 castasterone 26-hydroxylase	CYP734A7	vv10905Brassinosteroid_biosynthesis	Secondary Metabolic Process	2.85708	2.55526	2.06273	0.560922	2.20415
VIT_18s0001g09510	CYP81B2v1			Secondary Metabolic Process	47.3349	24.5933	47.8563	5.66591	46.7619
VIT_07s0129g00770	CYP81D2			Secondary Metabolic Process	1.74932	0.803667	1.37104	0.132125	1.40166
VIT_18s0001g09660	CYP81D2			Secondary Metabolic Process	2.18293	0.574234	0.358481	0.0242617	1.04943
VIT_00s0705g00010	CYP81E1 Isoflavone 2'-hydroxylase	E1_14_13_89	vv10943Isoflavonoid_biosynthesis	Secondary Metabolic Process	11.3659	9.16991	12.2936	1.87435	12.4862
VIT_07s0129g00730	CYP81E1 Isoflavone 2'-hydroxylase	E1_14_13_89	vv10943Isoflavonoid_biosynthesis	Secondary Metabolic Process	21.9993	9.41812	17.4781	1.14054	19.075
VIT_07s0129g00860	CYP81E1 Isoflavone 2'-hydroxylase	E1_14_13_89	vv10943Isoflavonoid_biosynthesis	Secondary Metabolic Process	13.4934	13.0967	14.2307	2.73645	16.835
VIT_07s0255g00090	CYP82C1p			Secondary Metabolic Process	6.10941	1.10994	1.93634	0.147539	2.73492
VIT_07s0031g01660	CYP86A2			Secondary Metabolic Process	8.82451	5.0119	6.81776	1.78228	7.49189
VIT_18s0122g01470	CYP87A2			Secondary Metabolic Process	1.00744	0.321593	0.658533	0.145286	1.2012
VIT_18s0122g01480	CYP87A2			Secondary Metabolic Process	10.671	3.66147	6.86283	0.808442	11.9959
VIT_08s0040g00820	CYP94A1			Secondary Metabolic Process	3.39806	1.62518	1.40993	0.321423	1.92024
VIT_05s0049g00350	desacetoxyvindoline 4-hydroxylase	E1_14_11_20	vv10902Monoterpenoid_biosynthesis	Secondary Metabolic Process	0.894732	0.24391	0.545836	0.114164	0.885108
VIT_12s0028g02430	desacetoxyvindoline 4-hydroxylase	E1_14_11_20	vv10902Monoterpenoid_biosynthesis	Secondary Metabolic Process	22.6117	12.8869	12.0161	5.5043	15.9247
VIT_00s1319g00010	ent-kaurene synthase	E5_5_1_13	vv10904Diterpenoid_biosynthesis	Secondary Metabolic Process	3.615	2.34574	3.15022	0.0640132	10.0194
VIT_05s0094g01190	flavonoid 3-monooxygenase	E1_14_13_21	vv10941Flavonoid_biosynthesis	Secondary Metabolic Process	1.36831	1.28905	1.22597	0.102884	1.1487
VIT_18s0041g00840	Flavonoid-glucosyltransferase	E2_4_1_238	vv10941Flavonoid_biosynthesis vv10942Anthocyanin_biosynthesis	Secondary Metabolic Process	21.1399	7.59567	11.7861	0.794117	9.96922
VIT_12s0034g00060	Flavonoid-glucosyltransferase 6 (Fragment)	E2_4_1_35	vv10500Starch_and_sucrose_metabolism	Secondary Metabolic Process	10.093	8.30843	11.7454	2.22185	10.9398
VIT_12s0055g00070	Flavonoid-glucosyltransferase 6 (Fragment)			Secondary Metabolic Process	5.78743	4.39688	7.30504	0.704193	6.78357
VIT_12s0055g00250	Flavonoid-glucosyltransferase 6 (Fragment)	E2_4_1_35	vv10500Starch_and_sucrose_metabolism	Secondary Metabolic Process	3.15036	1.58462	2.36006	0.126033	2.62397
VIT_06s0004g05680	Glutathione S-transferase 25 GSTU7	E2_5_1_18_GSTU7	vv10480Glutathione_metabolism	Secondary Metabolic Process	908.635	290.943	486.014	158.294	516.621
VIT_19s0093g00310	Glutathione S-transferase 8 GSTU19	E2_5_1_18_GSTU19	vv10480Glutathione_metabolism	Secondary Metabolic Process	263.523	165.585	326.792	46.2859	257.056
VIT_12s0035g02100	Glutathione S-transferase Z1 GSTZ1	E2_5_1_18_GSTZ1	vv10480Glutathione_metabolism	Secondary Metabolic Process	15.7494	8.5355	6.47842	2.42072	11.7415
VIT_08s0007g05690	lycopene beta cyclase, chloroplast precursor	K06443	vv10906Carotenoid_biosynthesis	Secondary Metabolic Process	91.4542	51.5842	55.2919	21.6385	75.5775
VIT_15s0048g02430	naringenin,2-oxoglutarate 3-dioxygenase	E1_14_11_9	vv10941Flavonoid_biosynthesis	Secondary Metabolic Process	1.90953	1.37358	3.06759	1.83928	9.89556
VIT_02s0012g00380	norcoclaurine synthase	E4_2_1_78	vv10950Alkaloid_biosynthesis_I	Secondary Metabolic Process	2.4214	0.645548	0.995891	0.449489	1.4783
VIT_00s0692g00020	S-linalool synthase	E4_2_3_25	vv10900Terpenoid_biosynthesis	Secondary Metabolic Process	2.73162	1.72288	2.59187	0.0552722	8.34631
VIT_10s0116g00750	S-linalool synthase	E4_2_3_25	vv10900Terpenoid_biosynthesis	Secondary Metabolic Process	1.46473	0.941984	1.20355	0.0741904	4.24767
VIT_04s0210g00030	strictosidine synthase	E4_3_3_2	vv10900Terpenoid_biosynthesis vv10902Monoterpenoid_biosynthesis	Secondary Metabolic Process	2.58484	1.7065	2.20331	0.581918	2.15253
VIT_04s0210g00040	strictosidine synthase	E4_3_3_2	vv10900Terpenoid_biosynthesis vv10902Monoterpenoid_biosynthesis	Secondary Metabolic Process	3.4929	1.56781	1.8216	0.654168	1.9902
VIT_06s0004g07650	Taxadien-5-alpha-ol-O-acetyltransferase	E2_3_1_162	vv10904Diterpenoid_biosynthesis	Secondary Metabolic Process	26.6805	29.8774	43.8538	4.18307	44.1484
VIT_19s0090g00190	taxane 10-beta-hydroxylase	E1_14_13_76	vv10904Diterpenoid_biosynthesis	Secondary Metabolic Process	20.4418	13.8522	17.5501	4.67014	15.8137
VIT_16s0050g01580	UDP-glucose: anthocyanidin 5,3-O-glucosyltransferase	RHGT1	vv10942Anthocyanin_biosynthesis	Secondary Metabolic Process	9.10494	3.25488	5.56938	0.675327	8.08852
VIT_16s0050g01680	UDP-glucose: anthocyanidin 5,3-O-glucosyltransferase	RHGT1	vv10942Anthocyanin_biosynthesis	Secondary Metabolic Process	2.11008	10.7564	19.7676	3.27765	5.99935
VIT_18s0041g00920	UDP-glucose: anthocyanidin 5,3-O-glucosyltransferase	RHGT1	vv10942Anthocyanin_biosynthesis	Secondary Metabolic Process	1.07759	0.157418	0.284539	0.0582249	0.369408
VIT_18s0041g00930	UDP-glucose: anthocyanidin 5,3-O-glucosyltransferase	E2_4_1_238	vv10941Flavonoid_biosynthesis vv10942Anthocyanin_biosynthesis	Secondary Metabolic Process	9.74562	2.88578	4.69562	0.387148	3.85494
VIT_00s1251g00010	UDP-glucosyl transferase 85A2			Secondary Metabolic Process	4.63963	2.31086	4.15276	0.776524	5.25538
VIT_15s0046g01980	UDP-glucosyltransferase	E2_4_1_81	vv10941Flavonoid_biosynthesis	Secondary Metabolic Process	4.09268	1.74122	2.41226	0.342637	3.6613
VIT_15s0046g01990	UDP-glucosyltransferase	E2_4_1_81	vv10941Flavonoid_biosynthesis	Secondary Metabolic Process	19.4593	8.59403	11.6146	1.96121	13.9322
VIT_04s0044g01530	UDP-glucuronic acid:anthocyanin glucuronosyltransferase	E2_4_1_236	vv10941Flavonoid_biosynthesis	Secondary Metabolic Process	1.01967	0.290858	0.614755	0.0900917	0.838767
VIT_05s0102g00170	calcium-dependent protein kinase 24 CPK24	CPK24	vv34626Plant-pathogen_interaction	Signal Transduction	1.571	1.27939	1.09469	0.365237	0.899306
VIT_15s0024g01270	CLAVATA1 receptor kinase (CLV1)			Signal Transduction	1.117	1.6294	2.18737	0.229879	1.98753
VIT_14s0006g00250	Cysteine-rich repeat secretory protein 60			Signal Transduction	5.32837	1.96057	3.01671	0.251144	3.16029
VIT_01s0127g00890	Dual-specific kinase DSK1	K08287		Signal Transduction	0.650435	0.166893	0.343774	0.105087	0.60107
VIT_10s0003g04990	FERONIA receptor-like kinase			Signal Transduction	4.50483	1.83514	2.11072	0.448939	3.20375
VIT_17s0053g00590	kinase interacting protein			Signal Transduction	2.92696	1.22441	1.89352	0.550688	2.15074
VIT_07s0005g05510	kinase-like protein TMKL1			Signal Transduction	1.04813	0.660305	0.731028	0.0971626	0.629052
VIT_16s0098g00720	lectin protein kinase			Signal Transduction	18.8381	8.2762	16.6678	2.56074	14.882
VIT_18s0086g00200	lectin protein kinase family			Signal Transduction	0.934227	0.451258	0.359022	0.221652	0.534097
VIT_12s0034g02570	Leucine Rich Repeat receptor-like kinase			Signal Transduction	2.94829	2.42021	3.01679	0.39313	4.76698
VIT_12s0035g00140	Leucine Rich Repeat receptor-like kinase			Signal Transduction	1.15717	0.964813	1.43798	0.159661	1.39075
VIT_18s0001g15720	Leucine Rich Repeat receptor-like kinase			Signal Transduction	10.356	3.67727	4.60384	0.329477	7.17168
VIT_12s0057g00750	Leucine-rich repeat	K13446	vv34626Plant-pathogen_interaction	Signal Transduction	6.35068	7.23782	8.55818	1.58663	8.12137
VIT_10s0003g05030	leucine-rich repeat family protein			Signal Transduction	0.79354	0.304487	0.441249	0.166536	0.549292
VIT_17s0000g09230	leucine-rich repeat family protein			Signal Transduction	91.4885	49.5954	80.3751	22.3221	76.2578
VIT_12s0142g00760	leucine-rich repeat protein kinase			Signal Transduction	14.2073	11.1585	21.2859	2.48608	18.8655
VIT_12s0142g00800	leucine-rich repeat protein kinase			Signal Transduction	0.961716	0.580513	1.36874	0.170436	1.16769
VIT_07s0031g00120	leucine-rich repeat transmembrane protein kinase			Signal Transduction	0.759848	0.53108	1.00154	0.117126	0.885373
VIT_12s0142g00780	leucine-rich repeat transmembrane protein kinase			Signal Transduction	35.0011	24.9336	43.7388	6.59802	35.3832
VIT_08s0007g08450	LRR receptor-like kinase 2			Signal Transduction	0.507645	0.204991	0.283084	0.0507375	0.429598
VIT_17s0000g08900	LRR receptor-like kinase 2			Signal Transduction	6.43378	2.09276	2.9748	0.580116	3.06185
VIT_19s0014g00480	LRR receptor-like serine/threonine-protein kinase			Signal Transduction	1.35006	0.566266	0.709559	0.266476	1.09196
VIT_07s0185g00130	MAP kinase phosphatase 1			Signal Transduction	15.7158	8.57622	18.7769	1.40934	14.6071
VIT_15s0021g00970	NAK-type protein kinase			Signal Transduction	42.7044	14.6592	46.0003	6.91703	31.3745
VIT_14s0083g00620	NIK1 (NSP-INTERACTING KINASE 1)			Signal Transduction	5.51902	2.37997	2.03431	1.07668	2.83966
VIT_08s0105g00220	PRLI-interacting factor G-like protein			Signal Transduction	7.57259	2.64487	5.11958	1.22973	5.68744
VIT_06s0004g07070	protein kinase			Signal Transduction	4.20178	2.09441	3.88465	0.503754	3.81402
VIT_15s0048g01400	protein kinase			Signal Transduction	3.8098	2.6944	3.37301	0.665989	3.48582
VIT_17s0000g01460	protein kinase AKIN gamma			Signal Transduction	178.13	62.878	110.523	14.3282	119.79
VIT_06s0004g00220	Protein kinase APK1B			Signal Transduction	10.9201	5.83932	8.67989	2.39474	10.5325
VIT_14s0128g00160	Protein kinase CDG1			Signal Transduction	11.159	3.9619	3.393	1.56554	6.42521
VIT_11s0052g00800	protein kinase family			Signal Transduction	0.886732	0.727493	0.431472	0.194089	0.589887
VIT_07s0031g03210	protein kinase SPK-3 ASK1	ASK1	vv30001ABA_signaling vv30009Flower_development	Signal Transduction	22.3852	10.5204	9.8401	5.26902	12.3865
VIT_09s0018g01210	protein kinase Xa21			Signal Transduction	2.7179	2.93216	3.95088	0.575905	4.21039
VIT_01s0150g00510	protein phosphatase 2C	E3_1_3_16		Signal Transduction	29.7344	15.1468	7.54608	6.69316	8.92054
VIT_08s0040g02970	protein phosphatase 2C	E3_1_3_16		Signal Transduction	35.1705	16.3802	12.9837	6.67829	20.7566
VIT_16s0050g02680	protein phosphatase 2C	E3_1_3_16		Signal Transduction	24.7195	10.6113	6.94217	5.16571	18.3252
VIT_16s0050g01880	receptor kinase homolog LRK10			Signal Transduction	1.45411	0.458509	0.184015	0.233421	0.324665
VIT_05s0062g01070	Receptor protein kinase			Signal Transduction	15.0726	3.96527	9.19014	1.22289	9.03008
VIT_08s0007g02290	Receptor protein kinase			Signal Transduction	23.6467	20.9044	13.5531	4.90324	18.9439
VIT_13s0067g01740	Receptor protein kinase			Signal Transduction	3.31179	1.14699	1.78963	0.270518	1.32407
VIT_01s0011g04300	receptor serine/threonine kinase PR5K			Signal Transduction	60.2148	43.2881	51.0992	13.3156	65.35
VIT_05s0049g01860	receptor-like protein kinase			Signal Transduction	1.01526	0.55792	0.659828	0.210808	0.684254
VIT_18s0041g01350	Receptor-like protein kinase HAIKU2			Signal Transduction	131.721	50.4725	102.455	13.4489	105.15
VIT_18s0001g00610	Rho GTPase activator			Signal Transduction	139.067	68.3973	165.347	12.0188	145.03
VIT_19s0014g00470	RKF1 (RECEPTOR-LIKE KINASE IN FLOWERS 1)			Signal Transduction	14.2696	5.77529	9.55689	2.81701	10.4419
VIT_07s0005g02790	RPK1 (RECEPTOR-LIKE PROTEIN KINASE 1)			Signal Transduction	3.3148	2.17861	2.97142	0.524849	2.79965
VIT_18s0089g01140	wall-associated kinase			Signal Transduction	3.99947	2.34408	3.21826	0.804351	2.90071
VIT_10s0003g05160	wall-associated kinase 3 (WAK3)			Signal Transduction	4.47352	3.82172	6.80233	0.63948	4.10623
VIT_01s0026g01420	Wall-associated kinase 4			Signal Transduction	1.78916	0.513569	0.403935	0.394056	0.760909
VIT_00s0479g00020	basic helix-loop-helix (bHLH) family	BHLHDOM_21	vv60011BHLH	Transcription Factor Activity	39.9264	40.0443	26.6636	6.28634	45.1006
VIT_00s0880g00010	basic helix-loop-helix (bHLH) family	BHLHDOM_95	vv60011BHLH	Transcription Factor Activity	27.8675	30.6751	21.2614	5.14344	38.3198
VIT_01s0010g00740	basic helix-loop-helix (bHLH) family	BHLHDOM_19	vv60011BHLH	Transcription Factor Activity	6.64212	2.82983	5.28671	1.39169	5.58747
VIT_03s0038g04760	basic helix-loop-helix (bHLH) family	BHLHDOM_86	vv60011BHLH	Transcription Factor Activity	17.6749	7.31904	8.74794	3.73626	10.4521
VIT_06s0004g07700	basic helix-loop-helix (bHLH) family	BHLHDOM_5	vv60011BHLH	Transcription Factor Activity	5.11399	1.47567	1.70071	0.910486	2.03619
VIT_09s0002g02700	basic helix-loop-helix (bHLH) family	BHLHDOM_29	vv60011BHLH	Transcription Factor Activity	263.948	161.139	136.871	38.2527	190.142
VIT_14s0128g00110	basic helix-loop-helix (bHLH) family	BHLH096_3	vv60011BHLH	Transcription Factor Activity	47.5813	15.5393	37.2037	0.987734	35.3927
VIT_17s0000g00430	basic helix-loop-helix (bHLH) family	BHLHDOM_62	vv60011BHLH	Transcription Factor Activity	55.2098	36.9738	26.6786	5.6471	45.3685
VIT_18s0001g07410	basic helix-loop-helix (bHLH) family	BHLHDOM_65	vv60011BHLH	Transcription Factor Activity	43.9335	20.2348	21.7163	7.77912	32.7899
VIT_18s0001g08040	basic helix-loop-helix (bHLH) family	BHLHDOM_24	vv60011BHLH	Transcription Factor Activity	29.4482	38.4408	25.9284	3.58693	27.4665
VIT_04s0023g02430	BASIC LEUCINE-ZIPPER 11 GBF6	GBF6_2	vv60012BZIP	Transcription Factor Activity	14.3327	20.6742	25.2686	3.2558	27.4513
VIT_01s0011g03230	basic/Leu zipper protein HBP-1b	AHBP1B_1	vv30011Jasmonate_signaling vv60012BZIP	Transcription Factor Activity	1.0043	0.616368	0.611234	0.114094	0.824661
VIT_05s0077g01140	bZIP transcription factor BZIP53	BZIP53_3	vv60012BZIP	Transcription Factor Activity	479.806	221.772	364.531	90.6085	307.806
VIT_10s0003g00040	Dof zinc finger protein DOF1.4	DOF1_4_2	vv60015C2C2-DOF	Transcription Factor Activity	24.1786	18.6895	24.17	3.59059	22.36
VIT_00s0218g00040	Dof zinc finger protein DOF4.7	DOF4_7	vv60015C2C2-DOF	Transcription Factor Activity	1.29916	0.884566	0.601325	0.157272	1.26066
VIT_08s0007g07550	GATA transcription factor 11	GAT11_3	vv60016C2C2-GATA	Transcription Factor Activity	82.8124	43.8032	34.9059	11.233	42.91
VIT_11s0016g02210	GATA transcription factor 24	GAT24	vv60016C2C2-GATA	Transcription Factor Activity	121.873	17.039	35.1275	4.16281	36.1009
VIT_12s0059g00170	GCN5 N-acetyltransferase (GNAT)	GCN5_16	vv60082GNAT	Transcription Factor Activity	12.5653	4.69945	8.88402	2.09669	10.0449
VIT_12s0028g03100	GPRI1 (GOLDEN2 1)	GPRI1	vv60029G2-like	Transcription Factor Activity	78.5225	36.256	49.0371	9.14068	49.4391
VIT_18s0072g00670	GT2-like trihelix DNA-binding protein	GT2REL_1	vv60062Trihelix	Transcription Factor Activity	66.2112	28.7455	36.4266	8.87479	38.3466
VIT_02s0025g02590	Homeobox-leucine zipper protein ATHB-12	VVHB12_2	vv60034HB	Transcription Factor Activity	92.5946	44.0783	45.8129	5.26466	79.0202
VIT_18s0001g06430	homeobox-leucine zipper protein ATHB-6	ATHB6_2	vv30001ABA_signaling vv60034HB	Transcription Factor Activity	2.25314	2.42752	1.59777	0.395886	2.16507
VIT_15s0048g02870	homeobox-leucine zipper protein HB-7	VVHB7_2	vv60034HB	Transcription Factor Activity	289.705	144.313	166.706	10.8884	295.736
VIT_01s0026g01550	Homeodomain leucine zipper protein HB-1	VVHB1_4	vv60034HB	Transcription Factor Activity	154.258	88.7083	75.6843	7.3011	104.654
VIT_01s0244g00130	Inducer of CBF expression 1 ICE1	ICE1_2	vv60011BHLH	Transcription Factor Activity	30.624	14.0873	26.4429	5.22597	20.7248
VIT_17s0000g00330	Inducer of CBF expression 1 ICE1	ICE1_3	vv60011BHLH	Transcription Factor Activity	3.53491	0.875052	1.00851	0.386074	1.20893
VIT_10s0116g00500	Myb CAPRICE CPC	CAPRICE_1	vv60045MYBrelated	Transcription Factor Activity	183.506	124.172	158.184	16.3906	133.014
VIT_10s0116g01760	Myb CAPRICE CPC	CAPRICE_2	vv60045MYBrelated	Transcription Factor Activity	51.0837	20.2964	42.6958	3.56069	34.284
VIT_12s0059g02360	Myb CAPRICE CPC	CAPRICE_3	vv60045MYBrelated	Transcription Factor Activity	388.954	227.756	370.593	44.9694	290.591
VIT_19s0014g03820	myb domain protein 102	MYB102_2	vv60044MYB	Transcription Factor Activity	6.08633	2.93975	0.763969	0.924058	1.73717
VIT_01s0011g04760	myb domain protein 4	MYB4_2	vv60044MYB	Transcription Factor Activity	174.123	71.7121	92.3205	21.4853	112.013
VIT_00s1241g00010	myb domain protein 85	MYB85_3	vv60044MYB	Transcription Factor Activity	0.929917	0.437681	0.609131	0.175737	0.406553
VIT_00s0203g00170	myb domain protein 92	MYB92_1	vv60044MYB	Transcription Factor Activity	5.24743	2.3063	1.25215	1.28044	2.32604
VIT_01s0026g01050	myb family	MYBREL_18	vv60045MYBrelated	Transcription Factor Activity	180.128	95.6572	110.338	44.2156	137.479
VIT_13s0019g03370	myb family	MYBREL_22	vv60045MYBrelated	Transcription Factor Activity	23.9193	14.909	21.6449	5.75977	20.6238
VIT_07s0197g00060	myb family	MYBGE_12	vv60029G2-like	Transcription Factor Activity	42.7047	14.2825	23.8341	1.95949	17.0497
VIT_16s0039g01900	myb KAN2 (KANADI 2)	KANADI2_2	vv60029G2-like	Transcription Factor Activity	3.07066	2.36224	2.77755	0.704553	3.43897
VIT_19s0027g00230	NAC domain-containing protein 22	NAC022	vv60046NAC	Transcription Factor Activity	596.774	344.731	505.292	95.8296	588.085
VIT_02s0012g01040	NAC domain-containing protein 71	NAC071	vv60046NAC	Transcription Factor Activity	13.2017	13.953	16.3769	3.21182	15.8968
VIT_00s0259g00180	Nuclear transcription factor Y subunit B-3	NFYB3_5	vv60021CCAAT	Transcription Factor Activity	4.18108	1.5102	1.83713	0.741201	2.12474
VIT_19s0015g00440	Nuclear transcription factor Y subunit B-3	NFYB3_3	vv60021CCAAT	Transcription Factor Activity	28.2011	17.7734	15.4235	4.90962	21.9193
VIT_17s0000g04850	OBF BINDING PROTEIN 4	OBP4	vv60015C2C2-DOF	Transcription Factor Activity	49.5347	37.728	19.9514	4.74936	32.8832
VIT_17s0000g04770	PHD finger transcription factor	PHDFG_13	vv60048PHD	Transcription Factor Activity	2.99186	1.59353	3.20761	0.350262	2.9302
VIT_18s0122g00320	PLATZ transcription factor	PLATZFAM_5	vv60049PLATZ	Transcription Factor Activity	175.735	90.5628	119.532	27.8391	132.47
VIT_07s0031g01270	RING-H2 finger A2A	RHA2A	vv60078Other_zf-C3HC4	Transcription Factor Activity	54.3995	34.8897	88.7601	5.16368	53.8108
VIT_18s0089g00860	RING-H2 finger protein ATL4E			Transcription Factor Activity	5.12688	1.9908	3.37025	1.20387	4.46315
VIT_04s0023g01660	scarecrow-like transcription factor 7 (SCL7)	SCL7	vv60032GRAS	Transcription Factor Activity	43.6887	27.6464	36.5099	7.31089	40.2695
VIT_05s0020g01630	Transcription termination factor mitochondrial mTERF	MTERF_14	vv60085MTERF	Transcription Factor Activity	4.91111	2.77379	3.35742	1.22571	3.53001
VIT_05s0020g01640	Transcription termination factor mitochondrial mTERF	MTERF_15	vv60085MTERF	Transcription Factor Activity	5.86503	4.18707	3.93	1.46502	4.33681
VIT_07s0005g03840	Transcription termination factor mitochondrial mTERF	MTERF_20	vv60085MTERF	Transcription Factor Activity	3.30211	1.92851	2.36481	0.754623	2.24564
VIT_07s0104g01500	Transcription termination factor mitochondrial mTERF	MTERF_10	vv60085MTERF	Transcription Factor Activity	1.04417	0.559951	0.705779	0.0546865	0.815381
VIT_07s0104g01530	Transcription termination factor mitochondrial mTERF	MTERF_7	vv60085MTERF	Transcription Factor Activity	6.97709	4.4416	7.63896	1.5917	6.15757
VIT_07s0104g01550	Transcription termination factor mitochondrial mTERF	MTERF_6	vv60085MTERF	Transcription Factor Activity	3.18422	1.32589	2.29057	0.537915	2.14336
VIT_08s0007g02500	Transcription termination factor mitochondrial mTERF	MTERF_28	vv60085MTERF	Transcription Factor Activity	16.1909	8.47962	9.26925	1.93186	10.9152
VIT_10s0042g01260	Transcription termination factor mitochondrial mTERF	MTERF_19	vv60085MTERF	Transcription Factor Activity	3.60971	2.22487	2.98655	0.660901	2.8775
VIT_12s0057g00920	Transcriptional adapter ADA2a	ADA2A	vv60045MYBrelated	Transcription Factor Activity	17.8013	8.04343	13.2317	3.58876	13.019
VIT_02s0154g00210	WRKY DNA-binding protein 21	WRKY21_1	vv60066WRKY	Transcription Factor Activity	39.0372	22.2936	38.5201	9.35371	40.1173
VIT_18s0001g13520	zinc finger (B-box type)	ZFBBOX_9	vv60073Orphans_zf-b_box	Transcription Factor Activity	52.15	35.7591	40.3219	7.56734	42.633
VIT_08s0007g04770	zinc finger (C2H2 type) family	C2H2FAM_43	vv60017C2H2	Transcription Factor Activity	9.40294	5.46282	4.20465	1.75798	5.48738
VIT_13s0019g05170	zinc finger (C2H2 type) family	C2H2FAM_20	vv60017C2H2	Transcription Factor Activity	1.12844	0.329004	0.498905	0.0853469	0.659849
VIT_17s0000g06820	zinc finger (C2H2 type) family	C2H2FAM_1	vv60017C2H2	Transcription Factor Activity	2.09058	0.414971	1.16588	0.197172	1.2066
VIT_19s0090g01730	zinc finger (C2H2 type) family	C2H2FAM_50	vv60017C2H2	Transcription Factor Activity	5.06814	3.67578	2.40468	1.11277	3.84189
VIT_00s0583g00040	zinc finger (C3HC4-type RING finger)	ZFC3HC4_107	vv60078Other_zf-C3HC4	Transcription Factor Activity	83.0806	75.185	88.7515	19.6457	76.6301
VIT_01s0026g00300	zinc finger (C3HC4-type RING finger)	ZFC3HC4_105	vv60078Other_zf-C3HC4	Transcription Factor Activity	1.35799	0.560696	0.79899	0.238006	0.867532
VIT_02s0012g01440	zinc finger (C3HC4-type RING finger)	ZFC3HC4_215	vv60078Other_zf-C3HC4	Transcription Factor Activity	11.5912	4.25719	5.86949	0.826813	6.70822
VIT_02s0025g01990	zinc finger (C3HC4-type RING finger)	ZFC3HC4_132	vv60078Other_zf-C3HC4	Transcription Factor Activity	12.4138	10.0015	13.8801	1.03599	12.004
VIT_02s0025g03070	zinc finger (C3HC4-type RING finger)	ZFC3HC4_116	vv60078Other_zf-C3HC4	Transcription Factor Activity	173.183	87.9448	75.0766	6.65404	133.889
VIT_05s0020g02080	zinc finger (C3HC4-type RING finger)	ZFC3HC4_164	vv60078Other_zf-C3HC4	Transcription Factor Activity	29.8286	14.58	27.8766	4.89122	25.8466
VIT_06s0004g06530	zinc finger (C3HC4-type RING finger)	ZFC3HC4_26	vv60078Other_zf-C3HC4	Transcription Factor Activity	97.8694	40.0547	65.1013	15.0255	59.4949
VIT_06s0061g00710	zinc finger (C3HC4-type RING finger)	ZFC3HC4_187	vv60078Other_zf-C3HC4	Transcription Factor Activity	368.222	135.785	339.316	50.9266	247.527
VIT_07s0205g00030	zinc finger (C3HC4-type RING finger)	ZFC3HC4_8	vv60078Other_zf-C3HC4	Transcription Factor Activity	6.24579	4.67819	5.71977	0.704661	6.19972
VIT_08s0007g02210	zinc finger (C3HC4-type RING finger)	ZFC3HC4_204	vv60078Other_zf-C3HC4	Transcription Factor Activity	46.9627	23.8157	36.8087	7.73044	39.127
VIT_08s0040g00310	zinc finger (C3HC4-type RING finger)	ZFC3HC4_192	vv60078Other_zf-C3HC4	Transcription Factor Activity	25.7284	11.9124	19.5929	5.36492	16.026
VIT_08s0058g01270	zinc finger (C3HC4-type RING finger)	ZFC3HC4_94	vv60078Other_zf-C3HC4	Transcription Factor Activity	17.1852	4.84351	5.67964	0.987748	6.72325
VIT_11s0016g01430	zinc finger (C3HC4-type RING finger)	ZFC3HC4_48	vv60078Other_zf-C3HC4	Transcription Factor Activity	43.6413	22.9141	38.18	3.31129	36.0987
VIT_12s0057g01330	zinc finger (C3HC4-type RING finger)	ZFC3HC4_219	vv60078Other_zf-C3HC4	Transcription Factor Activity	113.972	47.3913	28.2017	16.6632	60.6669
VIT_13s0067g02880	zinc finger (C3HC4-type RING finger)	ZFC3HC4_197	vv60078Other_zf-C3HC4	Transcription Factor Activity	9.33836	4.98451	7.15251	2.00126	6.73785
VIT_14s0128g00310	zinc finger (C3HC4-type RING finger)	ZFC3HC4_69	vv60078Other_zf-C3HC4	Transcription Factor Activity	13.7178	6.30157	8.35462	2.55125	8.37524
VIT_13s0064g01030	zinc finger (C3HC4-type RING finger)BIG BROTHER	BIGBROTHER_1	vv60078Other_zf-C3HC4	Transcription Factor Activity	1.74052	0.278825	0.515059	0.231099	0.733535
VIT_04s0008g00610	zinc finger (CCCH-type) family protein	CCCHFAM_38	vv60018C3H	Transcription Factor Activity	206.078	110.199	97.9435	40.3054	120.499
VIT_06s0061g00150	zinc finger (CCCH-type) family protein	CCCHFAM_33	vv60018C3H	Transcription Factor Activity	9.70614	4.20483	6.35264	2.15168	7.01655
VIT_12s0057g00570	zinc finger (CCCH-type) family protein	CCCHFAM_30	vv60018C3H	Transcription Factor Activity	73.3285	17.2172	32.1064	11.5418	34.2633
VIT_19s0090g01780	zinc finger (CCCH-type) family protein	CCCHFAM_40	vv60018C3H	Transcription Factor Activity	88.7395	51.8973	81.5391	16.7997	84.9709
VIT_12s0035g01880	zinc finger homeobox 21	ZFHB21_3	vv60068Zf-HD	Transcription Factor Activity	4.59635	1.43617	2.02985	0.59971	1.60439
VIT_11s0052g01120	ZINC FINGER PROTEIN 2	ZFP2	vv60017C2H2	Transcription Factor Activity	2.26777	1.53139	1.33209	0.256215	1.33229
VIT_09s0002g09080	ZINC FINGER PROTEIN 3	ZFP3	vv60017C2H2	Transcription Factor Activity	7.08157	5.44434	5.4027	0.284695	8.37525
VIT_01s0011g06200	ZINC FINGER PROTEIN 4	ZFP4_2	vv60017C2H2	Transcription Factor Activity	50.8451	26.7816	35.6969	7.87579	36.4085
VIT_03s0091g00260	ZINC FINGER PROTEIN 4	ZFP4_1	vv60017C2H2	Transcription Factor Activity	17.5948	17.5106	18.8764	3.69727	13.4314
VIT_12s0028g00670	Zinc knuckle	ZFC2HC		Transcription Factor Activity	76.4635	27.3054	56.6022	5.57042	57.5741
VIT_16s0050g01830	AAA-type ATPase			Transport	127.02	49.5384	56.6988	13.5387	71.267
VIT_16s0022g00630	ABC transporter E member 1	K06174	vv52010ABC_transporters	Transport	29.6198	12.2021	17.8129	6.28739	19.2849
VIT_01s0011g02730	ABC transporter G member 3	K05682	vv52010ABC_transporters	Transport	6.39133	1.97954	2.72115	1.22883	5.04311
VIT_08s0007g05210	Amino acid permease	AAPREL	vv50123Porters_cat_18_to_29	Transport	48.8847	45.3179	42.0755	10.6302	51.8972
VIT_19s0027g01890	Amino acid permease	AAPREL	vv50123Porters_cat_18_to_29	Transport	8.17212	5.77502	9.75114	1.14984	7.81246
VIT_19s0015g01310	amino acid permease 7	AAP7	vv50123Porters_cat_18_to_29	Transport	12.2763	6.12778	4.89163	2.65432	8.59972
VIT_04s0043g00370	AMMONIUM TRANSPORTER 1;2	AMT1_2	vv50101Channels_and_pores	Transport	34.0572	8.74869	19.7153	4.14171	19.2752
VIT_08s0032g00300	annexin A3	ANN3	vv50101Channels_and_pores	Transport	4.31577	1.45532	3.44101	0.548146	2.23928
VIT_07s0005g02060	Boron transporter-like protein 1	BOR1	vv50124Porters_cat_30_to_64	Transport	6.37072	7.62539	9.60042	1.11163	12.6275
VIT_19s0015g01320	calcium exchanger 5	K07300_CAX5	vv50123Porters_cat_18_to_29	Transport	7.06989	3.95984	7.41864	1.05399	7.19178
VIT_01s0011g02880	CATIONIC AMINO ACID TRANSPORTER 8	CAT8	vv50121Porters_cat_1_to_6	Transport	2.36029	2.12377	2.68398	0.380082	2.25779
VIT_14s0068g02190	chloride channel protein B	K05393_CLCB	vv50124Porters_cat_30_to_64	Transport	8.95325	2.41631	1.55775	1.1763	2.84343
VIT_13s0064g00030	choline transporter	CHOLINETR	vv50125Porters_cat_66_to_94	Transport	26.8049	20.0312	26.9264	6.47182	27.3245
VIT_05s0020g02690	copper-binding family protein			Transport	3.54242	4.22347	2.21055	0.634979	3.3425
VIT_04s0023g03470	DNAJ heat shock N-terminal domain-containing protein	DNAJREL	vv50132Primary_active_transporter_cat_A5_to_A8	Transport	871.672	704.189	885.001	217.162	711.511
VIT_14s0030g00640	DnaJ homolog, subfamily B, member 12	K09518	vv50132Primary_active_transporter_cat_A5_to_A8	Transport	6.902	2.91072	5.50647	1.6714	5.06277
VIT_10s0003g00260	DnaJ homolog, subfamily B, member 4	K09510	vv50132Primary_active_transporter_cat_A5_to_A8	Transport	46.4181	31.5179	50.9272	10.9366	44.0433
VIT_18s0001g15700	GLTP3 (GLYCOLIPID TRANSFER PROTEIN 3)	GLTP3		Transport	9.87659	2.16175	3.4898	0.457989	4.28434
VIT_18s0001g09360	hydrogenobyrinic acid a,c-diamide synthase	E6_3_5_9	vv50101Channels_and_pores	Transport	10.326	9.3925	9.40819	1.1172	16.461
VIT_18s0001g04800	hyperosmotically inducible periplasmic protein	K04065	vv50131Primary_active_transporter_cat_A2_to_A4	Transport	18.0645	5.0224	11.307	0.655439	11.8807
VIT_08s0007g00980	integral membrane family protein UPF0497			Transport	7.95834	3.42292	5.55532	1.97406	5.51026
VIT_07s0005g02700	KCO5 (Ca2+ activated outward rectifying K+ channel 5)	K05389_KCO5	vv50101Channels_and_pores	Transport	15.2047	6.64343	7.52396	2.45755	9.7229
VIT_13s0074g00540	LYSINE HISTIDINE TRANSPORTER 1	LHT1	vv50123Porters_cat_18_to_29	Transport	1.42176	0.859348	1.25986	0.275658	1.28544
VIT_07s0129g00440	Major Facilitator Superfamily	MFS	vv50121Porters_cat_1_to_6	Transport	8.23283	4.93875	8.42281	1.73698	7.01445
VIT_16s0098g00690	Major Facilitator Superfamily	MFS	vv50121Porters_cat_1_to_6	Transport	59.3565	29.387	47.6963	12.1406	46.0096
VIT_00s0225g00080	MATE efflux family protein	MATE	vv50125Porters_cat_66_to_94	Transport	3.5747	0.82409	1.29204	0.617675	1.81406
VIT_01s0011g04450	MATE efflux family protein	MATE	vv50125Porters_cat_66_to_94	Transport	44.0552	23.642	33.5648	9.60703	34.6925
VIT_16s0050g00930	MATE efflux family protein	ANTHOMATE1	vv50125Porters_cat_66_to_94	Transport	380.915	200.035	335.533	89.8146	311.315
VIT_00s0218g00100	metal transporter Nramp6	NRAMP6	vv50124Porters_cat_30_to_64	Transport	4.83728	3.30816	3.65765	0.632827	2.6223
VIT_18s0001g14440	molecular chaperone DnaJ	K03686	vv50132Primary_active_transporter_cat_A5_to_A8	Transport	208.703	86.4648	88.9739	48.8643	115.675
VIT_15s0024g00910	NFD4 (NUCLEAR FUSION DEFECTIVE 4)			Transport	2.35478	1.0549	0.682537	0.38705	1.0239
VIT_02s0154g00260	Nitrate transporter	NRT1_1	vv50122Porters_cat_7_to_17	Transport	30.5052	41.1301	29.5394	6.71822	30.1666
VIT_01s0026g01570	NITRATE TRANSPORTER 1:2	NRT1_2	vv50122Porters_cat_7_to_17	Transport	77.078	34.339	54.4437	12.9763	84.2456
VIT_11s0118g00560	nodulin			Transport	73.8987	26.6171	42.5242	16.2446	43.3585
VIT_18s0001g13360	nodulin MtN21 family	MTN21	vv50122Porters_cat_7_to_17	Transport	16.7176	14.1522	11.4308	4.01479	13.6536
VIT_14s0066g01420	nodulin MtN3 family			Transport	3.11892	1.28631	0.773054	0.285272	1.54943
VIT_13s0019g05050	nodulin-like protein			Transport	9.70959	2.59567	2.97141	0.506059	3.20701
VIT_13s0019g05060	nodulin-like protein			Transport	12.3007	5.40763	2.89561	0.365879	4.38894
VIT_14s0068g00310	nuclear transport factor 2 (NTF2)	NTF2	vv50133Primary_active_transporter_cat_A9_to_A18	Transport	6.51205	2.34281	5.25497	1.06114	5.32073
VIT_17s0119g00080	organic cation transport protein OCT1	VVOCT1	vv50121Porters_cat_1_to_6	Transport	2.99641	2.30904	2.11713	0.572412	4.58579
VIT_14s0066g01000	phosphate/phosphoenolpyruvate translocator	PPTLREL	vv50122Porters_cat_7_to_17	Transport	11.8825	5.18735	12.3262	2.16842	12.6477
VIT_04s0023g01500	polyol transporter 6 (PLT6)	PLT6	vv50121Porters_cat_1_to_6	Transport	18.9551	7.19599	6.164	3.36995	10.33
VIT_11s0016g05840	protease inhibitor/seed storage/lipid transfer protein (LTP)			Transport	2.40876	1.51124	0.49597	0.301322	0.672675
VIT_06s0004g00880	protease inhibitor/seed storage/lipid transfer protein (LTP)			Transport	136.282	73.8939	71.8714	32.0449	85.0895
VIT_13s0156g00090	protease inhibitor/seed storage/lipid transfer protein (LTP)			Transport	5.00678	1.45776	5.90135	0.357586	4.75003
VIT_12s0028g01150	Protein TRANSPARENT TESTA 12	TT12	vv50125Porters_cat_66_to_94	Transport	20.1171	16.2553	18.4398	2.27019	19.3866
VIT_01s0011g03400	proton-dependent oligopeptide transport (POT) family protein	POT	vv50122Porters_cat_7_to_17	Transport	108.038	44.521	93.5902	5.1272	81.4091
VIT_01s0026g01490	proton-dependent oligopeptide transport (POT) family protein	POT	vv50122Porters_cat_7_to_17	Transport	3.14027	1.29493	3.41068	0.757252	3.77035
VIT_08s0040g00830	proton-dependent oligopeptide transport (POT) family protein	POT	vv50122Porters_cat_7_to_17	Transport	30.366	7.067	12.8246	0.254168	15.9071
VIT_09s0002g04130	proton-dependent oligopeptide transport (POT) family protein	POT	vv50122Porters_cat_7_to_17	Transport	1.95619	1.2885	3.05293	0.442796	3.52486
VIT_14s0066g02020	proton-dependent oligopeptide transport (POT) family protein	POT	vv50122Porters_cat_7_to_17	Transport	2.02972	0.588335	3.98816	0.152053	2.75035
VIT_18s0041g00490	proton-dependent oligopeptide transport (POT) family protein	POT	vv50122Porters_cat_7_to_17	Transport	13.9175	7.52389	11.5044	3.0718	10.3523
VIT_18s0041g00550	proton-dependent oligopeptide transport (POT) family protein	POT	vv50122Porters_cat_7_to_17	Transport	1.4956	0.488311	0.926257	0.263918	0.810758
VIT_18s0001g06940	purine permease 1 (PUP1)	PUP1	vv10908Zeatin_biosynthesis vv50122Porters_cat_7_to_17	Transport	68.9917	31.7647	62.8408	9.07302	76.5496
VIT_18s0001g06910	purine permease 1 PUP1	PUP1	vv10908Zeatin_biosynthesis vv50122Porters_cat_7_to_17	Transport	4.97272	1.74163	3.03205	0.807077	3.3778
VIT_13s0019g05190	RAB GTPase RAB_ALPHA	K07976		Transport	5.78812	1.31084	1.6483	2.4282	2.85788
VIT_13s0019g03650	RARE-COLD-INDUCIBLE 2A	RCI2A	vv50109Incompletely_characterized_transport_systems	Transport	802.629	272.737	356.079	82.203	379.943
VIT_07s0005g02500	SNF7 family protein	SNF7_1	vv50111Tethering_factors	Transport	15.6444	5.45102	9.47563	3.44255	9.51825
VIT_08s0058g00450	substrate carrier, Mitochondrial	K03454	vv50123Porters_cat_18_to_29	Transport	124.278	60.6366	35.4507	17.1047	47.3355
VIT_18s0166g00130	substrate carrier, Mitochondrial	K03454	vv50123Porters_cat_18_to_29	Transport	17.1385	9.49805	14.43	3.60611	14.2367
VIT_11s0016g02360	TET2 (TETRASPANIN2)			Transport	48.0592	24.2558	43.4255	7.48443	38.5853
VIT_13s0106g00610	tetracycline transporter	TETRACYCTR	vv50121Porters_cat_1_to_6	Transport	0.6458	0.592474	3.4161	0.269228	2.44235
VIT_19s0015g01110	tetraspanning membrane protein, SFT2	SFT2	vv50109Incompletely_characterized_transport_systems	Transport	26.8198	12.7985	21.1003	6.15301	18.1493
VIT_12s0028g01160	transparent testa 12 protein	TT12	vv50125Porters_cat_66_to_94	Transport	14.7468	11.7053	11.3881	3.66662	14.6185
VIT_01s0011g01280	zinc transporter ZIP5	ZIP5	vv50121Porters_cat_1_to_6	Transport	3.79145	2.36698	2.45527	0.919712	2.57069
VIT_10s0003g00660	assembly factor 1 for F1 component of mitochondrial ATP synthase			unknown	7.79643	2.79403	4.63585	1.89196	4.15226
VIT_11s0016g01460	BREVIS RADIX 4			unknown	3.07602	0.651195	1.1535	1.21671	1.75582
VIT_02s0033g00590	BRXL1 (BREVIS RADIX like 1)			unknown	0.872347	0.264246	0.654561	0.21784	0.746627
VIT_00s0338g00030	cellular retinaldehyde-binding/triple function, C-terminal			unknown	204.129	84.9613	125.232	21.0973	128.414
VIT_06s0004g01230	DC1 domain-containing protein			unknown	3.03675	3.10719	0.830016	0.411832	1.63362
VIT_16s0022g02030	ERL1 (ERECTA 1)			unknown	0.872279	0.176256	0.302502	0.151025	0.622008
VIT_01s0011g03560	fiber protein Fb34			unknown	21.4233	10.4536	15.2291	5.06869	14.9487
VIT_01s0010g02030	gamma-thionin precursor			unknown	5853.36	4762.49	4255.2	1234.65	4202.69
VIT_05s0094g01590	Kelch repeat-containing F-box protein			unknown	47.6125	57.746	166.452	5.86679	70.6629
VIT_14s0171g00320	kelch repeat-containing protein			unknown	7.16912	4.53459	15.1201	1.71967	7.18376
VIT_08s0007g07120	kelch-like protein 18	K10455	vv44110Cell_cycle	unknown	870.446	552.718	1186.18	152.611	814.744
VIT_12s0034g01090	Lung seven transmembrane receptor			unknown	6.68137	4.89637	6.07666	1.58348	6.21958
VIT_14s0066g00700	oleosin H-isoform			unknown	11.2571	5.74466	8.3444	2.45963	7.09019
VIT_17s0000g09000	Oleosin OLE-2			unknown	7.14867	1.38675	3.11252	2.63893	3.49903
VIT_07s0005g06720	PPR2			unknown	23.5119	11.5358	17.6162	4.72588	17.982
VIT_07s0005g06730	PPR2			unknown	31.711	15.0811	24.1836	6.73227	22.5736
VIT_04s0023g01110	PQ-loop repeat protein			unknown	19.1152	3.82012	1.90514	2.57599	7.35825
VIT_08s0040g02260	protamine P1			unknown	15.9442	7.60254	9.63154	3.35782	11.7275
VIT_17s0000g08510	PWWP domain-containing protein			unknown	3.72909	1.95309	4.1495	0.400463	3.321
VIT_08s0007g08280	remorin			unknown	230.409	165.495	99.0538	33.7757	196.936
VIT_18s0001g06750	Steroleosin-B			unknown	0.865899	0.50075	0.646697	0.204968	0.608672
VIT_06s0004g00600	SUB1 (short under blue light 1)			unknown	10.3109	5.9054	9.18602	1.36579	9.85599
VIT_16s0050g02150	timeless ATIM	K03155		unknown	0.306937	0.112922	1.35943	0.157289	0.538631
VIT_00s0753g00010	unknown			unknown	19.8351	28.958	29.2332	3.24204	23.7371
VIT_00s1403g00010	unknown			unknown	1.44711	0.756181	1.0396	0.318623	0.874045
VIT_02s0025g00890	unknown			unknown	18.7419	13.7165	14.4525	4.1043	15.1356
VIT_03s0132g00290	unknown			unknown	10.3579	4.22245	7.0247	1.41604	6.96662
VIT_05s0077g01030	unknown			unknown	11.3222	4.30293	5.21253	1.61399	7.81569
VIT_07s0104g00110	unknown			unknown	16.8936	5.91111	10.5578	2.04918	10.4401
VIT_07s0129g00130	unknown			unknown	4.30977	1.2263	1.93489	0.446437	2.13844
VIT_08s0058g01330	unknown			unknown	26.3573	13.6672	25.7574	5.34542	22.9608
VIT_09s0002g05820	unknown			unknown	22.1076	7.2822	20.3847	4.89946	15.7407
VIT_10s0071g00480	unknown			unknown	0.550404	0.130873	0.109405	0.0502401	0.160404
VIT_12s0028g01030	unknown			unknown	81.5189	44.8698	66.1166	16.8591	69.5176
VIT_12s0059g00490	unknown			unknown	6.98181	1.16546	1.63685	0.211298	2.57585
VIT_14s0030g01750	unknown			unknown	0.646406	0.156038	0.235437	0.128516	0.113429
VIT_14s0108g01250	unknown			unknown	27.805	12.8457	16.0805	1.77312	19.5757
VIT_15s0046g01380	unknown			unknown	2.50861	1.29144	1.36843	0.207834	1.50237
VIT_16s0039g02820	unknown			unknown	0.839982	0.405906	0.438248	0.182976	0.578099
VIT_18s0001g10600	unknown			unknown	32.5746	6.24392	13.6772	3.40002	19.6363
VIT_19s0014g01270	unknown			unknown	13.1464	8.07917	6.34247	2.68103	10.9535
VIT_19s0014g03610	unknown			unknown	52.9923	26.0632	33.2081	12.0426	39.8354
VIT_00s0194g00160	Unknown protein			unknown	11.7846	5.22887	6.93179	1.00645	9.52293
VIT_00s0265g00090	unknown protein			unknown	17.8779	1.25106	1.53802	0.0525968	1.80104
VIT_00s0291g00020	Unknown protein			unknown	50.3976	30.5009	37.6479	4.19703	55.0557
VIT_00s0317g00020	Unknown protein			unknown	156.253	39.9357	69.4236	1.97305	90.0643
VIT_00s0317g00030	Unknown protein			unknown	250.123	102.44	86.5515	16.1294	150.413
VIT_00s0802g00020	Unknown protein			unknown	0.930233	5.88684	7.21329	1.2921	5.52291
VIT_00s1235g00010	Unknown protein			unknown	0.85878	0.408913	0.207267	0.536269	0.582704
VIT_00s1543g00010	Unknown protein			unknown	15.907	6.90746	9.51109	1.76535	11.593
VIT_01s0010g00940	Unknown protein			unknown	160.224	66.4607	88.5047	37.2728	114.188
VIT_01s0011g00120	Unknown protein			unknown	3.12304	2.9955	2.3943	0.57775	3.08948
VIT_01s0011g05820	Unknown protein			unknown	4.2232	0.613487	1.10285	1.22324	1.58551
VIT_01s0026g00670	Unknown protein			unknown	22.7079	4.25098	8.0294	4.83266	9.39346
VIT_01s0026g00730	Unknown protein			unknown	47.2264	9.73701	15.3746	4.64224	15.8215
VIT_01s0113g00470	Unknown protein			unknown	2.38172	1.40018	2.2366	0.419539	1.91509
VIT_02s0012g01590	Unknown protein			unknown	21.7356	7.26161	8.50976	3.00231	12.3167
VIT_02s0025g05030	Unknown protein			unknown	0.603882	0.510777	1.79628	0.19565	2.89511
VIT_03s0038g01510	Unknown protein			unknown	33174.3	12551.4	13271.5	7627.35	11569.4
VIT_04s0008g01700	Unknown protein			unknown	1.79086	1.28282	0.834792	0.15507	1.43228
VIT_04s0008g03230	Unknown protein			unknown	4.27063	1.24227	1.71051	0.453486	2.7392
VIT_04s0023g03290	Unknown protein			unknown	93.652	58.9108	89.2242	20.3054	89.7131
VIT_04s0044g00500	Unknown protein			unknown	5.79487	2.67367	2.40555	0.992647	4.56628
VIT_04s0044g00970	unknown protein			unknown	46.4891	12.479	27.485	1.05349	21.1024
VIT_05s0020g02770	Unknown protein			unknown	2760.12	1716.03	4094.08	260.616	2781.39
VIT_05s0020g03340	unknown protein			unknown	2.80079	1.88481	2.18549	0.268685	3.02576
VIT_05s0049g00120	Unknown protein			unknown	8.60187	6.26354	10.4257	2.04176	9.287
VIT_05s0049g00440	Unknown protein			unknown	12.4479	7.47823	15.1769	2.05799	13.9387
VIT_05s0049g01560	unknown protein			unknown	0.94444	3.26101	7.65088	0.70956	2.19212
VIT_05s0077g02270	Unknown protein			unknown	2.08121	0.90055	0.677971	0.430761	0.898942
VIT_05s0094g01540	Unknown protein			unknown	27.7298	20.7463	24.4562	6.19816	23.5837
VIT_06s0004g02230	Unknown protein			unknown	3.47558	1.41188	1.90261	0.344619	2.6039
VIT_06s0004g03910	Unknown protein			unknown	11.6983	3.69863	4.07902	0.972152	8.16351
VIT_06s0004g05950	Unknown protein			unknown	8.88744	4.10775	5.51579	2.15462	6.43362
VIT_06s0004g06910	Unknown protein			unknown	0.968808	0.555569	0.723574	0.107978	0.931083
VIT_06s0061g00510	Unknown protein			unknown	15.0162	7.46123	11.7607	3.63258	11.0865
VIT_06s0061g01370	Unknown protein			unknown	3.70245	2.39122	2.89162	0.343955	4.67996
VIT_07s0005g01050	Unknown protein			unknown	14.0101	9.43483	11.0509	0.646188	12.3759
VIT_07s0005g01080	Unknown protein			unknown	2.11845	0.801396	0.599334	0.110015	1.65297
VIT_07s0005g01180	Unknown protein			unknown	0.732061	0.571252	0.516378	0.140555	0.636612
VIT_07s0005g01190	Unknown protein			unknown	18.5529	8.79549	11.0538	2.32329	13.2397
VIT_07s0005g03390	Unknown protein			unknown	4.03887	2.74573	4.04127	0.97408	3.20236
VIT_07s0031g01910	Unknown protein			unknown	158.534	149.787	187.826	31.3776	148.998
VIT_07s0104g01220	Unknown protein			unknown	62.7996	14.707	24.2752	16.6505	31.6338
VIT_07s0129g00050	Unknown protein			unknown	14.9042	5.18441	9.77912	3.20095	8.37978
VIT_07s0129g00930	Unknown protein			unknown	242.486	118.132	338.701	14.7277	210.969
VIT_07s0141g00600	Unknown protein			unknown	27.9206	14.5754	22.1851	4.8431	18.578
VIT_07s0151g00360	Unknown protein			unknown	4.25411	1.78708	3.44235	0.931419	4.03402
VIT_07s0151g00930	unknown protein			unknown	3.39184	1.41038	2.1696	0.757184	2.72566
VIT_07s0185g00040	Unknown protein			unknown	17.8321	9.48377	9.66402	3.73542	10.724
VIT_07s0191g00220	Unknown protein			unknown	68.9038	46.0669	43.2376	5.86617	57.2083
VIT_08s0007g03260	Unknown protein			unknown	33.9483	25.4734	26.9472	1.06534	48.5053
VIT_08s0007g04000	Unknown protein			unknown	14.009	7.75828	8.55566	3.31973	7.267
VIT_08s0007g06340	Unknown protein			unknown	1.9622	1.08572	1.97483	0.485539	1.83782
VIT_08s0007g08680	Unknown protein			unknown	4.54196	3.57291	3.25059	1.03374	2.3515
VIT_08s0040g01860	Unknown protein			unknown	3.82946	1.07349	4.71605	0.497104	4.26345
VIT_08s0040g02650	Unknown protein			unknown	61.4136	26.3598	49.7634	1.38592	70.9014
VIT_08s0056g00130	Unknown protein			unknown	2.76704	1.65461	1.00804	0.379587	1.41288
VIT_09s0002g02660	Unknown protein			unknown	0.724194	0.406034	0.640423	0.0947366	0.484471
VIT_09s0002g04260	Unknown protein			unknown	72.5459	56.0157	45.8539	11.6998	49.7425
VIT_09s0002g06780	Unknown protein			unknown	40.0488	16.5241	24.5251	9.33606	23.2421
VIT_09s0018g01300	Unknown protein			unknown	6.51848	3.9931	6.04642	1.24133	5.60559
VIT_10s0003g01310	Unknown protein			unknown	97.3292	46.5928	50.3084	2.25698	58.7954
VIT_10s0003g01370	Unknown protein			unknown	21.6804	16.7983	15.9195	4.51681	16.3777
VIT_10s0003g01690	Unknown protein			unknown	1.47411	1.26995	2.19549	0.222183	1.73362
VIT_10s0003g02780	Unknown protein			unknown	20.0834	11.4699	18.5313	4.8289	16.8487
VIT_10s0003g04050	Unknown protein			unknown	1.19732	0.593054	0.847607	0.204168	0.908372
VIT_10s0042g00120	Unknown protein			unknown	1.06904	0.475135	0.542547	0.231594	0.581018
VIT_10s0042g01060	Unknown protein			unknown	14.1714	7.10856	11.2151	3.37646	9.89942
VIT_10s0116g00350	Unknown protein			unknown	75.5212	38.1095	37.1525	8.27619	52.8831
VIT_10s0116g01830	Unknown protein			unknown	10.0482	4.94968	7.03065	2.21351	7.72987
VIT_10s0116g01850	Unknown protein			unknown	7.49545	3.21862	4.36949	1.14332	5.02519
VIT_11s0016g01330	Unknown protein			unknown	31.4658	20.0808	21.6939	7.25487	21.3548
VIT_11s0016g01450	Unknown protein			unknown	1.51869	0.322619	0.699691	0.0373067	1.09878
VIT_11s0016g02250	Unknown protein			unknown	17.8726	4.75136	7.87866	3.72141	6.55209
VIT_11s0016g02520	Unknown protein			unknown	28.1733	19.8648	55.8954	5.24286	39.7769
VIT_11s0118g00630	Unknown protein			unknown	26.2897	16.1761	16.8058	5.56225	20.7215
VIT_11s0206g00150	Unknown protein			unknown	17.3818	5.94101	6.88627	4.07106	10.0237
VIT_12s0028g02440	unknown protein			unknown	181.006	131.565	190.507	39.9968	224.702
VIT_12s0028g03560	Unknown protein			unknown	26.9441	17.449	15.029	5.62354	7.34087
VIT_12s0035g01710	unknown protein			unknown	0.742403	0.519888	0.996059	0.0711829	0.963759
VIT_12s0057g00220	Unknown protein			unknown	2572.89	2156.19	2118.9	460.428	1994.56
VIT_12s0059g01640	Unknown protein			unknown	69.1691	12.7633	46.6981	4.89219	44.3167
VIT_13s0019g01040	Unknown protein			unknown	7.25838	3.29721	3.2581	0.248287	3.76915
VIT_13s0019g02730	Unknown protein			unknown	52.6369	26.5486	48.8354	2.64494	48.7951
VIT_13s0019g03450	Unknown protein			unknown	3.56661	2.59209	3.8099	0.50808	3.19951
VIT_13s0019g04630	Unknown protein			unknown	6.70559	2.82278	4.99798	1.19936	5.47695
VIT_13s0073g00690	Unknown protein			unknown	3.46729	1.02488	1.72132	0.163469	2.31968
VIT_14s0006g01580	Unknown protein			unknown	114.517	72.4851	50.9393	9.15839	65.8767
VIT_14s0006g01930	Unknown protein			unknown	11.8227	5.8542	2.45499	5.37898	3.7943
VIT_14s0006g02810	Unknown protein			unknown	7.38968	3.94524	6.02827	1.83649	6.06856
VIT_14s0030g01400	Unknown protein			unknown	4.71215	1.40306	1.99853	0.583595	3.00223
VIT_14s0030g01760	Unknown protein			unknown	2.60366	0.92703	1.38547	0.225428	1.51444
VIT_14s0060g01780	Unknown protein			unknown	0.416602	2.50567	1.75147	0.558207	1.16792
VIT_14s0108g00920	unknown protein			unknown	0.136082	0.468081	1.28607	0.0479561	1.26134
VIT_14s0108g01350	Unknown protein			unknown	183.305	106.339	141.347	38.2951	150.946
VIT_14s0128g00030	Unknown protein			unknown	10.465	3.83219	5.43368	1.39399	6.75915
VIT_14s0171g00360	Unknown protein			unknown	29.6313	13.6328	12.5828	4.78986	21.5578
VIT_15s0021g01860	Unknown protein			unknown	3.55335	2.44874	3.14738	0.879686	3.29856
VIT_15s0046g01410	Unknown protein			unknown	16.1224	13.2737	14.0647	2.42409	14.9482
VIT_15s0048g00440	Unknown protein			unknown	10.9299	5.85687	8.58937	1.3178	7.9104
VIT_16s0013g00380	Unknown protein			unknown	1.93146	0.981496	1.43184	0.239397	1.19037
VIT_16s0098g00310	Unknown protein			unknown	4.90122	1.48966	1.67921	0.579825	1.67373
VIT_17s0000g00840	Unknown protein			unknown	2.07208	1.00643	1.15646	0.453249	1.31627
VIT_17s0000g03220	Unknown protein			unknown	34.7986	16.9773	23.5799	8.39674	26.2625
VIT_17s0000g06750	Unknown protein			unknown	28.9604	12.5564	17.6952	4.75077	21.6189
VIT_17s0000g09400	Unknown protein			unknown	1.8937	0.275593	1.03021	0.582448	0.832392
VIT_17s0000g09720	Unknown protein			unknown	1.55841	0.369191	1.05198	1.17254	1.23011
VIT_17s0000g09900	Unknown protein			unknown	0.643254	0.260026	0.115184	0.376379	0.440651
VIT_18s0001g00110	Unknown protein			unknown	144.868	73.6685	80.1651	31.625	141.87
VIT_18s0001g00170	Unknown protein			unknown	5.94548	3.04194	3.79704	1.17056	3.733
VIT_18s0001g04380	Unknown protein			unknown	5.18976	2.36139	3.70882	0.515461	3.85561
VIT_18s0001g07840	Unknown protein			unknown	139.934	39.1821	87.6184	20.72	78.2246
VIT_18s0001g09450	Unknown protein			unknown	1.87235	1.22731	2.0186	0.362145	1.63482
VIT_18s0001g14850	Unknown protein			unknown	21.7164	11.61	15.2721	5.23111	15.9031
VIT_18s0072g00150	Unknown protein			unknown	23.3748	14.3577	19.6622	3.88072	20.799
VIT_18s0075g00250	Unknown protein			unknown	2.82504	1.72724	2.79757	0.543743	1.25358
VIT_18s0122g00280	Unknown protein			unknown	1.00222	0.296998	0.216413	0.173702	0.532372
VIT_18s0122g00290	Unknown protein			unknown	56.557	31.5475	19.2316	4.74971	42.7768
VIT_18s0122g00330	Unknown protein			unknown	1.03537	1.25891	0.880413	0.174056	0.873456
VIT_19s0014g01910	Unknown protein			unknown	4.14483	1.73884	2.1659	0.403492	2.64312
VIT_19s0014g02320	Unknown protein			unknown	2.60858	1.15631	1.57455	0.481719	1.49829
VIT_19s0014g02800	Unknown protein			unknown	3.42539	1.33258	1.50422	0.711699	1.25343
VIT_19s0014g05220	Unknown protein			unknown	37.1565	16.7846	22.0436	5.7702	26.3522
VIT_19s0085g00900	unknown protein			unknown	0.803539	0.586656	0.687882	0.104654	0.763443
VIT_19s0090g00510	unknown protein			unknown	2.35643	11.6406	9.52819	3.30146	14.5067
VIT_18s0122g00080	UPF0496 protein			unknown	20.5226	10.8483	19.5315	4.8511	15.7358
VIT_02s0025g04980	#N/A	E4_4_1_14	vv10640Propanoate_metabolism vv30008Ethylene_signaling	unknown	11.316	5.73349	8.23555	2.32234	9.79679
